# Supplementary material for: The essential Schizosaccharomyces pombe Pfh1 DNA helicase promotes fork movement past G-quadruplex motifs to prevent DNA damage
Source: BMC Biol. 2014 Dec 4;12:101. doi: 10.1186/s12915-014-0101-5 (PMC4275981; doi:10.1186/s12915-014-0101-5)
Supplement: Additional file 1: — Location and sequence of G4 motifs in the genomes of four fission yeast species. [file 12915_2014_101_MOESM1_ESM.xlsx]

## Sheet: S. pombe G4s
#chromosome	start_coord	end_coord	strand	sequence
supercont2.1	29315	29421	W	GGGTGACCGGTGTGATTATAGCAGTCTTGGGTGCAGTCTTGGGTATGATTATAGCAGTCTTGGGAATGATTATAGCAGCCTTGGGAATGATTATAGCAGCCCTGGG
supercont2.1	84082	84110	W	GGGGCCCAATGGGCTGGGTAATTGTGGG
supercont2.1	102943	103029	W	GGGACTCCTTATCACTGATCTCAGGGGAGATGACAGCGCTAATGGGACCGGGGACAGGGCAAGGTTGGTTAGCCATGTTGGTGGGG
supercont2.1	360697	360743	W	GGGTGGGAACTTTCTTGGGTTGGATTTTCCAGCGGCGGAAGTAGGG
supercont2.1	379713	379819	W	GGGGGAGACTTGGGGACAAAGGGGGTACCAGTCGGTTTGGAGGAAACAAGGGGCAACGAAGAAAAGGAAGACGGGAACGCAGCACTTGTGGTGGGACTAGTAGGGG
supercont2.1	575473	575530	W	GGGAGCAGCAAGAAGATAGTTGTTGGCAGGGATAACAATCTTTGAACCAGGGACGGG
supercont2.1	575925	575987	W	GGGCTCTATCACGGCGTCTGTTTCTAGGGAGAGGTAACCAAGGGAAAACAAAGTTAACAGGG
supercont2.1	671653	671736	W	GGGTCTACTAAAATCTTTATTGTCCATCGGGGATTTATCTTCATCTCTATTAATCTTGGGTCGTTATCCATTTTTGTTGAGGG
supercont2.1	713611	713648	W	GGGATGGTGAGGGGCTACTTTGGGATATTTCAATGGG
supercont2.1	755058	755129	W	GGGTAATCAACTGGGCAGCAATTAAGCTTGGGTTTCATCATCAATTTCTTCAAGGGCTCTTTGGGCGCGGG
supercont2.1	785310	785365	W	GGGTAGCAAAAACCTGGGCTCTTGGTGAGGAAACAGGGATAGTATGAAAACGGGG
supercont2.1	925604	925642	W	GGGTCATCTACAAAACGGGTAGGGCTTCGAGTATCGGG
supercont2.1	945336	945374	W	GGGCGTCAATGGGGATTTTAGGGTTTGTGGAAATCGGG
supercont2.1	945574	945636	W	GGGAAGGGATTACCATGATGATTAGCCGAAGGGGCAGTAGGCGTAGATACCAGTGAATCGGG
supercont2.1	946392	946442	W	GGGTAAAGCTCGGGAAAAAAACTTTTGGAAGGGTAAAGCTTATATAAGGG
supercont2.1	985359	985401	W	GGGTCAACAAAGGTATAAGGGACATTGGGAGGGATTGCAGGG
supercont2.1	993164	993197	W	GGGCTTGGGCGTAGGCTCGACGTTTGGGTTGGG
supercont2.1	996845	996894	W	GGGGAGTTATAGGGCTGTTAGGGAAGACTAAGTTCCTTTTCTTTGTGGG
supercont2.1	1023663	1023710	W	GGGCACTTTTACAAACTTCAAGGGCAAAAGTTTGGGAAAAGCTTGGG
supercont2.1	1075807	1075864	W	GGGTAGCAAAGGTAATGATGGGGTAAGGGAAGTTGGCATTGCGGTACCATTCTTGGG
supercont2.1	1149073	1149104	W	GGGGGACCAAGCCAAAGGGGAGGGGGGGGGG
supercont2.1	1149397	1149435	W	GGGTGTTTTTACAAAGGGATGTTTGGGAGAAAAGGGGG
supercont2.1	1151298	1151357	W	GGGGTCCGGGGGATGGATGGGTCAAAGGTAAAGAAAGGGCATGCGTTGAGAAGGAAGGG
supercont2.1	1269176	1269217	W	GGGGCAGCGACCATCGTGGGGACAGGGTGCTACAATATGGG
supercont2.1	1301451	1301509	W	GGGACTATTTTTTCTGGGTTTTACTCGCATTGCAACGGAATTCGGGTTCTTACCAGGG
supercont2.1	1359298	1359395	W	GGGAAGTACAATAACAGCTGGGATGTGGGATGTGGGATTTAATGGTAGGCAGGATAGGGTAAGCAATGCTGGGACAAAGAGAAAGAGGTGAGGGGGG
supercont2.1	1461180	1461226	W	GGGTAGAGGGAAATGAAGCTTGGGTTATTAAGACTAGAGACCGGGG
supercont2.1	1519391	1519461	W	GGGACTATTTAAATGGGAAAGACAATGTGATAAAACCTGTGGGTTTAAACAAGCTAGCTGGCCTTGTGGG
supercont2.1	1577321	1577352	W	GGGGACCTAGGGCTGGGAAGGCTCATTCGGG
supercont2.1	1598173	1598215	W	GGGGTAAGGGTTGCAATAGATGGGCAGCATTTGATTGGGGGG
supercont2.1	1717743	1717770	W	GGGACTGGGTAAGTGAAGGGGTGTGGG
supercont2.1	1810127	1810188	W	GGGCATATCGATGTTAATCCCACATTGGGTGAAGGAGGGTAATAGAGTTTCCGCACCTGGG
supercont2.1	1899103	1899173	W	GGGTTTTTGGGAAACTTTTTGGCATAAAGGGTTTTAATAAATGTTGGGCTGTGGATTTGATTTAATTGGG
supercont2.1	2065265	2065317	W	GGGTTATGTTGTAACCATCGTAAATAGGGCGAGGCTCACCGGGAACAATGGG
supercont2.1	2176302	2176332	W	GGGCGAGGGAAACGAGAGGGAAGCGAGGGG
supercont2.1	2177310	2177370	W	GGGATGAGCAGTGCCACTCAACGGCGAGGGAAAATGGGAAGAGTGGAGAGAAAGGCGGGG
supercont2.1	2189715	2189768	W	GGGAAGGAACCGGTAGGGTAACACAGGGAGGAAGATACTTTATATACAAAGGG
supercont2.1	2243984	2244049	W	GGGCCAAACGTTTTTGGGATCAATATTATCCTGGGGGCGATTATGATGCGCTGGCACGCCGGGGG
supercont2.1	2322021	2322050	W	GGGCACAGGGTAATGGGCTAAAAATTGGG
supercont2.1	2399609	2399666	W	GGGCAATCACTTCTGAATGGAGGGCAGGAGATGCTAGTCTAATGAGGGTTGCTTGGG
supercont2.1	2490008	2490069	W	GGGTGTGGCAGAATACCTTGCGGTGGGCGGGTTTGTATGCATTGGGCGATAAAGACACGGG
supercont2.1	2572133	2572205	W	GGGAGGCTCGTCAGGTAAAGCAGCAGCTGGGGCTGATGTTTGTGCTGGGGCAGGGGCTGGCGTGGCAGCGGG
supercont2.1	2663728	2663773	W	GGGATGGGTATCTAGGAATGAAAGGCAATGTGGGGGGATAGTGGG
supercont2.1	2682455	2682490	W	GGGAAGGGTGGGGCACTACTTGGACTTGATCAGGG
supercont2.1	2687333	2687383	W	GGGAACGATCTGGGGAAGTTGGGTTTCATGCCAATGTTACATTTAGTGGG
supercont2.1	2713364	2713399	W	GGGAGATGTGGGTTCATACGGGATAAGACTAAGGG
supercont2.1	2870557	2870613	W	GGGAGTAGCCTCGCGAATCTCAGGGATGGGGCCCATGAAGAAGACGATATCGGGGG
supercont2.1	2874151	2874188	W	GGGCCAGTGGGTTCGGGAGCGGATTGTGGAAGATGGG
supercont2.1	2902464	2902488	W	GGGAGGGTAGTTCCTGGGCAAGGG
supercont2.1	2979801	2979858	W	GGGACAAGGAAGGGTGCGGGTGAATATGCGGGTTCCTTAGCCGAAAACATGTGCGGG
supercont2.1	3013053	3013104	W	GGGCGTCGAATTAGAAAGGGTCCAAGGGAGAGCTTTAATCGCTATTCAGGG
supercont2.1	3032298	3032373	W	GGGTGATGTTGTTGTCCTATTTCAAGGGTCCTTTGTTGTAGAGGGATGTTCCGTAGCTGAGAAAGGGGGCGAGGG
supercont2.1	3049678	3049719	W	GGGGTAGCCAAATCGGGGGTAAAGGGACCGTTCAAATGGGG
supercont2.1	3116090	3116113	W	GGGAGGAGGGGTAGGGGGATGGG
supercont2.1	3240063	3240150	W	GGGAAAACGAAGAATCTAGAGCAAAGGAGGGCTTTTGAGGCGAAGTGGGCTCTAGCTTTACAAGTTGGGCAAATGGGGATACAGGGG
supercont2.1	3300811	3300830	W	GGGGGGGGGGGGGGGGGGG
supercont2.1	3335410	3335446	W	GGGAGATGAATGGGCGAAGGGAATTCCTGGTGTGGG
supercont2.1	3370569	3370629	W	GGGAGGAGCTGGCTTCGGTGCTGGTTTGGGAGACGCCGGTTTGGGAGCTGGCCTTGGGGG
supercont2.1	3575695	3575749	W	GGGTTGTGACTTGCAGACATGAAAGGGGGGGCGAGAGAGAAGTGGAGAATGGGG
supercont2.1	3575806	3575836	W	GGGGAGGGTTGGGGAGAAGCGATTTGAGGG
supercont2.1	3619411	3619477	W	GGGGCTCTAGCTTAAACGGGGAAATTTTTTCTCTTGCAGGGAAGACGCCAATTGCCAAAGGAAGGG
supercont2.1	3705099	3705168	W	GGGCAATACTCAGTCACGTACAGTGGGATTTTCCTCATGGGAAAAATATATTGTTTGTAATGCAAAGGG
supercont2.1	3745469	3745499	W	GGGTAATAATTGGGTGTATTGGGTATTGGG
supercont2.1	3799463	3799514	W	GGGCGAATGTGGGGATTGATCCGTCAATATTTAGTTGGGGATTGGTTCGGG
supercont2.1	3847415	3847472	W	GGGCTGGGAATATATGTCTGGCTAGTGGGTAGAAGCGCTAGGGGAGAGGACAGGGGG
supercont2.1	3874583	3874634	W	GGGAGCAGCTGCATGAGCGGGTTGTTGAGGAGGGGGAGCTTGTTGCTCGGG
supercont2.1	3876457	3876507	W	GGGCGACGGGATGATGATGACGGAGAGGGATGGGGAAAGGAAGAAGAGGG
supercont2.1	3877303	3877337	W	GGGATGGGATGGGTCGGTCGGTCAGGTGGGTGGG
supercont2.1	3880531	3880586	W	GGGTAAATAATATATAATGGATGATGGGCTGTAATGGGAAAATGGGAATGATGGG
supercont2.1	3902250	3902288	W	GGGAGTAGCAAGGGTGAGTTGCATTGGGGTTTCTTGGG
supercont2.1	3991293	3991326	W	GGGAAAGGGAAAGAGCAAAAACCTGGGGGCGGG
supercont2.1	4010237	4010254	W	GGGGGGGGGGGGGGGGG
supercont2.1	4055881	4055936	W	GGGTTAGTAAAAACAATAAACACGGGAAGACAAAAAAACAAAGGGAAAAGGCGGG
supercont2.1	4099083	4099147	W	GGGTTGGGCTTTGCTGTAAGCATCATTCGGGTCAACAAATGACAGATCTCATCTTCGGGAAGGG
supercont2.1	4137765	4137823	W	GGGGGGTGTCTGACATCGATGTCGGGAGGTAGGGTCCAAAGGGTTGCATAATGATGGG
supercont2.1	4138760	4138780	W	GGGAAGGGCAAGGGCAAGGG
supercont2.1	4179145	4179199	W	GGGGTTAGTTAAGAATGGGTCACGGTCGCAGTCGCAGTCGGGGGTCATGGCGGG
supercont2.1	4319367	4319398	W	GGGAAAGTGGTGGGAATCGGGAAGATAAGGG
supercont2.1	4413424	4413468	W	GGGTAACTTGGGATTGTTGATAGCTAAAGTGGGAATATCATGGG
supercont2.1	4425800	4425822	W	GGGAGGGTACTTCGGGAAGGGG
supercont2.1	4456949	4457072	W	GGGGGATTTCGATCCTTATGGGGGTAGGGTGAGCGTTAAGACTAGGAAAGGGTGGGATGGAGGGGACTGGTGAAGACTTGGACTGGGGTTCACGTGTGTGGGAGATTTTGGTCTATGTGGGGG
supercont2.1	4835411	4835472	W	GGGTGTTGGGATGAGTAATGTCTAATTGCAGGGTGCATACCCCATCGATTGGTGCCATGGG
supercont2.1	4836849	4836900	W	GGGTCATGAGTTAAATTTTTTGGGTTTTATTAAGGGCTTGGACTTGCTGGG
supercont2.1	4892289	4892333	W	GGGAATTTCCAAGGGTATGAGCTGTTCTTGTTCGGGAAGAGGGG
supercont2.1	5178630	5178695	W	GGGGATCAGTTCAAGGGTACTTTTTCTCCAGGCCAATGGGCAATCCTAGGATCCGTCAACTTGGG
supercont2.1	5223509	5223578	W	GGGAAATTACCCTCCTAAGGAATGGGCTCGTGTCGCTTATGAGGGTGCCATCAAATATGCCCCCAAGGG
supercont2.1	5262952	5263019	W	GGGGGCAGCAGGTGGTTGAGGGACCGAAGGTGCTTCAGGTACAACGGGAACAGCAGGCCTCTGAGGG
supercont2.1	5578860	5578911	W	GGGCTTTGCTTCCATGAGAGTGGTGGGGTTAGAGATTGGGAAGATGATGGG
supercont2.1	8809	8860	C	CCCATCATCTTCCCAATCTCTAACCCCACCACTCTCATGGAAGCAAAGCCC
supercont2.1	89533	89585	C	CCCATAACCCCATCTCCAGTTAGAATCTATAATACCCTGAACAATAAATCCC
supercont2.1	143592	143631	C	CCCTCCCTTTCTGTCTTAGAATTACAAATGCCCTTACCC
supercont2.1	167635	167707	C	CCCTTTATGAGGATGTTACCCTCTAAAATTTATTTATTTCTTTTACCCTTAAACGACTTGCGTTAACAACCC
supercont2.1	233643	233698	C	CCCAAACCGTGTTGGTATGTCCCTGCAATTGGCACGTTAAAGCCCAATCATCCCC
supercont2.1	556834	556876	C	CCCTTTAGCACTACCCAAATGGCAGCGGCTCCCGCTCATCCC
supercont2.1	680178	680211	C	CCCGCCCTTCATAACCCTTCTTCACCACCGCCC
supercont2.1	762687	762775	C	CCCAATCAAAGCAATCCCAATCAAAGCAATCCCAATCAAAGCAATCCCAATCAAAGCAATCCCAATCAAATCAAATCAACTCCAACCC
supercont2.1	795986	796034	C	CCCTCAATTTATTGGCGTACCCCGTTCCCTGCACTTGCAGATATTCCC
supercont2.1	1045853	1045917	C	CCCCTTTAATTATTTCAGATTCCCCTTCGTCATCTATTATTCATAATCCCCACCCAACTCACCC
supercont2.1	1120757	1120809	C	CCCACATTATATGAGTCTTCCCGAGGGTTGTCTTGCCCGGGTTATCAAGCCC
supercont2.1	1140068	1140125	C	CCCAACAATGAGGGATCTTCCAATCCCCCTTCCTTGGTAAATCCTCCCACTGACCCC
supercont2.1	1148987	1149038	C	CCCAAACCCACCTACCTACCCACAAAGACAAAAGGAACGATAACAACCCCC
supercont2.1	1153516	1153592	C	CCCGATCTCCATCCCCCCACTTTGTCCCGATACAAATATCAACATTATCCCAGTTCCACAGTCAACCGCTTTCCCC
supercont2.1	1365621	1365688	C	CCCGTTTCTTAGTTGCTTTGTTCATCCCAATATTTCTATTCCAATCATATCAGCCCCTATACAACCC
supercont2.1	1397837	1397884	C	CCCCTTCTCCCGATTTTTCTCAATACCCCAGTAAGGTGTTTAGCCCC
supercont2.1	1433277	1433319	C	CCCATTTTCCCAGTTCTTGTACCCTTGTAATACTGATGACCC
supercont2.1	1479859	1479939	C	CCCCAAATGCATGAACGTAAGAGTCCCTTTGAGACCCGTTATGCCAAGCAACAAGCTTCCCTTAAGCTTCCTCTTTTCCC
supercont2.1	1543029	1543095	C	CCCTCCGAGTCTACCTCTACCCCTACTAATGCTAGTTCGGTTGCCACTCCCTCTGGCACTGCTCCC
supercont2.1	1544387	1544481	C	CCCTATGCCTATGTATCCTGGCATGCCCACTCAGTTCCCTGCTGGAGGTCCCGCCCCTGGCTATCCCGGTATGAACGCTCGCGGTCCCGTCCCC
supercont2.1	1609765	1609813	C	CCCTAAGCCTCTCACCCCTAAACCCTCCGATTCCAACTCTCTTTACCC
supercont2.1	1667118	1667138	C	CCCTTCCCTCCCCTCCCCCC
supercont2.1	1690807	1690838	C	CCCATCCCTTGGAATTCCCGCTTATGATCCC
supercont2.1	1760093	1760146	C	CCCAGTTCCCTCCCTAAATGCTCCCATTCTATAACTGTTTCTGAAACTTCCCC
supercont2.1	1771051	1771095	C	CCCTTTTAAGCATTCTTTCCCACCAACCCATATCATAGAGCCCC
supercont2.1	1774351	1774372	C	CCCTTCCCGCCCCAGTAGCCC
supercont2.1	1799731	1799793	C	CCCCTCCTCGTTATCGTCCAAATTTCAGCCCTTCCCGTAAAGCTGAAAACGTTAAATCCCCC
supercont2.1	1835759	1835878	C	CCCCCTGATCATCGTCCCAACTTTGAGCTCACTGAGCCCACTTTTGACTTCCCTGAATTGGACAGCTGGCATGATCCCAAGAAGATCGTCGCCATGGATCCCTATGGCCATCTTACCCC
supercont2.1	1893188	1893230	C	CCCTCTTCCCCTACTTCACACCTGCCCAAGCATTTCTCTCCC
supercont2.1	1959364	1959418	C	CCCCAGGTAAACACCAGTCCATTTGCCCCAGCACAATCATCATCTCCCTTACCC
supercont2.1	2103594	2103639	C	CCCTTACCATGCCCGCTTCAACTCCCTTCGCCTGATCAAAAACCC
supercont2.1	2177521	2177569	C	CCCCACCTTTTCCCATTGTCTCATTGAGATCCCCTCCATTCCAGCCCC
supercont2.1	2187895	2187949	C	CCCTCTTTAAAACCCCATCCTTTGCCTCCAAAACGAGTTTCCCTGGGCATCCCC
supercont2.1	2360982	2361041	C	CCCTTTAGCAAATCCCATTACATTATTGCTAATCCCACTTGGGGAAGTTCTCCTCACCC
supercont2.1	2506866	2506925	C	CCCTCGACAGGTTGCTTTACGCGAACATCCCAAACACGAAATGATTTGTCCCAAGACCC
supercont2.1	2695390	2695445	C	CCCGGCTTCGTTTTGGCGAAGCAGAGCCCAATTTAGAAACCCTACCTGCACTCCC
supercont2.1	2727197	2727272	C	CCCTCCAAGAGCTAATGAAACACCCGGAAGAAACTTGCCATTTTCCCCAATTCTCCGCCAAATTTATAATCACCC
supercont2.1	2737861	2737916	C	CCCAAGGCAAGTGCCCAGCGAGGACCCAGGTACTTAAGAATCGGTCCTCCCGCCC
supercont2.1	2846801	2846865	C	CCCAGCGCTTTGTTTCCTGCAATTGCTCCCTTCCTTTTTGTTGTTTTTGAGATACCCGTTGCCC
supercont2.1	2876898	2876955	C	CCCATCCCATCCCTATCATTCATCACCCCATCGCCATCCGGGCCCCCACTCGGACCC
supercont2.1	2887744	2887794	C	CCCCCATAAAAAACAAAGCTGTCCCCATTCCCAAATTTCCAGATCCTCCC
supercont2.1	2892389	2892415	C	CCCACTACTGTCCCTTCTTCCCTCCC
supercont2.1	3033451	3033498	C	CCCCTCTCCCTTCTTCTCCTCCCTCCCCCCTTGGCATCTTGTCTCCC
supercont2.1	3051742	3051771	C	CCCTCTCCCTCCCTAATCATCCTTTGCCC
supercont2.1	3147493	3147542	C	CCCAAGTCATGTATTCATCGACCCAACATCTAATTACCCAAAGAGCCCC
supercont2.1	3160908	3160979	C	CCCGCTTCCACATTCAACAGGAAACCCAAGACTTTATTGATGCGACCCATTTCCCCACTTACGTTACTCCC
supercont2.1	3303740	3303791	C	CCCTATGAGTATGATACTGAGGGAAATCCCTCTTGGGCTGGTGCCCTTCCC
supercont2.1	3304449	3304517	C	CCCACTTTGCCCTCGTTCACTCCCGTTTCTCTACAAACACTTTCCCGTCCTGGGACCGTGCTCAACCC
supercont2.1	3319748	3319845	C	CCCAAAAAGGAGGGCAAGAAGCCCTATACCAAGGCTCCCAAGATTCAACGTCTTGTCACTCCCAGAACCCTTCAACACAAGCGTCACCGCTTTGCCC
supercont2.1	3399337	3399370	C	CCCCCAAGCCATCACCCGGCCCTCACAAAGCCC
supercont2.1	3537596	3537685	C	CCCGTCAACCAGATTACTCCGCCCATTCCATTCCCCGTACCGCTGCTCCTTATGCTCCCTCTATGAATATGTTTGCCCAAAACGGCCCC
supercont2.1	3578009	3578101	C	CCCATTACTTCCTGTAAACCCTCTCTACCCATCCCATTTCCATTTTCATCCCATCCTCCTCTACCCTATCTCGTATCATCCTCGGGAATCCC
supercont2.1	3643549	3643596	C	CCCTGTACCCATTTAATCTCCCACTCTATACTACACAAATTTTACCC
supercont2.1	3820248	3820333	C	CCCGAGTATGGTTACGACCATTTATTTCCCCGATGAATCTAAATATGGGATTTACGCCCCTTTGTTTGCTCCGATTTTAATTCCC
supercont2.1	3846888	3846945	C	CCCAGCCGGTGGAGCGACGTGAATCCCTTCCACATCCCGTCGCCCCAGTTGTTTCCC
supercont2.1	3867004	3867062	C	CCCAATGATACGACCTTTCGATACCCAGTTTGTCTAGTTATCCCTACGTATTGGTCCC
supercont2.1	3873102	3873147	C	CCCATAATTTCCCAATGTTGACCCTCAATCTTACGAGCAACACCC
supercont2.1	3941612	3941664	C	CCCGTTCTTTCGAATGATACCCACATTGTCCCAGCCATGGTTGGAGATGCCC
supercont2.1	3960766	3960809	C	CCCCAATCAACCCTCCAATTTCCGTAGCCCAAATCGTGCTCCC
supercont2.1	4012535	4012589	C	CCCTTCTCTTTTGGTGTCCCTGTTGTCTTGGACAATTTGTCACCCCAAGGACCC
supercont2.1	4063283	4063421	C	CCCTTGTGGTGCTCCTTGTCCTTAGGTCCCTTGTGGTGCTCCTTATCCTTAGGTCCCTTATGGTGCTCCTTATCCTTAGGTCCCTTATGGTGCTCCTTATCCTTAGGTCCCTTATGGTGCTCCTTATCCTTGGGTCCC
supercont2.1	4109927	4109964	C	CCCAGTACCTTCTACTGCCCCTCCTGTACCCATACCC
supercont2.1	4126979	4127016	C	CCCATACAAATGAAAGTGCCCCAATAGCCCCATTCCC
supercont2.1	4195558	4195584	C	CCCCTTTGACCCATTTACCCATTCCC
supercont2.1	4242314	4242367	C	CCCAGTCAACATGACCCTTTTCCCTACTTCTAGCAGTTTCCCAACCATCGCCC
supercont2.1	4361396	4361465	C	CCCCTTTCGATTTCCCCCTTTCAATTTTTTTAACCGAAATCCCTTTGTCGCAGTTGACCCCGTTTCCCC
supercont2.1	4456370	4456435	C	CCCTTCTCACACGTTCCTGCCCCATCAACACGAGAAGTTCGGCCCTGGGCCCTTTGAATTTTCCC
supercont2.1	4636205	4636250	C	CCCAGTATGTATGATTCAGTTGTCGATCCCGCTCCTCCCATGCCC
supercont2.1	4675277	4675322	C	CCCTTCCTCTAAATAGCACGCCCACAATTTCCCACCTACTTCCCC
supercont2.1	4871616	4871689	C	CCCAAAAATCTACTGCCCAACGTGCAAGGCATTTCATTGTTCCCATCCTTGCTTGGTGCTTGCCCACATCCCC
supercont2.1	4902335	4902373	C	CCCTCCCTCCTCAACTGATTTACTTTCCCCCGATTCCC
supercont2.1	4907926	4907967	C	CCCATATTGTAGCACCCTGTCCCCACGATGGTCGCTGCCCC
supercont2.1	4942585	4942621	C	CCCTTTAAAGCCCGATTTTTACATCTTCCCTTTCCC
supercont2.1	5029007	5029062	C	CCCTCTCACGATATTCATCCCACAAAACCTGACAACGGTTCTCCACCCAACACCC
supercont2.1	5143933	5144016	C	CCCTGCTGATCTCGCTGCGAAGTTCCCTTTGCAAAAGATGCCCGTCTTTGTTGGAAAGGATGGATTCCCTTTGTCTGAGACCC
supercont2.1	5144421	5144470	C	CCCTGGCGCCTTTCGCCCTATAATTGCTCCCCGTGTCTTTGGCGCTCCC
supercont2.1	5144827	5144873	C	CCCAAACCTCAAGCCGAGGCTCCCGCTAAGCCCCCCAAGCACCCCC
supercont2.1	5157599	5157649	C	CCCTATAACGCTCCCGCTCCCTCACTAACCCTTTTGTCCCTCCTCTTCCC
supercont2.1	5223225	5223276	C	CCCAATGAGCCTCAAGGCCCTAGCATTAAGACCGAAACTATTCCCGGTCCC
supercont2.1	5335909	5335951	C	CCCACAACTCCCATGTCGATTCCCTCCTTTACCATTAGTCCC
supercont2.1	5448909	5448952	C	CCCAACACCCGGGGTAGAAATTCTCGGCCCCACATTTACCCCC
supercont2.1	5452946	5452987	C	CCCCCGTAAACACACCAAGGCTCCCAGCGGTGTCCCCTCCC
supercont2.1	5453471	5453550	C	CCCTAACGAGAAAGATTGGAGCAATCCCGAAGCTAGCCCATTCTTTTATCCCGATTCTAGTTTCAAAAACGTATGCCCC
supercont2.1	5569119	5569225	C	CCCAGGGCTGCTATAATCATTCCCAAGGCTGCTATAATCATTCCCAAGACTGCTATAATCATACCCAAGACTGCACCCAAGACTGCTATAATCACACCGGTCACCC
supercont2.2	6028	6101	W	GGGTGACCGGTGTGATTATAGCAGTCTTGGGTATGATTATAGCAGTCTTGGGAATGATTATAGCAGCCCTGGG
supercont2.2	41133	41175	W	GGGAAGATATGGGAATTGTATAATACGTAATTGGGTAAAGGG
supercont2.2	106542	106590	W	GGGATTTGTGTCTCCCATGGGAATCTGGGGTTCAGTCATTGGATTGGG
supercont2.2	120693	120747	W	GGGATAATAAATTTTTGTGGGAAATGAGGGGAAGAGGGAAACGAGCAACTGGGG
supercont2.2	173637	173682	W	GGGAGAAGTAAAAAAGGGTGATACCGTAGCAATTTGGGGTATGGG
supercont2.2	228121	228170	W	GGGGGAGAAGGAAGCCTTGAGTGGGACGGGTAAAGTTCGTTGTGGGGGG
supercont2.2	255631	255669	W	GGGTGTGCAGAAAATTGTGGAGAGGGCCCGGGATTGGG
supercont2.2	273184	273224	W	GGGATGGGCCCGTAGGATTAGGAGCCAACGTAGGGTTGGG
supercont2.2	324677	324735	W	GGGCAGCCATGAAGATTCTTTGAAGGGGATGAATCGGGGGTATTAATATCAGCATGGG
supercont2.2	329551	329604	W	GGGTTCGGGTGTAGCAATTCCATCAGGGGAAGGGATTTCTTCAGTAATGGGGG
supercont2.2	351500	351569	W	GGGATTTTAGTGAGGGGAACTTTATGTTTGACATAGGTTTTGGGATCCTTCATGGCAATACGGAAAGGG
supercont2.2	354725	354750	W	GGGAGGGGAAGGCCAGGGGTGTGGG
supercont2.2	375405	375467	W	GGGCAGGCCCAGCGACGTGTGGAGTTTGGGATGTATATTATATCAGATGGTGTATGGGAGGG
supercont2.2	420512	420546	W	GGGATTAAGGGGTGGGTGCTGTAAAACATGGGGG
supercont2.2	523219	523267	W	GGGGTGGAAGAGATATAACGAGGGCAAGCAAATGCAACTAGGGTAGGG
supercont2.2	573598	573681	W	GGGGCGAACAGCATGTCAAGTACTTTGGGTGGTTTGTCTTCCATGTCAGGGATGGGACGTGCGGCTCCTGGTATGTTTATGGG
supercont2.2	647817	647875	W	GGGAATCGTTCAAAGTCTCCGTTTTAGGGATGTAAGGGATGTGAAAGAAAGGGCTGGG
supercont2.2	654599	654665	W	GGGAAATATTCAGTACCATCTAAGGGAGGTGCATCTTTGTAGGGCGAATCCTTTAAGAGCCAAGGG
supercont2.2	682071	682116	W	GGGATCTTCGGGTTTGAGGGGTGGAGAACGGTTTGGCTTAGAGGG
supercont2.2	721928	721965	W	GGGCAGTATTGGGTCCAGGATAGCTGGGAGGAGGGGG
supercont2.2	729664	729731	W	GGGTTGTAATTGGGCTTTAATTGGGACTACCAAAGGATGGCTCTTACTTTGGGACCTCCGCTTTGGG
supercont2.2	1131328	1131382	W	GGGATCTAGGGTATGCATGCTCACCTCTATTAATGGGATATTAAGTCCATCGGG
supercont2.2	1263421	1263485	W	GGGATTCTCAGAGTTGGGGAGAGCAGAGGGAAATGAAGTGGCAGAGGGCAATTCGGTGGAAGGG
supercont2.2	1264278	1264317	W	GGGCGGGAAAAGATGGGTTAAATGGTATGAAAAGATGGG
supercont2.2	1396320	1396406	W	GGGGGTAAACGGCTGGAAACGGGAGGGAGTTGAGGTGTCACGGAGGGAGAAAGAGCGGATGGGGAAGGAACGCTGACGGTTGGGGG
supercont2.2	1431784	1431836	W	GGGAGCAGGGAGACTATAGATTTCAATGGGCCCGAATAAACTTCCGAAAGGG
supercont2.2	1454769	1454800	W	GGGGGGAGGGGGGAGGGATGCCGAGAAGGGG
supercont2.2	1455285	1455318	W	GGGGTAATTGAAATGCTGGGCGGGGAAGCGGGG
supercont2.2	1455360	1455391	W	GGGGGGGGGAAAGGGAATTTTTTGGGTGGGG
supercont2.2	1533484	1533538	W	GGGCTTCTATCAGGGTCTTATTCCCTGGGCTTGGATCGAGGCTTCTACGAAGGG
supercont2.2	1554516	1554569	W	GGGTAAAGGGCAAGGAGAAGGTCGGGGAGAATGGGAATGGGAGTTGGAATGGG
supercont2.2	1592458	1592502	W	GGGAAAAGAGGGTCGATTACGTGGCAACCTGATGGGTAAACGGG
supercont2.2	1696710	1696740	W	GGGTTGGGGAGAAACTGGGTGAAGATGGGG
supercont2.2	1710842	1710898	W	GGGGACATGCGCACGGCGATGGGGATCACAAAGGGCATTGATACAATTTCCTAGGG
supercont2.2	1750846	1750913	W	GGGGTTCCCCCACTTGACGCCTTGGGCTAAACACTGGGGGGGAGAGAAGGAGGGGGTTTGCATAGGG
supercont2.2	1949748	1949803	W	GGGTCTTTTCGTCGGGTTGGATGCGGGCATTGGTGGTGGTGACGATACGGATGGG
supercont2.2	2028249	2028290	W	GGGGAAGGGATGTTGCTTTGGAAGCATGGGAAACTTTAGGG
supercont2.2	2111520	2111571	W	GGGAGGTAAAGTAGGAAGTAGTACGGGAGGTGATTGTTGGGCAACAGGGGG
supercont2.2	2111669	2111763	W	GGGTAGAAGCCAAAGGAGAGGCTGAAGCGGGAGCAGTAGAGGGATTGGAAGTAGATGAGTTTGGGAAGGCAGGGGAAGCCACAGAAGGGTTGGG
supercont2.2	2111795	2111841	W	GGGGAGAGGGAATAGCAGCAGTAACCTTGATGGTGGGGTTGACGGG
supercont2.2	2198091	2198125	W	GGGCTTTTTTCTGGGGGAAGAGGGTGATTATGGG
supercont2.2	2198787	2198821	W	GGGTCATGTTTAAAGGGTTGGGGAGAAAATTGGG
supercont2.2	2200554	2200577	W	GGGCGACTGAGGGAAGGGTGGGG
supercont2.2	2298140	2298198	W	GGGAACGTTGTTGGAAATGGTGGCAGGGATGATAGCCATGGGAATGCGGAATGAAGGG
supercont2.2	2336737	2336788	W	GGGACATCCTTTACCCTTAGGGGTACGAAGGATAATCATGGGCCATCTGGG
supercont2.2	2357905	2357976	W	GGGCTTTTTTCGCAAATCCCGAAAATTGGGAAAATCATAGACGCACAATGTCTGGGTATTGAATGCGTGGG
supercont2.2	2444818	2444876	W	GGGGTATCGGAGGTAGTTTGGGAGGACCATTGGGTGGGTTAATTGCTCAAAGATGGGG
supercont2.2	2450264	2450325	W	GGGTCAGACCGCTGGGGATGACAATTAATGGGAGAAGGGATGCCATGAGTTGCCCAACGGG
supercont2.2	2488720	2488765	W	GGGATGGCGGGAATTTAGGGCAAAGATGTACCTCAAGGCAGCGGG
supercont2.2	2717554	2717601	W	GGGCATTCGGAGGGTAAAGAATTGGCGGGGGAAAGTGAAGAAGAGGG
supercont2.2	3307442	3307509	W	GGGTTAGGAACTTGGGTTGCGATTTGAGTAGCTCGAACATTGGGACTTGCAGGAATTCCCGTTGGGG
supercont2.2	3325191	3325277	W	GGGGGACGTGAATGCGGTTAAATGGATGCCGGGCTCTAAATCAAAATTAGCCACTTGTGGGGACGACTGTGTCGTTTCCTTATGGG
supercont2.2	3385447	3385485	W	GGGAGAAAAAGGGATTCACTTTGAGAATGGGTTATGGG
supercont2.2	3394354	3394416	W	GGGGTTGTTGCGAATAGCGAGAAAGAGGGTTTTGTTGCTGGGAAAACTGCTGATGCATTGGG
supercont2.2	3571715	3571771	W	GGGATGGTTGTAAAGGGCACCCATAGCATAGGGAACTTGGAGACGATGGTGATGGG
supercont2.2	3577593	3577652	W	GGGGGGTTTATTGCCTCAATGGGTACGTCGCCTCTTTAAGGGTAACCGCAGATTTTGGG
supercont2.2	3601067	3601119	W	GGGATATAAAAATAAAAATTGGGGGCCTGGGAGTAATGGCAGAACTCATGGG
supercont2.2	3608794	3608842	W	GGGAATGGCCTGGGGCCCAAAAACTGCATGGGTACCTTGGGTGTTGGG
supercont2.2	3827008	3827070	W	GGGCCGATATAGCAAAGCTTAGGGAACAAAAAGTAAGTTTTGCTTAGAGGGAAATATTTGGG
supercont2.2	3859253	3859301	W	GGGTAGGGGTGAAGTCAGTTTTCTCAAGGGGGCACTGCCCCACATGGG
supercont2.2	3859590	3859621	W	GGGCCTTGGGCAGTGGGAGGTTCTTGTAGGG
supercont2.2	4043721	4043784	W	GGGTACACTGAGGGCATTGTCTAAATCCTTGAAGGGCATGGCCATAAAACCCAAAAAGGAGGG
supercont2.2	4090016	4090081	W	GGGCGTGAGAGGAGTGGGTAAACGATCTGGATAGGGGTGACGAGACGCATCAGGAACAGTACGGG
supercont2.2	4123786	4123815	W	GGGGCAGTCACGTTTAGGGTAGGGTTGGG
supercont2.2	4177080	4177143	W	GGGAGCCCAAAACGACAAGTCGGGCATTGAGGAGACTGGGTTAGTGCTTGCATAAGGCAAGGG
supercont2.2	4201859	4201904	W	GGGATAACAGTGAAATGGGTTGGGAACCACGAAGTGGACTATGGG
supercont2.2	4238438	4238492	W	GGGGTCCAAAACGACAACAATATCGGGAAGAGACTTCTTTTGACGGGTCTTGGG
supercont2.2	4253764	4253811	W	GGGCATCCAATTCGAGAAAATTGGCTGGGGGCGTTGGGTACTTAGGG
supercont2.2	4289793	4289849	W	GGGTACTTCACCTATTCTGGCAACTGGGTCATGGGACAAAACCTTGAAATATTGGG
supercont2.2	4325101	4325168	W	GGGAAAGTAGTAAAGCAATTTCTTGAGGGTTACTAAAGTACATCATCGGGATGAGTTCATTACTGGG
supercont2.2	4458313	4458347	W	GGGTGGGAAGCTCTAAATCTCTTTATAGGGGGGG
supercont2.2	4476545	4476590	W	GGGGCAGGGAAAATACATAGGGAAGGCTTAAAAGCTGTTCGTGGG
supercont2.2	4486778	4486858	W	GGGCTAGAAACGGTAAAAGATTGTTGGGAATACCCAAAGGGTCTTCGCCAAGTAGGCCTGATGGGTGAGCTCCAATTGGG
supercont2.2	4523687	4523738	W	GGGCTTTGCTTCCATGAGAGTGGTGGGGTTAGAGATTGGGAAGATGATGGG
supercont2.2	4533911	4533953	W	GGGTTCGTGGGTCATCAGGTGACGGGGTATCAGGTCAACGGG
supercont2.2	111585	111633	C	CCCAATCCAATGACTGAACCCCAGATTCCCATGGGAGACACAAATCCC
supercont2.2	135671	135736	C	CCCAACTGTTTTCTAACTTTGGTCCCAACTCCACCACTTTTATTTATCCCGCTGAGGTCTTCCCC
supercont2.2	156330	156371	C	CCCCGCCATTTCACCCCTCATTTACGTTCTTTACCCACCCC
supercont2.2	286594	286639	C	CCCTCTTGCTCCCATGCATGCATTGTTCCCGTACGGCCAATACCC
supercont2.2	326655	326703	C	CCCGGCGGGACTCGAACCCACAATCCCTTGATTAGAAGTCAAATGCCC
supercont2.2	345427	345501	C	CCCAAATAAATAGAAAGGCCCAATGAAGAAGCAAAAACCCGTAAGCCAAGACCTTTTTCGAACCCAAAAATCCC
supercont2.2	420020	420071	C	CCCAGCTTGCCAACGTTGCGTTACCCCGACAACCCCATAGTGTTTACGCCC
supercont2.2	496830	496870	C	CCCTTAAAAATTTACACCTCCCAACTTCCCCTGGTTTCCC
supercont2.2	496934	497012	C	CCCTCCATCTTTCCCGAAAGCATCTAAACCCAATTCTAATCAGCCGTACCCCAATGGCCCTGTTTGTATCTATCCCCC
supercont2.2	524307	524325	C	CCCTGCCCTGCCCTGCCC
supercont2.2	524957	524993	C	CCCTTCTTCGCCCTCTTCTCCCCTCCCTCTTCTCCC
supercont2.2	525218	525259	C	CCCTTCACTCTACACCCTTCCCATTTTGTCTCGGCTTTCCC
supercont2.2	528847	528876	C	CCCTACCCAAAATCCCGTACAGATTGCCC
supercont2.2	559151	559190	C	CCCTTGCTAGAATCCCATGACCCATAAAAAAGCTCTCCC
supercont2.2	571951	572014	C	CCCGCTCCCGCTCCCGCTCCCGAATCCGAACCTTCTAAACCCTCTATCGCTCCTTCTCAACCC
supercont2.2	572079	572194	C	CCCTCACAAATCCCAGGACTCTGCAACTCCCGCAAATGTTGAAACGACCCCCTCCACAGCTACCTCAGCTCCCAAAAAGAGTACTGCCCCATTTGCCATAAATGCAGTCAAGCCC
supercont2.2	577287	577346	C	CCCGCTCCCTTCCTACCTTTTCGCTACCCTCCTACCCTCCTACCCTCCTCCATCCTCCC
supercont2.2	601713	601764	C	CCCGTGTCAAGTTGCCCTCTGGTGCTAAGAAGGTTGTCCCTTCTTCTGCCC
supercont2.2	642014	642071	C	CCCGTCCTTGTACAACATTACCCTCGTGAGCCCTAGGGACCATTTTTTATTCACCCC
supercont2.2	682437	682483	C	CCCGTTCCAAGAACATGCCTCTGCGCCCGTCAAAGGTCCCAATCCC
supercont2.2	827798	827860	C	CCCGTCACTTCCCATTTCAAAATGGCTGGCTGCCCCGTATGAAGAAACTACTGATATGTCCC
supercont2.2	828227	828285	C	CCCCCTGCGCTTTCATCCCATCGCTATCCCTTACTAACTACTTTTACCGAAGTAGCCC
supercont2.2	848501	848553	C	CCCGTACCTGTTGCTCCCTTTTCCAACCCTCTCAATTATAACCATCAGGCCC
supercont2.2	893427	893459	C	CCCAAACATGCCCGAAAAGCTTCGCCCTTCCC
supercont2.2	904909	904974	C	CCCTTACAAGATGCCCTCACCCAATTCTCAACCATTGCAGAGTATCACCCCAAATTATCCAACCC
supercont2.2	928115	928183	C	CCCAGGGGTGACATCGATTTCATAGTTACCCCTTCTTTTTTTAATTCCAGTCAACCCATTGAAACCCC
supercont2.2	959475	959523	C	CCCTTGCCTGAGATCCCACAGAAAAACTTGCCCATTGTAGGCACCCCC
supercont2.2	964489	964532	C	CCCACATAGGTACATCTATCCCACATTTTCACGTACCCATCCC
supercont2.2	965707	965737	C	CCCCCAGCCTTGGCTTGCCCTCCCCCACCC
supercont2.2	972361	972424	C	CCCATCGAAAATAACACCAAACGATCCCTCACCTATTTTACGACCCACGCGATAGTGAACCCC
supercont2.2	977529	977611	C	CCCAAGCTTATTCCCGCGTTACTAAAAAACCCGGCGTTGTATTGGTTACTTCTGGACCCGGTGCTACGAATGTGATTACCCC
supercont2.2	994339	994385	C	CCCTTTCAGCTATGTTGAAAACGAGTAACCCTTACATGCCCTCCCC
supercont2.2	1065476	1065510	C	CCCAGACTTAGTACACCCTTATACCCATCAGCCC
supercont2.2	1187459	1187518	C	CCCGTACTAGCCCATATACTGCACATTTTACCGAACCCGACGCTATTGCTAACCGTCCC
supercont2.2	1213513	1213552	C	CCCATCGCCCATATATCGCCCATCTGAGTATCAACGCCC
supercont2.2	1253245	1253303	C	CCCGACAAATTACCACGAAATCTACCCTGTTTACCCTTAAGACGTTGACAAAACCCCC
supercont2.2	1268298	1268347	C	CCCTCGCTCCGTTGCCTTAACATTTCCCGCATGCCGTTTCGTCCCCCCC
supercont2.2	1269935	1270017	C	CCCCATGGACTATCACATCTGGCATACTGCCCCCTCCACCGGTAAAACTTACTTACAACCCTGGAACGACGCTGTCGAGCCC
supercont2.2	1499148	1499206	C	CCCAATCAACCAAATTATTACCCAGCCCAGCCTGCCTACGCACAACCCGTATATGCCC
supercont2.2	1596658	1596703	C	CCCTTCTTACTCTCCCACGAGTCCCTCGTATTCCCCTACTAGCCC
supercont2.2	1680602	1680628	C	CCCCCCCCTCCTTCCCCTACTTGCCC
supercont2.2	1686506	1686575	C	CCCTCTGCTCTCCCTTTCATTTCACAAGCCCACGTTAACCTCACATAGCCCGCTTACAGTGCATTGCCC
supercont2.2	1689300	1689355	C	CCCCCGTCGGTAACCCCGAGGGAGCTGACAAGCCCAACAAGAAGAAGTTCGACCC
supercont2.2	1696340	1696402	C	CCCTCATCACCTCCAATCCCCCGTCATACCAAACCCAAACTGTCTACGACTCAAAGTACCCC
supercont2.2	1751723	1751823	C	CCCCTTCCTCCTTCCTCCTCCCTCTCCTTCGCTATCTTCTCCTTACCCCACACCTCCCCACCCTCTCTATCCTTCCTTTAACCCCCCATCACCATTGCCC
supercont2.2	1752070	1752116	C	CCCGGAGATCACTCCCCTCCTCGAGTATTTAGCTAACCCACACCCC
supercont2.2	1773998	1774057	C	CCCTTATTTTCACCCATGTATTCAGTCTAATCCCTCGGATTGTCTTAACCACCTTACCC
supercont2.2	1779819	1779891	C	CCCTCATCATTGATATTATTCGATTGCCCAATCTACTTTGCGTTTTTATATCCCTCCTATTTCGTTCTTCCC
supercont2.2	1796232	1796274	C	CCCTACGGTCCCTACCCACTCTAAGATTCGTACTTCTATCCC
supercont2.2	1818433	1818499	C	CCCCTAACTCTTCTAGCAATAGTACTCCCGCTAATCAAGGTTCTTTACCTTCCCATACCAACCCCC
supercont2.2	1953069	1953101	C	CCCTTCGCTTCTCTATTCCGTCCCACCCTCCC
supercont2.2	1953391	1953418	C	CCCTCCTTTTTCTCTTCCCCCCCCCCC
supercont2.2	1959044	1959115	C	CCCGAACTTAAGTCAAATGGGCCCTTCACACTCTTCTTCTGTGCCCTCAAATCTGTCACCAAATCCTGCCC
supercont2.2	2115452	2115500	C	CCCTCCAATTTTCCCTTTTTGTGTGCGCCCTTCTACCTTCCCCTTCCC
supercont2.2	2201662	2201711	C	CCCTATGTCCTCCCCGTTCCCTCTTTCAACGTCTTGAACGGTGGTTCCC
supercont2.2	2212575	2212614	C	CCCTTAATAACACCCATTCCAGGATCCCAGAACTCTCCC
supercont2.2	2315059	2315103	C	CCCAGTATGCCCACGAGCACGCCTCTGTAATAACCCCGTATCCC
supercont2.2	2452524	2452578	C	CCCCCACCACAACCCCAGTCGCACCCTAATGTTACTGTGATCTCAGCAAGTCCC
supercont2.2	2501833	2501882	C	CCCTCCAGGATGAGACAGCAGGTCACCCCCAGAACACGCAGCCCATCCC
supercont2.2	2531005	2531032	C	CCCCCTTTGTCCCCCAAACCCGTTCCC
supercont2.2	2535046	2535093	C	CCCGATGTCCCCATAATAATGGTAGGCCCGGGTACTGGTGTAGCCCC
supercont2.2	2611922	2611983	C	CCCATTTCTAAATAAATTAAACACCCGAAATATCACTACAACCCTATATCCCATTAATCCC
supercont2.2	2619182	2619222	C	CCCGTCCAATTCCAGATGGAATAAACCCGTCCCAAGTCCC
supercont2.2	2691196	2691261	C	CCCCAAAACCCTCGAGCTTGCCCGTAAGCCCAAATATGCTCGTAAGAGTGTTCCCCATGCCTCCC
supercont2.2	2728126	2728180	C	CCCTGTAAATTTATGTATTTTTTTTTTACCCATCCTCAGCCCAAACTTCCACCC
supercont2.2	2754778	2754833	C	CCCGGAATCTTGAGATCCCAACTGACTAACTTACTATTTCCCGGATTAGAACCCC
supercont2.2	2824678	2824714	C	CCCACAGCCCTCCCGGAAACTCAGACTTATACTCCC
supercont2.2	2886685	2886743	C	CCCGCTACACCTGAAATCCCTAGTTTGCCCCGCTCCCCATTGTTCGACCTCGCTACCC
supercont2.2	2958348	2958396	C	CCCAATTTTTTGCCCAATCCCAGGCACCATAAACGCTTTGTATAACCC
supercont2.2	3010324	3010391	C	CCCGGCTAAATGGAATCCCACCAGCTTCGTTAGCGTTATTCCCCTTGAATGAAGGGTGGAAAATCCC
supercont2.2	3176622	3176682	C	CCCTTGTCACTGCTTTTCGTAATCCGACCCAACGTCGTAGCATCTCTACCTCTCCCACCC
supercont2.2	3244268	3244342	C	CCCACTGCTCAACAAGCCCTTGAGCATCATTATTTTTCTGCCCTTCCTAAACCCACACATCCTTCTCTTCTCCC
supercont2.2	3380503	3380545	C	CCCAACATTACCTCTTCCCCCCCCGTAGTACTCATTTCCCCC
supercont2.2	3466782	3466832	C	CCCGAAGTTCATAGGAGCCCAATTGCCATAATCATCGCCCTCATTACCCC
supercont2.2	3499517	3499565	C	CCCTAAGGCATCCCTCCCTCCCTCCGAAATGCCTTCACATTTCCACCC
supercont2.2	3499781	3499833	C	CCCCTTTCAACCTGTAAAGCAACCCACTGAGCAACCCGGTAGTCTGCATCCC
supercont2.2	3500427	3500475	C	CCCTCTCTTGGTTCTATTCGCCCATTCCCAATTTCTGAACATTCTCCC
supercont2.2	3557627	3557686	C	CCCGTTTTTTCTGAATACCCACCTAACATAATCCCTACCCCAGCGAACGAAACAGTCCC
supercont2.2	3583408	3583457	C	CCCCGGAAATACGCCCAACCCTTTAGAATGTGGTGCTTCAACAGACCCC
supercont2.2	3687459	3687513	C	CCCTCTTATTCGCAGCCTTCTTATTCCCAACCTTCACAGCCCCCCAAGGAACCC
supercont2.2	3862169	3862228	C	CCCCTTCATTTCTTCCCCCCTCCTTTTGCCGCTGCTTCCCTCTTCCACCCGCTCAACCC
supercont2.2	3863590	3863665	C	CCCAAATGCTTCGCTGCCCCCTCAGACTGCTTACTACGCTTCACCCCTCCATGCCAATTCTGTTTCCCTTCCCCC
supercont2.2	3863721	3863793	C	CCCAGCAGTCTCCCTCTTTAGGCCCTGCCCAGCAAAACATTCAACAACCACCCTCTGTCTCTATTGCATCCC
supercont2.2	3863924	3864027	C	CCCATACTCTCTTCCAACCAACCCATTCAACAGCTACCCCTTCCCAACCAGGCTTCTCCTTACATTCCCGTTCCCCTGCAACAGCAACAACAATCGCAACCCC
supercont2.2	3986491	3986538	C	CCCTCAACTCCCTCTTGCCCCAATGCCAGTATATCACCTAAAACCCC
supercont2.2	4036077	4036116	C	CCCGGCATCGAATGCCCTCCCAACGTTATTGCCGTCCCC
supercont2.2	4098542	4098588	C	CCCTTCATACCCTTCGCACATACCCCTGGGCACTGCTTCTCTTCCC
supercont2.2	4098852	4098902	C	CCCCAGGTGTTCCCTGGTAATTACCCTCGTCTTCAGCAATCGTTGTTCCC
supercont2.2	4132300	4132359	C	CCCTCATGCAGATTCCCAAGAATGCCCTACCCCTCAATCCCTTTTAATGAGAGCGTCCC
supercont2.2	4132899	4132946	C	CCCAATATCTTCCTCCCTCCGAAACTTCGCCGATCCCCAAAACTCCC
supercont2.2	4227781	4227866	C	CCCCCATGTGTCACCCTACTTTAAAAAATGTTGCCCCAATTCGTAAACAACTGGGACTTCCCACTATATTTAATTTAGTAGGCCC
supercont2.2	4277152	4277210	C	CCCTTGTTTGCGTCTTGAAGCTGATACCCAAATCCTGGAAATACCCAATACAAACCCC
supercont2.2	4285069	4285110	C	CCCAACAGGCACCTCCCACCCTTTCTGAGACTGACTTTCCC
supercont2.2	4406832	4406908	C	CCCTTGCTGCTCCTGTATATCCCTCCATGAAGGATGTACCTAACAATCCCTTTACGCCGTTTTCTCCCATCAACCC
supercont2.2	4445617	4445681	C	CCCAACTGTTTTCTAACTTTGGTCCCAACTCCACCACTTTTATTTATCCCGCTGAGGTTTTCCC
supercont2.2	4447668	4447721	C	CCCGTAGCCCCTATCATAAACCCTACTTTTACGGCCCAAGCATTGACTTTCCC
supercont2.2	4474310	4474374	C	CCCAAGGCTGCTATAATCATTCCCAAGGCTGCACCCAGGACTGCTATAATCATACCGGTCTCCC
supercont2.2	4506822	4506895	C	CCCAGGGCTGCTATAATCATTCCCAAGACTGCTATAATCATACCCAAGACTGCTATAATCACACCGGTCACCC
supercont2.2	4513917	4514023	C	CCCAGGGCTGCTATAATCATTCCCAAGGCTGCTATAATCATTCCCAAGACTGCTATAATCATACCCAAGACTGCACCCAAGACTGCTATAATCACACCGGTCACCC
supercont2.3	143151	143179	W	GGGATATTATAAAATGGGAGGGGAAGGG
supercont2.3	171253	171321	W	GGGGCCGTGAGTTGGTCATGGGGGTACAGTTTGATTATGGGGGTTATGGGAATATGTAACGGATTGGG
supercont2.3	186460	186521	W	GGGAATTCCAGCATTGGGCAAAGACGCAGTATTGTAAGAGGGCAGGGGGTTATAAGAAGGG
supercont2.3	210079	210118	W	GGGACACGAATGTTTTGAGGGGCAGGGAGAGAGAGGGGG
supercont2.3	241069	241152	W	GGGACAATTTGGAACGGGCATAGCCGATGATTTGAAAGTCCTCGGGAATAATTTTGCGGACGTAAAGGGCAAACAAGGCCGGG
supercont2.3	275927	275979	W	GGGCTTCGCTTCCATAAGAGTAGTGGGATTAGAGATTGGGAAAATGATGGGG
supercont2.3	361523	361576	W	GGGACGCTAGACGGAGCGGGTTTGTTCGGGTGTTGGTCAGCTAACGGGTTGGG
supercont2.3	368393	368450	W	GGGCAAGATATTGTAACGGGAGCGGAGGGGCAACGAGACTAGTAACAACGTTATGGG
supercont2.3	384576	384679	W	GGGTTATACTTGGGAAGGTGAATATCAGCGTTCTTGGGATATCGTACAGGAGGACGCAGAGGGTAGTTTAGTAGGCGTTATCGCTGGGCTTATTCAAAGCGGG
supercont2.3	475478	475519	W	GGGAGCGCTCGTCCCCGATGGGGTGTTATGGGGAGTTGGGG
supercont2.3	564113	564182	W	GGGTTAGGGGAGTGATGAAGGGGGGGAAGAGGGATGCCCGCAGAGTAAAGCAAGGAGGGAGAGGGAGGG
supercont2.3	578867	578915	W	GGGCATTTGACTTCTAATCAAGGGATTGCGGGTTCGAGTCCCGCCGGG
supercont2.3	612135	612178	W	GGGAGACAGGGGAAGGGAACTTACCAGCCTTGGAAAGACCGGG
supercont2.3	627592	627630	W	GGGGGACAAACCCAAGGGACCAATCTTGGGAGCAAGGG
supercont2.3	691515	691553	W	GGGGGACAAACCCAAGGGACCAATCTTGGGAGCAAGGG
supercont2.3	713181	713261	W	GGGTGAGGTTGCAAGGACGGTTGTTTGGGGTACGGCATTTAGCCGCAAAATCAAGGGTTTCAGCGGTAGTCAAAGATGGG
supercont2.3	760258	760330	W	GGGTGCGTCGATAAGGATCGTTGGGATCGCCGACAAGGTCTTCTGAAGAAGGGTATGCCTGAAAAATGGGGG
supercont2.3	762919	762949	W	GGGGGGATGACGTGGGGGAGGGCGAAAGGG
supercont2.3	776311	776378	W	GGGAACGGTACAGATTCCGACTAGTACGGGCCCATTTCCAAAATTCCAAAACGGGACGACAAAAGGG
supercont2.3	808381	808427	W	GGGAGTTTTTAAAAGGGAGGAAGAAGGAGGAGGGGAGGAACTAGGG
supercont2.3	851025	851075	W	GGGAAAGCATTGGGTTTCATGTAAGGGATTTGCATCCGGCTAGTATGGGG
supercont2.3	851990	852065	W	GGGACTTCCCACAAACTGGGGATGCTCTTCCAGATAGGCAGCGGTGGGTGGTGGTTGTAAAAGAAGATTTTGGGG
supercont2.3	948906	948977	W	GGGGAACCACATAAAACTTTGAAAGGAAGGGGTCCTTGTTCCATAAAGGCTTGGGCAGGAGATTGATGGGG
supercont2.3	1009434	1009483	W	GGGAGCCTGATACTAATACTGGGATTTGGGTGGTGACTGGTAGGATGGG
supercont2.3	1015438	1015495	W	GGGAGTTAATAGCAATGGGATCTATATGGGGATCATCTGTTCCAGCAGAACCTGGGG
supercont2.3	1149555	1149608	W	GGGAACGCTTCCAGCTCTTGCTCGGGCTGGGTTTGTAGACAGTTCATTATGGG
supercont2.3	1186418	1186456	W	GGGGTTGATTGGGGTCAATGGGTATAGCAACTGCAGGG
supercont2.3	1210751	1210815	W	GGGAAGCCGATGATGATGAGGGTGTCGATGACTTTGCCGTCGAATATGGGGGACCTGATTTGGG
supercont2.3	1279429	1279482	W	GGGAGCCACCTTGGGACTCATCGCTGGCAACACTTTACTAGGGGTGGAAGGGG
supercont2.3	1309126	1309150	W	GGGCGGGCGGGAAGGGCAGATGGG
supercont2.3	1314302	1314357	W	GGGGTAAAGTGTGTAATTTCTTAGGGTTAGTGGGAGAAATATTAGAATCCTCGGG
supercont2.3	1382766	1382803	W	GGGTTAGAGGGAGGAATGGGAGAGATCTTTGGTAGGG
supercont2.3	1384196	1384234	W	GGGCCAAAGGGTTCCTGGGTGGGTGCCTTTAAATGGGG
supercont2.3	1393994	1394034	W	GGGGGCCTTGGGATCCCATTTGCGTTCGGGAACGCTGGGG
supercont2.3	1395080	1395116	W	GGGGGAAAGGCGTCCGAAGGCTCAGGGGGGGAAGGG
supercont2.3	1395165	1395217	W	GGGGATGGGCGAAAGAACGGCGGAAATCGATGGGAGATATGTGGAGGAAGGG
supercont2.3	1421553	1421578	W	GGGATGGGGTGCTTGGGGGGGGGGG
supercont2.3	1572217	1572273	W	GGGCTGGGGATGAACATAACCAGTGTGGTTGGGAGCCATCATTGGAGCATTAGGGG
supercont2.3	1588467	1588518	W	GGGATTTTCGGGATTTGACACAACGACGGGGAAGAAGCATGGAGACGTGGG
supercont2.3	1668314	1668367	W	GGGTAGCTAAATGGTTGGGATTCCAAATCATGGGGTCTTTGCATAGCATTGGG
supercont2.3	1841632	1841748	W	GGGTCGAGAATTCCTATATTGGGAGGACAGTAGTATTCGGGCAAGACGACATGAACGCCGGCAGAAGGGACAACCATTCTAGGAAACTGGGCAGTCTTGGGTGGCTCACCTTGGGG
supercont2.3	1842484	1842540	W	GGGGCTAACGATTTGGTAAACGGGGTAAATTGGGGATTGAAGTGAGAAGGAGCGGG
supercont2.3	2080356	2080417	W	GGGATCAAAGCGATGGGTGATAGCGTACTGAGTCTCTGGGGGTAAATTGTGTTGATTGGGG
supercont2.3	2256064	2256111	W	GGGCACTCCAAAAAGAAGGGGAGGGGAAAGATTTTTTTTAAAGCGGG
supercont2.3	2361100	2361155	W	GGGATTGGAGTAGCGGGAGCTGTGTGCTTCTGCCTAGGGGGGGATTTCTGTGGGG
supercont2.3	2416879	2416926	W	GGGAAGGAGACCGAAAGTTTATGAATCGGGAATTTACTGGGATTGGG
supercont2.3	2441350	2441386	W	GGGTAACGGGGAATTAGGGTTCGATTCCGGAGAGGG
supercont2.3	2444233	2444283	W	GGGGGCGGAAAAAGAATAAGGGAAGGTGGCTTTCCGGGTTCTGCCTGGGG
supercont2.3	2445693	2445730	W	GGGATAAGGATTGGCTCTAAGGGTTGGGTACGTTGGG
supercont2.3	2449594	2449619	W	GGGGAAGGGTGGGGCATGTTATGGG
supercont2.3	2450111	2450184	W	GGGGTGGGACTTTAAATTTTTCAGGGTCGGTAGAGTCAGAGATGGGTGTGGGAAGGGGTAGTTGTAGGTAGGG
supercont2.3	2452239	2452275	W	GGGTAACGGGGAATTAGGGTTCGATTCCGGAGAGGG
supercont2.3	997	1033	C	CCCTCTCCGGAATCGAACCCTAATTCCCCGTTACCC
supercont2.3	3089	3162	C	CCCTACCTACAACTACCCCTTCCCACACCCATCTCTGACTCTACCGACCCTGAAAAATTTAAAGTCCCACCCC
supercont2.3	3654	3679	C	CCCATAACATGCCCCACCCTTCCCC
supercont2.3	7523	7560	C	CCCAACGTACCCAACCCTTAGAGCCAATCCTTATCCC
supercont2.3	8970	9020	C	CCCCAGGCAGAACCCGGAAAGCCACCTTCCCTTATTCTTTTTCCGCCCCC
supercont2.3	11867	11903	C	CCCTCTCCGGAATCGAACCCTAATTCCCCGTTACCC
supercont2.3	13959	14032	C	CCCTACCTACAACTACCCCTTCCCACACCCATCTCTGACTCTACCGACCCTGAAAAATTTAAAGTCCCACCCC
supercont2.3	14524	14549	C	CCCATAACATGCCCCACCCTTCCCC
supercont2.3	18393	18430	C	CCCAACGTACCCAACCCTTAGAGCCAATCCTTATCCC
supercont2.3	19840	19890	C	CCCCAGGCAGAACCCGGAAAGCCACCTTCCCTTATTCTTTTTCCGCCCCC
supercont2.3	22737	22773	C	CCCTCTCCGGAATCGAACCCTAATTCCCCGTTACCC
supercont2.3	96622	96648	C	CCCTAAGATACCCACTCCCAACTCCC
supercont2.3	173730	173773	C	CCCTTCCCTAGCGTTACCCGAGAAAGTGGCGCAAACCTTCCCC
supercont2.3	241596	241676	C	CCCTTAACTAGCACCATTACTCACTACCCACTACTCACTGCCCTGCCTTACCCTGCCCTTTTTTCAAAAATCCCCGGCCC
supercont2.3	336675	336735	C	CCCCTATCAGTACGATTTTTACCTTATATCCCACCCATCTCTGCAAGGCGTTTCGGTCCC
supercont2.3	348266	348309	C	CCCCATCGGCCCTTCAACACTCGCTGCCCCCCTCCCCTCCCCC
supercont2.3	419740	419800	C	CCCTTATTTATTACTCAGTCCAAAATACCCGTTTATAAAAGACGTGCCCTTGTAAATCCC
supercont2.3	484656	484720	C	CCCTAAGGACTTCCATTCCCAAATTCTCATGGACTCCTACCCCGCGGGTAAAATCGACTGCCCC
supercont2.3	509379	509408	C	CCCCCTCTTCCCACAAATACCCTCTTCCC
supercont2.3	593400	593432	C	CCCTATTGGAACTTCCCCTCTGAACCCTTCCC
supercont2.3	618004	618032	C	CCCTTCCCTTCCCTTTCCGCTTTAACCC
supercont2.3	722618	722680	C	CCCAGGTGGCTAATCCCATCCACCATACTGCCCCTTCACCCTCAGACGTTCGTGCGTTTCCC
supercont2.3	723281	723365	C	CCCTTTTCCCCAATGCTACTCTACCTAACCCACCCTCATCTGAGTTGTTAACTACTCCCTTTCAACAAATCAAACCTCCTTCCC
supercont2.3	739855	739896	C	CCCATTGTCCCGCAAAATGTTTCTAAAAAGGTTCCCGTCCC
supercont2.3	749994	750069	C	CCCAAGCGATGGCTACTGTCGTACCCTCTGTCAGTACACCTGGTGGTACCCCTCCTCGCTTTGCTTCTCCGGCCC
supercont2.3	770003	770050	C	CCCGGTATTCTTCCCAATGCTCCCCGATGTACCCCAAAGAATACCCC
supercont2.3	813125	813166	C	CCCACACCCCCTTTCTCTTATGTACAGACTCCCTGCATCCC
supercont2.3	840307	840363	C	CCCTTAAAGCCCTTCAAAACTCTTATGGATCATCCCATCTTTATCGCTTTACACCC
supercont2.3	863185	863282	C	CCCTTTGCCTTTCCCTTGGGCCCTGTATTTGCTACCTCTTCCCAAGCAGCTGCCTCGGAAACCGCCCTTCCTTCGGGTTATGAACCCGATGAAGCCC
supercont2.3	928776	928819	C	CCCATGACAATTCCATTTGGGCATCCCGTTATGCCCACTTCCC
supercont2.3	965015	965059	C	CCCCTCTCTCTGTACCCCGATGACCCTTTTCTCAAATGTTCCCC
supercont2.3	968304	968333	C	CCCACTTTCTCTTTCCCTCTCCCTCTCCC
supercont2.3	1332009	1332053	C	CCCATAACCTGTACTCCCATGGGCCCTATATGTTTATGGGCCCC
supercont2.3	1362602	1362664	C	CCCAACCTGTCCTCTACACTTACCCATGGCCAAAGTTCAACTGAGCCCGAAGGAGATTACCC
supercont2.3	1396637	1396695	C	CCCTCCACCAATCCCCGTCCACACAGATCCCAAACGAGGGGAACAATTGCCACACCCC
supercont2.3	1580203	1580260	C	CCCAATTGCATTTCCTATCCCTCCAAATGCATTTCCTATCCCTCCAAATGCATTCCC
supercont2.3	1590857	1590931	C	CCCCCAACCTCCCATTTCCTCCTTACGGCCCGATAGCGATCGTCTTTCCCTCGCTATCACTCGCTACCGGCCCC
supercont2.3	1591398	1591451	C	CCCACGGTGGTCCCGAGAACGTCAAGTTCGAGGAAGTCCCCGTCGCCGAGCCC
supercont2.3	1591767	1591817	C	CCCATGCTACCATCATCCCCGAGTCCGTTCCCCTCGAGGTTGCTGCTCCC
supercont2.3	1686401	1686463	C	CCCCCACTTTGTCTATCATGGTCCCCTTGTTGGCCCGTGGTTTGAATGAGCGTTCCACTCCC
supercont2.3	1715386	1715436	C	CCCAAAAGCTTATTTCCTGGGCCCACCGGGTTCTTCCCCATCAACTCCCC
supercont2.3	1762668	1762689	C	CCCACGCCCACCCTTAACCCC
supercont2.3	2012414	2012513	C	CCCATGTGCACGTGACGGTACTCTCCCTTCCCTTTGTTGATGAAGAGCCGAGGAACCCGCCCTCAGCTTTACAAACCTGCCTCCTCCCAACACCATCCC
supercont2.3	2024757	2024800	C	CCCTAACTTTAAACAATCCCCCTCCCTCCTTCTTTCCTTACCC
supercont2.3	2068248	2068266	C	CCCTACCCTACCCTACCC
supercont2.3	2074218	2074261	C	CCCATAGACTGTATTTTCCCAACTGGACCTATCCCGTAGGCCC
supercont2.3	2112781	2112832	C	CCCAAAAGGTCGGACAGCGGACCCAAGAACAGAGGGCCCAAAGCGACACCC
supercont2.3	2311262	2311297	C	CCCTACTCCCGCTGCCCTGCCGACGTCCTTTACCC

## Sheet: S. octosporus G4s
#chromosome	start_coord	end_coord	strand	sequence
supercont5.1	87064	87119	W	GGGCAGCCAAAACTCGTCTTTTCGGGACCTGAGATCTTCAGTTGGGAAAATGGGG
supercont5.1	95104	95172	W	GGGGTTTTTGATTTATTTGATTGGTGGGAAATATTAAACTAAGGGTGTGTACGTCATTTATTTTGGGG
supercont5.1	130005	130067	W	GGGCAGCATCGGTACCAATGAATGTGGGGCGAAGGTAAAGGGAGAAGCCACGCTTGTCGGGG
supercont5.1	268215	268234	W	GGGGCTGGGCTGGGCTGGG
supercont5.1	500892	500961	W	GGGTGATTACAAACCCAAACGATGTGATGGGAATTTTATTATATGGGACTGTAAGTACAAAACTACGGG
supercont5.1	504259	504311	W	GGGAAATCCGACGAGAAGGGGGTCAATCGCTAGACGATGAAGGGTTTTGGGG
supercont5.1	550353	550395	W	GGGCGGGTTCTGGGTTGCAAACAACATAAAGTCAGGGTGGGG
supercont5.1	572941	572983	W	GGGCACGATATCTCGAATGGGACCAAGAGTTTCGGGAGAGGG
supercont5.1	707054	707109	W	GGGGATGCGGTAAGCGATGCAAAGGAAAAGGGTTTGGGCTCTTTCGTAGGTTGGG
supercont5.1	721376	721417	W	GGGGACCAGGGCGCTGATCTGGATGTGAGTGGGTTCAAGGG
supercont5.1	726313	726344	W	GGGTGGGTCGGTTTGGGTCGGCGGTGTTGGG
supercont5.1	743722	743769	W	GGGTACAGGGAAGGGGGGTGAAAGCTGCTGGGGAAAACCATTTCGGG
supercont5.1	807836	807862	W	GGGTTTCGGGAAACGGGAATTCAGGG
supercont5.1	843014	843077	W	GGGCAGAATCGGAAGAGTAGGGTATGAGGGTGGACTCGCGGTTATTGGAATTCTGGGATAGGG
supercont5.1	904356	904448	W	GGGCTGTAAACGTCGATTCGGGAGGGTGGACTTGTGTTCTGTGTTTAACGGGGCAGGACTTGTGGGTGAAATGGCACCAGCCGATGATGGGG
supercont5.1	991852	991932	W	GGGACTAGGATGGGAACGCGGTAACAAAGGCCGTTTACGGGGACGGTCGTATTCAGGGGAGTATGGTGATCGTTGAGGGG
supercont5.1	1005797	1005875	W	GGGATTTGAATCCACGCTTGCCAGTAAGGGCATGTCCGTCCCCGGCAGGAAGGGCTCCTCCCATAATGGGACAATGGG
supercont5.1	1064874	1064957	W	GGGTGGTGAAGAAGGGCTGGAGAGGTCGGGGGAAGGAAAGATGGAGGGATGGTTTGGTCGGGAAAGGATAGATGCCCATTGGG
supercont5.1	1387643	1387676	W	GGGTGCCTTGGCCGGGAAGGGTAGAATCGAGGG
supercont5.1	1434364	1434413	W	GGGCCCAGTGACGATGGGAGGGAAGAGGCGTTTTAGGAAGCGAGGGGGG
supercont5.1	1434814	1434875	W	GGGTGTGTTGGCATTCAAGGAAAAGAAGGGAGGGGATTTTGGTTTACTTTTGGTAAAGGGG
supercont5.1	1476534	1476582	W	GGGACGTTTGTGGAAGCAGCGGGATTGACAGCCTGGGGAGGAACAGGG
supercont5.1	1477106	1477158	W	GGGGGCAAACATACCAAAGCCGGGGGCAGCCGCAGAAGGCTGGGCTTGCGGG
supercont5.1	1486491	1486509	W	GGGTAAGGGTGGGGCGGG
supercont5.1	1496427	1496481	W	GGGTGTTCCTGCCGTCTGGGAGATGGTCCGTAAGGGTATAACCAGCAAGTTGGG
supercont5.1	1534894	1534923	W	GGGAAACAATGGGCCGAGAATGGGCAGGG
supercont5.1	1700797	1700852	W	GGGAATCGGGCTCTAGCTGTGAAGGGGCATTGAAAGAAAAGCGCGACAAAGCGGG
supercont5.1	1715895	1715948	W	GGGCGTTCATACCTCCAACGGGTGGGATTACTCACATCAGGTTCATCAATGGG
supercont5.1	1778045	1778090	W	GGGCATTGTTTTAGAGGGTTTACTAATTTGGGAAGTAGAGAGGGG
supercont5.1	1909964	1910004	W	GGGAGACTTGTAGGGCTTAGCGGGTTGAGTGTCACTAGGG
supercont5.1	1911563	1911613	W	GGGTTAGATTAAGTGGGTAGCCAAGTCGGGGTGGTGGGCTGGTAAATGGG
supercont5.1	2016657	2016705	W	GGGTTTCCGTAGATATCCAACATACGGGACTGGGTCAGCTGAATGGGG
supercont5.1	2018002	2018038	W	GGGAGAGAACGGGATCGATGGATAATGGGAATGGGG
supercont5.1	2088037	2088089	W	GGGAATTCGGACACGTTCTGATTCGGGCAATTGGGGATCCGTTCAACCGGGG
supercont5.1	2112693	2112750	W	GGGAACCTAAAAGTTCGAATTGGGAAGTCCTTGACGAAGGATCCTCAGGGATATGGG
supercont5.1	2168056	2168113	W	GGGTTAAAAGCAGTAGTCGTAGTAGTAGGGATATATGGCATAGGGGTTGCGGTAGGG
supercont5.1	2171113	2171160	W	GGGGTTTAGGTAATTCACCGGGAGCACTGGGGGTAAAGGTGAATGGG
supercont5.1	2250965	2250997	W	GGGAAGGGCGAAGAGACTCGGGCATTCGTGGG
supercont5.1	2252550	2252608	W	GGGTCCAAAGTAGTGGTTCTAGTGGGGGTGATGGGGGTCTCTCTTCACCCCACATGGG
supercont5.1	2252651	2252718	W	GGGGGTCAAGGACAGCATGGGGGAGATGGGGGTATCTGAAGGGTACAGTAGAAAGGAGAAGGAAGGG
supercont5.1	2359600	2359635	W	GGGTTGGGTATATGGCTTTGTGGGATATCCACGGG
supercont5.1	2360596	2360686	W	GGGGGTGGATCATTCGTAAGTAGGTAGTTGGGAAGAAATGGATCTTGGTAATCAATGGGGGGGGAAAGGATGAGGAAACATGTTGAAGGG
supercont5.1	2713983	2714025	W	GGGAGGGTGAGAGTGAGGGTGAGTGGAAGACTTGGAAGCGGG
supercont5.1	2721070	2721136	W	GGGTTCCACGGGGCTGGATTCTCTTTATGTTAAGAAGCGGGACTTGAAAAAGTCATTCTTTAAGGG
supercont5.1	2817116	2817177	W	GGGGAATGAGGAATCATGATTGGGACAACTTTATCTTGAAAAGGGATGGACTTTGAGAGGG
supercont5.1	2984757	2984822	W	GGGATACTTCATTGTGTATCTTTAAGTGGGGGGAAGGGTCCAAGAACGACACTTCAACCAAGGGG
supercont5.1	2991699	2991731	W	GGGTCAGGGTCTTTTGGGCAAATTTACTTGGG
supercont5.1	3007815	3007889	W	GGGATACTGATGATAACAATGGTTCTTGGGCGGCGCCTACTCCTGGCGGTTGGGCGGCCCCTACACCTGGTGGG
supercont5.1	3075326	3075365	W	GGGATTTTTAGCATGGGGATCTGGGATGTCGTCTTTGGG
supercont5.1	3076126	3076166	W	GGGACACGGGGCGGTTGGGATCGTGTCTGCGTGCCTTGGG
supercont5.1	3169630	3169687	W	GGGAGGCTATACGGGGAGCCATAGTTCTAAGTCTACGGGAAAAAAGACGTGGAAGGG
supercont5.1	3207923	3207976	W	GGGTCTCGTGTGGGGGTATATGGGAAGTCGGAGAGACCTGGGTGGATGCAGGG
supercont5.1	3260227	3260282	W	GGGTAAAAGGGTATGTTCGAGCTGGTGGGTCGGGGCTTTTGTGTTGAGATATGGG
supercont5.1	3353935	3353986	W	GGGAGACAATTCCACTTGAGGTGGGTGGGAAAACCTTTCAAATTACCGGGG
supercont5.1	3369783	3369810	W	GGGTTCTGGGAGGACGGGAGCAACGGG
supercont5.1	3407811	3407859	W	GGGAAAAGAAAGAATGGGCGAGGAGGGGATCTAAAAAATTGAGACGGG
supercont5.1	3427707	3427763	W	GGGATATAAGCTCCACCTTCCTTGGGAGCGACAACCTCAACAACTTTACGGGCGGG
supercont5.1	3474368	3474401	W	GGGATTGGGTAACGGAGGTAAGGTAGGGAAGGG
supercont5.1	3485449	3485503	W	GGGCGTATACTTGTCTGGGGAGATCCAAGTATGGGTGGGTCTGAAGGAGGAGGG
supercont5.1	3498969	3499025	W	GGGATCTCTATACATAGCAACGGGTTTTAAAAGGGTATCGGAGTCATTACCAGGGG
supercont5.1	3504979	3505018	W	GGGTAATAGCTAACGGGATGCTGTTTCTCGGGGGAAGGG
supercont5.1	3561867	3561906	W	GGGGACAAACGGGAAAGATAGGTATAATGGGATTCTGGG
supercont5.1	3634091	3634123	W	GGGAAGGGTCTAAAGGGTATGGAAGATTCGGG
supercont5.1	3636061	3636150	W	GGGGCAAGAGCGGCAAAGGAGCTGGGCTGAGTGGAGATGGGAAGGGGATCAGAGGGAGAAAGGTTTGGGTAAAATTGGGAATGAGAGGG
supercont5.1	3636330	3636484	W	GGGTACAGCAGAGGGAGGAGATTCGTAGGGGTAGGATGGGACGGAAGCGCCCAGGTGAGGACGTGGGGAGGAATAGGTAGAGTGGGTGGTGGCAGCAAGGTCCAAACCGGGAGAGATAGGAGGATTGGAAGCAAGGGAAGAAGAGTTTTGAGGG
supercont5.1	3637022	3637118	W	GGGAACCGGCAACTTTTACGGGGAAACGGAATTGAAAGTCGACAGCATGGGATTTGGCGGAAGGGCCTGCAGGGATGGAAACGGGGAAAGAATGGG
supercont5.1	3646597	3646645	W	GGGTAATACCGGGTTTAAGTTTAGAATTTCTAAGGGAAACGGGTTGGG
supercont5.1	3734609	3734662	W	GGGCCGTCTCCGGGTCCGCGGGTCTACAAGATTAGAATGGGATTCCGAAAGGG
supercont5.1	3768424	3768515	W	GGGTTGTTTTTGATTATTGGGTGCTTGTTGGTTGGTGGAAGGTATAGGGCGGTTAAAATTATTTGTAGAGGGATTAGATATATGAGTAGGG
supercont5.1	3809010	3809061	W	GGGCAACTAGCAAGGGTAAAAGGGTGAATTTGCCAAAAACTAAAACGAGGG
supercont5.1	3821231	3821263	W	GGGACATGGGAATTGGGGGCCGTTGAGTAGGG
supercont5.1	3875912	3875967	W	GGGTAGCGGGCTTCTTAAATAAATCTAAGTGGGTCAGCACACCCATAATTCGGGG
supercont5.1	3892948	3892990	W	GGGGCATAGGTGACTAATGGGAAATGAATTCGGGGATAAGGG
supercont5.1	3950222	3950281	W	GGGATTGACTGCGAGGGATAGGATGGAGCTGGGACGATTCGTTCAGGTTGAAGTTGGGG
supercont5.1	3951819	3951849	W	GGGCGTGCTCGTGAGGGAGGAGGGGAAGGG
supercont5.1	3952005	3952076	W	GGGGAGAAATATAGGGAAGCTTGAACGGGTCGATATGGGAGGGAAAATGGTTTTGAGGAGGAAGAGGAGGG
supercont5.1	3952390	3952431	W	GGGCAAGGGAGAACGGAAGGGGGAGCCAAAGCTTATGTGGG
supercont5.1	3952470	3952541	W	GGGCAATGCAAAGGTTGATTCGGGTTCGGGGATGGAGGGGAACGGTTTTTTTTGTACTGGGAAAGGAAGGG
supercont5.1	4111358	4111395	W	GGGCAATTTCAGGAACAAGAGGGTCATCAGGGTTGGG
supercont5.1	4196671	4196757	W	GGGAAGTTTTGAGGGAGATTGTTGCGGGGTGGAAAGAAAGAGGTCTTGGGAGGGTAAGATGGTGGAAACGGGCCTACGAGAAGGGG
supercont5.1	4196843	4196893	W	GGGAGCAAGGAAAGTGGTTTGGGAGTAGTAGCAGGTTTGGGCTTGGAGGG
supercont5.1	4197145	4197204	W	GGGATCTTCTCCATGCGAAGATGGTTTGGGGAATGCATTTTGTTGAGTATGGGGATGGG
supercont5.1	4401042	4401101	W	GGGTTTCCTCTAAATGGGTTTTCATGACATATCCAGGATGAACGGGGACGTCCAAGGGG
supercont5.1	4420256	4420320	W	GGGAAATGTTTAATGGGGCTCCTAGAGAAAGTATGGAGGGTGGAAACACTCCAGAAATGATGGG
supercont5.1	4454708	4454754	W	GGGAAAGAGTTGAAAGCAAGAAATGGGAAAGGGAGAAGGAAGTGGG
supercont5.1	4473394	4473454	W	GGGAAGAAACGGGAAGAACAGGTGGAATGAGCAGGGGACGAAGTTGTTTTTGTTTACGGG
supercont5.1	4477249	4477297	W	GGGCATTTGACTTCTAATCAAGGGACTGCGGGTTCGAGTCCCGCCGGG
supercont5.1	4528026	4528074	W	GGGCATTTGACTTCTAATCAAGGGATTGCGGGTTCGAGTCCCGCCGGG
supercont5.1	4536256	4536295	W	GGGGGGTTGGGATTATAAGCGGGATTATTACAGTAAGGG
supercont5.1	4563570	4563621	W	GGGAAAATGGGAAGCAAAAGAGCTTCGTGATGGGGACAAAGAGAAATGGGG
supercont5.1	4606222	4606284	W	GGGGGATGAGAAGGGAAAGGCAAGGGAAGACAAGGGAGATGAAGTAGAGGTGAAAGGTGGGG
supercont5.1	4606545	4606607	W	GGGCAAGGGAGGCGAAGTAGAGGAGAAAGCAGGGAAGGTGTGTAGGTAGAAGAAAGAGAGGG
supercont5.1	4607370	4607690	W	GGGAGGTTACTTGGGTTACTTGGTTTGGGTTACTTGGGTTACTTGGGTTACTTGGGTTACTTGGTTACTTGGGTTACTTGGGTTACTTGGGTTACTTGGGTTACTTGGGTTACTTGGGTTACTTGGGTTACTTGGGTTACTTGGGTTACTTGGGTTACTTGGGTTACTTGGGTTACTGACGTAGGTAGGGACCGATGGTCCCGGGGGACCGTGGGGGTAGTAGGAAATGGGGGACCGTGGGGGGGGGTATGATTAGGGACCATTCAGGGACCGTTTGGGGACCATTGGGTTTGAAGGTTGGGACCATTGGGACCATTGGG
supercont5.1	4607723	4607791	W	GGGGACCGTTTGGGACCGTTGGGACCGTGGGGGGCCAGGGACCTTTTAGTTTTTAGGGACCGTGGGGG
supercont5.1	4607827	4607899	W	GGGATGGGACCGAAAGATTTTTGGTTGGGGGGGGGACCATTCAGGACCATTTTGGGGACCATGGTGGCAGGG
supercont5.1	4608277	4608340	W	GGGTAGGGTACGTTAGAGTAGAGTAGGGTAGGGTAGGGTAGGGTAGGGTAGGGTAGAGTAGGG
supercont5.1	4620841	4620888	W	GGGGAAGGTGAGTAGGCAGAAGAAAGAGAGGGAAGGGAGAGAGAGGG
supercont5.1	4620978	4621014	W	GGGAAGGCAAGGCAGGGATAGAAGGGAAGGCAAGGG
supercont5.1	4621759	4622724	W	GGGAGGATGGGGAGAAGGGAGAAGATATGCGGGTTACTTGGGTTACTTGGGTTACTTGGGTTACTTGGGTTACTTGGGTTACTTGGGTTACTTGGGTTACTTGGGTTACTTGGGTTACTTGGGTTACTTGGGTTACTTGGGTTACTTGGGTTACTTGGGTTACTTGGGTTACTTGGGTTACTTGGGTTACTTGGGTTACTTGGGTTACTTGGGTTACTTGGGTTACTTGGGTTACTTGGGTTACTTGGGTTACTTGGGTTACTTGGGTTACTTGGGTTACTTGGGTTACTTGGGTTACTTGGGTTACTTGGGTTACTTGGGTTACTTGGGTTACTTGGGTTACTTGGGTTACTTGGGTTACTTGGGTTACTTGGGTTACTTGGGTTGGGTTACTTACTT…
supercont5.1	765	809	C	CCCAAAATTTCTACTACTCCTCCCGTCGACCTCACCCTTCCCCC
supercont5.1	1433	1496	C	CCCTTCCGTTTCCCTTCTTTTCTCTCTTCCCTCCCCCTTTGTTTGTTGTCCCCCCCTCTCCCC
supercont5.1	97337	97401	C	CCCCTTCATTGAATACAGTGCAAACACAACCCATTTTACCTTCTGCAGTTCCCTTTACTATCCC
supercont5.1	107767	107810	C	CCCTTACCCCTTTGTATGATGTATTAGGTTACCCCGACAACCC
supercont5.1	191672	191740	C	CCCCTATAGATACACTCCCATACTCCTTTCCTCCTTCCCTTCTGTCGCCCTGTACTGCCAAATGACCC
supercont5.1	333815	333897	C	CCCGCTTTGTATATTCAACCAATTGTCCCTGATAAAATCCTCATTACGTATTGTCCCTCATATACGTTCTATTGGATTACCC
supercont5.1	371472	371531	C	CCCGAAGAAATTGTTGAAAAACCATCCACCCCTAGACCTTCAAGACCCCCTCCCAACCC
supercont5.1	414358	414406	C	CCCTTTACCCGTCTCAAGTTTGGCTTTCTTGTCCCACTCCTTTTTCCC
supercont5.1	429602	429661	C	CCCTTTCTCGCAACACCCCTTGGGAAATTATGCCCGATCTTTACTTCTACCGTGATCCC
supercont5.1	460499	460562	C	CCCTCTTTTGTTCCCAGTTTTTCTATCTCTCTTCCCAAAACACCACTGAATGCTGAACTTCCC
supercont5.1	466597	466647	C	CCCGTTCGTCTTCCCACCAAGACCTTGAAGATCACCACCCGTAAGACCCC
supercont5.1	480940	480977	C	CCCTCCCAGACTTCCTGAACGTCCACCCGCTTATCCC
supercont5.1	517922	517961	C	CCCCAGTGCTATCATTAAGCGCTCCCTTCCCAATACCCC
supercont5.1	523159	523210	C	CCCATTACTCGGACCTAAATCCCAGTTGTTTCCCTTTTACGAAGATAGCCC
supercont5.1	637649	637703	C	CCCATGGTGAGCGCCATCAGTTGCCCCAACCTCCCTTTCGACTTTAAGCAACCC
supercont5.1	690631	690680	C	CCCAAACGTCCCTTGATTGAAATACCCCATTTTCCATCTTTTTGCTCCC
supercont5.1	718681	718724	C	CCCGGCCAACAACCCTTTGAACAGACCCATGCAATTGGACCCC
supercont5.1	729961	730003	C	CCCCAAATATTGCCCTCCTGCTGTTGTCAACCCTGAACACCC
supercont5.1	730187	730241	C	CCCCTCATGATTGGTTCTGCCACCCTTGTATTTGAAGGTACGCCCGCTTATCCC
supercont5.1	800763	800828	C	CCCGTACCCTCATGTTGGCCCTTCTTTTGTACGTCCCAACACTCAGTCTAATCCTGATGAAGCCC
supercont5.1	801271	801336	C	CCCTCACAACACCCACCACACGTCGACCCAGTAACCCAATCTGCAGTTCCTCCAACTACGAACCC
supercont5.1	827256	827315	C	CCCAGAATCAGGATTCCCTTCACACTGCAGTAAAGCCCACTGGGAACAAGACGAAACCC
supercont5.1	952468	952505	C	CCCATTCCCTAGACATTCCCTGGGGGAGGAAATCCCC
supercont5.1	962256	962352	C	CCCAAGTTTTCCCTTTCTCTCCTTTCAAGACTTGAACCCCACGACGACAGACAAGAGACCCCTGTCTGTTTCCCTCCTGGTCGTGGCCCCGGTCCC
supercont5.1	965791	965844	C	CCCGCTGGTTCTTCTGGCGCTCCCGGTGCTCCAGGCGCTCCCGGTGCTCCCCC
supercont5.1	1019468	1019514	C	CCCAAGAGGAACTCGAGGCCTATCAAGCCCAGGATCGACCCATCCC
supercont5.1	1074963	1075014	C	CCCGGAATCCCCGAACACGAGATCCACAACCCATTACGATGATGTTCTCCC
supercont5.1	1095616	1095653	C	CCCTCTATTCCCATCATCATGGTTACCCGTGATGCCC
supercont5.1	1123791	1123823	C	CCCAATTAACCCATTCATAGAAACCCTTACCC
supercont5.1	1428993	1429038	C	CCCCAGTCCTAGCTCTAGCCCGAACGCCGGTCCCTCATCTGTCCC
supercont5.1	1462784	1462832	C	CCCCCGGCTAAAGCACCCGTTTCTCCTCCTGGTGAACGCTACCCTCCC
supercont5.1	1478965	1479009	C	CCCACCCATACCTTTCTTTCCCTTTCCCTTTCCCTCTTTTACCC
supercont5.1	1480657	1480720	C	CCCAACGCTAACGCCAACAAGGCTGCCCGCACAAATGTGAAAAACCCTGACGCTCCTCGTCCC
supercont5.1	1481015	1481036	C	CCCTATCCCTACCCAACGCCC
supercont5.1	1481085	1481133	C	CCCTAATCCCGTCTCCACCGTCCCTGTCGCCTTCCCTTATCCCTGCCC
supercont5.1	1481249	1481299	C	CCCTTCGTGCCAATTATCCCAGAGCTCCTGCCCCTCCCTCGGCACTTCCC
supercont5.1	1481910	1481944	C	CCCTACCCCTGATGTAACCCCTTTAATGACACCC
supercont5.1	1641177	1641227	C	CCCGATTAGTGTCCATATATTCCCATTGACTACCCCCACATAATTAACCC
supercont5.1	1693981	1694040	C	CCCAGTCTCCTGCTGTCCCAAAGGCAAAAACCAACGCCCGTGCAAATATCCTTCGCCCC
supercont5.1	1758519	1758564	C	CCCTACCCAACAACGCACTTATAATAACCCGGCTTCCAAATCCCC
supercont5.1	1770826	1770849	C	CCCTTTACTCCCCTCCCCTTCCC
supercont5.1	1773549	1773607	C	CCCTCGCCGTCATCGTACGGCCACCCATCGATGACACCCATATCTCCTCCTTATGCCC
supercont5.1	1773873	1773921	C	CCCGATCAGCGTCCTTCGTTGAAAGCCCTGCCAACCCTAGAGCCTCCC
supercont5.1	1796722	1796771	C	CCCTGGTCGACCTCCTCTAGTTTCTCCCCCCGTCCAACCCACTGCTCCC
supercont5.1	1874662	1874712	C	CCCAAGATCTCCCTCTGGAAATTCCCACCTATACCCCTTTCACGCACCCC
supercont5.1	1875045	1875090	C	CCCGTTTTTCCTCCTGATGTCCCTACCCGAACGAGCACGAATCCC
supercont5.1	1878179	1878276	C	CCCTTCTGTAGCCCAAACGGCAGCTGGAGGGCCTCCTCCCGAATACCGCGTCCCTAATTACCCATCCCATTATAATTATAACCAGTCCCGGCCCCCC
supercont5.1	1903138	1903217	C	CCCAGGTTTTTAGCAACAGCTCCCAAAAAACCATCTTCTATTCCTGCCCCCAAAAAACCAATTTCTGGTACGCGCACCC
supercont5.1	1912931	1913020	C	CCCCTTCTTCCTCCCACCAATCTGAGCAAAACTCTCGTCCCCGCTACTCCGAACAAGAGACTCCCGTTCCTACCAAGGAATCCAAGCCC
supercont5.1	1959086	1959151	C	CCCCCAAATTTCCTCCATATCAATCTCCCAGTCTCGTCCCAAAAGTCCAATTAATAAACCTTCCC
supercont5.1	2020004	2020071	C	CCCTCTTCTTCTTTGTCGCAGCCCTCTAATTCCAGTTCCCACGACTCTGACAGCGTTCCTTCATCCC
supercont5.1	2020483	2020534	C	CCCTTGCGCTCCTGTTCCTCCCAAAGTCCCCGTTCCCGGGGCAAAAGGCCC
supercont5.1	2311066	2311125	C	CCCATTGATATGATTACCCTTTCCTGTATGGCTTTTGTTCCAAACCCAACGGGTTACCC
supercont5.1	2355328	2355404	C	CCCACTGGTGTTGACATTCCCACTTTACAAAGATTAGGTAAATCCCTTTATGAAATGCCCGAGGGATTTGAGGCCC
supercont5.1	2379686	2379752	C	CCCAAATGACCCTGTTTTTCATGGCGAAATCATCCTACCCGGTAAACATGCTAAAGACATGACCCC
supercont5.1	2415304	2415342	C	CCCTCTTCTCTCTCTCCCTTTCCTTCCCTCTACTTCCC
supercont5.1	2416943	2416982	C	CCCAAGTGCATGCGATCCCGCGACGAGTCCCTAGTCCCC
supercont5.1	2448976	2449027	C	CCCAATACAACGCTGCTTCGCTCCCGCTGCTCCCCCTTCAATACCTTCCCC
supercont5.1	2449545	2449601	C	CCCCTCATCAAAAGAATAGTCAAATTCTCCCTACCAATCCCGTCCCTCAAAAGCCC
supercont5.1	2449698	2449803	C	CCCAAACTAATTTTCAAGCACCTCCCACTTATACATATCAACCCTCTAGTATTACAAACGATCCCATTGTCGTCCCTGATCCTCCTCCGCCCGCAAAAGCACCCC
supercont5.1	2465949	2466012	C	CCCTCTCCTCTAGTCCCCCAAGAGTTTTCATCCCCAACGGCTAACTTAGATGGAGAAATGCCC
supercont5.1	2528468	2528513	C	CCCGATGTGGACTATTCTTCCATGGTTGCCCTCCCCTTAGCCCCC
supercont5.1	2667231	2667321	C	CCCACGAAGTTTTATCTCCCGCTCAGTTTAATGCTATAAAAGCCCTTAAGTCGGTAATTCAACTTGTAAACCCTGCTTGCGGTGATGCCC
supercont5.1	2679632	2679686	C	CCCATCTCGCCCATCCGCTCCAAAACCCGTGTTCTCTAAAGATAAAATTGGCCC
supercont5.1	2699987	2700050	C	CCCGTAGCAGGTTCAGTGGCATTACCCTCTACGGGTTTAGGTGCATGAACCCTGGGCATACCC
supercont5.1	2702907	2702958	C	CCCTTCTATAATAGATAACCCGTGTGCTCGTGTCCCCTTGGTATTCGTCCC
supercont5.1	2708612	2708637	C	CCCATTCCCACTCCCACACCTCCCC
supercont5.1	2717727	2717799	C	CCCATCCGTCTACTGCCCCTCCTCCTCCTCCTAATTCTGCTCCCGCCTCTTCGGTACCTCTTCTCTCTTCCC
supercont5.1	2717936	2717971	C	CCCCTGTCCCCTACCCTTCCTCCAGTTTCCTTCCC
supercont5.1	2717999	2718084	C	CCCCCTTCTTTTCCATCTCCCAAACCTACCCACACCACCGACTTGCCCTCTCCTACCCTCTCTCCCACCTACCCATCCATGGCCC
supercont5.1	2718423	2718468	C	CCCATAACCCCGATTCTACCTTATCTCCACCCGATACCTTTTCCC
supercont5.1	2749809	2749853	C	CCCAAAATTGCCCCAGACCCTTAGAGAAATGTTCCTGCATTCCC
supercont5.1	2801380	2801433	C	CCCAGCACAAAGAGTTAAACCCGCTCCTAACCCACATGTGCATACTTATACCC
supercont5.1	2846089	2846121	C	CCCCAAAGCCCGTGCTTCCCTTACTGCTGCCC
supercont5.1	2912480	2912577	C	CCCTTGCAGCCTTTGCCCAAAAGGCCCCCGCTCCCTCTACAGCCTCCACAGCTTCTGGCACCCCAACTATACAAGATCCCGTCTCTCACTCTGGCCC
supercont5.1	2917751	2917780	C	CCCGAGCAATCCCATGGCCCCTACCACCC
supercont5.1	2940895	2940928	C	CCCTAGTCCCAATTTCCCTGATCACTTCCACCC
supercont5.1	3078955	3079017	C	CCCTCCATCACCACTACTGCCGCCCCTCCCTCTATCTCTGCTTCTTCCCATCACCCATACCC
supercont5.1	3079506	3079554	C	CCCTCCTCCTCCCCTTCAACCTCTCTACCTCACTCCCCAAAATCTCCC
supercont5.1	3079592	3079629	C	CCCCTTCCCTCCCTACCCCCCTCCAAATTCCTTACCC
supercont5.1	3122809	3122890	C	CCCATTGCTGCCCAAAGTTCAGGCTCCCAAGTATTGTAAGCAGTTTCCCAACCATCAGGATCTTGATCATTACCCAATCCC
supercont5.1	3151763	3151817	C	CCCATATGTAAACTCCAGCCCCAAGACTTCCCAACAAGACTAGTCTTTTGCCCC
supercont5.1	3205671	3205724	C	CCCACCCATGAAAAACTCGTTACCGACCCCACCGACCATTCCAAGCTGATCCC
supercont5.1	3375060	3375122	C	CCCACTTAAAGCAACAATGCTATCCCCAAAAAGGTGCTGCCCGTCTCATCATCGAAAAGCCC
supercont5.1	3413528	3413560	C	CCCCTTTGTCATTCCCACTCTATATCCCACCC
supercont5.1	3423526	3423577	C	CCCCTATATTCCTACCCCAAATCCCGAGTGTCCTTTCCGACCAGCAAGCCC
supercont5.1	3442527	3442568	C	CCCTCTCTTGGAAGTTTACTCCCGCAGTATGGCCCTTGCCC
supercont5.1	3454089	3454150	C	CCCTGCTGTTCAGTATGGCGGTGGCCCTCTCATGTATGGCCCTGGTGGTTACCCCATCCCC
supercont5.1	3454197	3454294	C	CCCTATGCCTATGTACCCAGGAATGCCTGCTCAATTTCCCGCAGGTGTTGCCCCCACCTACCCTGGTATGAGCCCTCGTGGACCCGCTCCTGTCCCC
supercont5.1	3552175	3552242	C	CCCGCCTACAGTAGTTCCATCGACCCAGTCAACACTTGCACCCCTGCCGTTGATGCCGTTTGAACCC
supercont5.1	3557328	3557396	C	CCCTTCGTAATCAACCCAACGAAACTGCACTCGCTACCCATAGAGACAGTCTTACAGCTGATGCCCCC
supercont5.1	3629379	3629442	C	CCCGTTGATTATGGTTCCCCTGCTAATCCTTTACTCAACCCTGCTAGCTCCTTCCATCATCCC
supercont5.1	3702305	3702365	C	CCCCTTCTAACGAGCCCCGTCATCCTTCTTTCCCCATACAGCATCACCTTCCTCATGCCC
supercont5.1	3709816	3709896	C	CCCTATTGAGCTTGTCGTCTTCTTGCCCGCTTTGTGCAAGAAGATGGGCATCCCCTACGCCATTGTCAAGAACAAGGCCC
supercont5.1	3771632	3771682	C	CCCTTCACCCATGTTACCTCCTTCCCATACTCACAATTCCTAACACACCC
supercont5.1	3771906	3771983	C	CCCTAATTCCCTCCGTCCACCACTTCCTTCTCCCTCCACTCTAGCCTTCCAACACATTCCCTCTACCCTACCCTCCC
supercont5.1	3772009	3772064	C	CCCTCACCAACACACCTACTGCTTCTCCCTCTTACCCCCACCACTACCCTCACCC
supercont5.1	3772160	3772190	C	CCCAAACCCGCCCTCTACTATTCACTACCC
supercont5.1	3772251	3772351	C	CCCTACCAGGTCCCATTCATTCTTATTTCTCTCTACCCACCTACCTATTCACCGCCACGCCCACCATCACACTACCCTCTCACTAGGCTCATAACATCCC
supercont5.1	3776183	3776260	C	CCCATAAGAAGGTACAGGTATCCCATTGAGACATTGCCATAGTATAACCCTGTTGCAAAAGCCGACATTACAAACCC
supercont5.1	3847403	3847471	C	CCCCACCCCACATCCGTTGGCCCAGTTCTCTAACCTTATACCCATATGGGGGTGTCCAGAACATGCCC
supercont5.1	3953936	3954022	C	CCCTCTGTTCCCTCTTCCTTCCAACGAGACTTCCCTTTTTCTTGCCCTCTCCTCCCCTCCTTTCTCTACTGTTTCCCGGTTGTCCC
supercont5.1	4032317	4032360	C	CCCTCCCGAAATAGACCCGATTTGACGAAAACGCAGGAAACCC
supercont5.1	4125627	4125688	C	CCCCAACCGCCCTTTGTTTTCATTTTGATTCTCTTCCCATTCTTCTTATACAAAGCTTCCC
supercont5.1	4420806	4420851	C	CCCATCCCATTCCTCCCATGCTGCCTCCTCTGCCCACGGTGACCC
supercont5.1	4421008	4421121	C	CCCACTCATCCCGCCTCTATACATCCCTCCATCAGTATCTCTACCCTTCTTACAAGAGGCGAGGGTTACGACCCTGCTACTGGCCATAATGTTTTGCCCGAACAAATCTCCCC
supercont5.1	4421154	4421219	C	CCCTCATACCATGTTACGTGGCGTTTCACCCTCGCAAAAGCAATCTCCCGTTCCGCAGACCTCCC
supercont5.1	4436063	4436107	C	CCCCAATAACCCAATGCATCATGTTCGAATCCCATCAAGAACCC
supercont5.1	4582719	4582792	C	CCCGGAACATGTCTTGTAGGTACCCCGGTAACTTGAAAGGTTTTCCCACCCACCTCAAGTGGAATTGTCTCCC
supercont5.2	45074	45140	W	GGGGGAGGGGTGGGATGTTACATGGGTATATTAAAACAAGAAGAGGAGGGATATTAACAGATAGGG
supercont5.2	68576	68608	W	GGGACGTCATTGGGTTTCGAGGGAGTACTGGG
supercont5.2	68916	68979	W	GGGGAGTTTGGGGAACATGGGCCATAGAATCGTTCGTGGGACCATACCGAGCGTCTTGGGGGG
supercont5.2	103507	103568	W	GGGTTTGGCTTCTTCTTTGGCTGTTAAGGGAAGAGACGTTTGTGATTGGGTATGAGCTGGG
supercont5.2	112774	112829	W	GGGGTGTGGGAAAGGAGGTGACCTGATTAAATGGGATAAAGCTGGTATCGAAGGG
supercont5.2	146709	146754	W	GGGGTTCTCGCAGAAGTGATAAAGTCGGGTTTTGCAGGGATTGGG
supercont5.2	190227	190267	W	GGGAGTAGTCTCCAATGTTCTTGGGACGGGGCATCCAGGG
supercont5.2	192586	192625	W	GGGATTGCTCGACGCCACATGAAAGGGTATAGGGTTGGG
supercont5.2	231825	231876	W	GGGTTTAGCTTCCATAAGCTTGGTGGGATTTGAGATAGGGAAAATAATGGG
supercont5.2	233291	233336	W	GGGAGGGTGAGTGAGTTAACGTGGTGGGTGGTATGGTATGTTGGG
supercont5.2	349703	349758	W	GGGCAATCCAACAGATTTGGGCTTGACATCAATGATTACGAGCACAGGGTTGGGG
supercont5.2	458536	458590	W	GGGTTTTTTACTAGTGTTTGAGGGATGTTTGGGAGGACTCGACTTTAAATTGGG
supercont5.2	467019	467066	W	GGGAAGGGGAAGACCCGGTAGATTAGGATCGGGAACAGCTGGTTGGG
supercont5.2	486365	486413	W	GGGCATTTGACTTCTAATCAAGGGATTGCGGGTTCGAGTCCCGCCGGG
supercont5.2	518709	518759	W	GGGGTAGGGAACTTACCAGCCTTGGAGAGACCGGGACCTAACAAACGGGG
supercont5.2	589436	589486	W	GGGATCGAACTTGGGAGGCATCTTGGGTTGTGGCTATGGGATCAAATGGG
supercont5.2	608068	608129	W	GGGTTGACGGGCATTGGGATCAGTGATGGCTGTCAAGAAATCGGGAGTAGTTTCACGAGGG
supercont5.2	646560	646596	W	GGGAGCTCTACGGGTTCTGCGATAGGGATCATTGGG
supercont5.2	646931	646986	W	GGGGCAAAGGATGACTGGGTTCATGGGAATGTTCAACATCTTCATGAGGTAAGGG
supercont5.2	662770	662840	W	GGGGAGGGATTTGTTCATAGGTTGTACGGGCAATATTTGGAGAAGGGAGTCTCTGTATTGGTGATAAGGG
supercont5.2	840384	840463	W	GGGTTGTAAAGAAGCACGGAGCTTGGTAGGGCGAACAGCCTTACGGGTCTTCTTAGGGACATTTTCGCGTAAAACAGGG
supercont5.2	863708	863786	W	GGGGTGGTGATTTGGACTATGCTTTGAGGGGCAGACCGGAGGTATTTGCGGGTATGCAGTTGATTGAATGGGCCAGGG
supercont5.2	881708	881753	W	GGGCGACGGGAATCACATCAGGTAGTAGATAACAAGGGGCAAGGG
supercont5.2	933108	933163	W	GGGATTGCCCGAAGAAAGGGAAAAATGGGGGTATGCACTATCACGGTTTATTGGG
supercont5.2	1067674	1067718	W	GGGGGATTAGCAATGTCGGGATATTGGGTTTGAAATTCATCGGG
supercont5.2	1127231	1127257	W	GGGACGGGAAGCGTGGGCGTGTAGGG
supercont5.2	1139765	1139836	W	GGGCTATTACTCTGTGGTTGGAAGGGAGGGACACCATAAGGCGGCATAACCGGGGGTGCCATAAACATGGG
supercont5.2	1139971	1140017	W	GGGAGCGGGATAAACAGGCATTGCTGGCGAGACCGGGCCATTAGGG
supercont5.2	1140894	1140938	W	GGGAAACAATGGCAGGGTCATTGGGCAATAAGCCATTGCGAGGG
supercont5.2	1301375	1301440	W	GGGCTAGTAGGAGAATAGGAGGGGCTAGTAGGAGAGTATGAGGGGCTAGTAGGAGAGTATGAGGG
supercont5.2	1312802	1312874	W	GGGACTAATGTACGATGCTATTGCGGGTGACTCGAAGTCTCAATTTTTAGTGGGAATGCTATATGCAATGGG
supercont5.2	1321995	1322040	W	GGGATACGAAAAGAGGGTAAGGTGGAAGATAATGGGGAAAGTGGG
supercont5.2	1343010	1343055	W	GGGAGGGACTTCAGAAGAATTGTAGTTGTTAGGGGCGTTGTTGGG
supercont5.2	1356959	1357042	W	GGGAAGGAAATTGAAGGGGTGCTGAGGTGGGTTCTTTGGTTAATACAGAGGTGGGAGTTAAAGGAGAATTGGAAATAAGTGGG
supercont5.2	1378222	1378264	W	GGGTAAGTTCGGGACCGAGCTGAGTAACTAAGATGGGAAGGG
supercont5.2	1385455	1385508	W	GGGTGTCATCTTTGCTCCTCTGGGTGGGGCAATGTTCGTTGCTAGTCAAAGGG
supercont5.2	1403139	1403188	W	GGGCATGGGGAGATTTGATTTCCAAAAAGGATACTGGGCAAAAGGTGGG
supercont5.2	1415726	1415765	W	GGGTCTTGCATCAATCGATGGGCTGAAGTCATGGGTGGG
supercont5.2	1476501	1476530	W	GGGTTGGGCTTCAGATGGTTCGGGCTGGG
supercont5.2	1480560	1480645	W	GGGCTTCTACTACGTGAACGGTAGCGAGGGCTCATAGAACGTCTGGGAGAAGGAGAGCGGTCACCACGTGGGGAAGGAGAGCGGG
supercont5.2	1534234	1534344	W	GGGGAGTGTTTTGGGATGGAGGGTGATTTGAGTCCTTGGGTTTGGGAGATGAGGGAAACGTTGGCGCAGGAGAATGGGTAGTGGAATTCCTTTGGGAAGGAGGATTTGGG
supercont5.2	1567084	1567161	W	GGGAGGAAGAAGCCGCGAATGGAATCGGGCAATGGGTAAACGAAAAAGGGAAGCAGTGACTCGAGGTTTTAAGAGGG
supercont5.2	1762178	1762242	W	GGGTAAGTTTACGAAAGTTGGGTTCATTACAGCGTATTTTTCAAGGGCTCTGTGAAATGCAGGG
supercont5.2	1765534	1765606	W	GGGAATTGAAGGTGCAGAAGGAGGTATAGGGGGTGCAGAAGAGACAGGTGGAGGAGGGGGAGAAGACACGGG
supercont5.2	1803357	1803425	W	GGGATATCATTGGTTGTATTTGGGGAGGGTGCAGCAACTATAACGGTGGGTTCCAGTGTGCTTCTGGG
supercont5.2	1806474	1806543	W	GGGTGGGCTGACCGGCCATGCCATGGGGAGCGGGTTCGGAAAGCAAGCTTGAAACGGGGATTCTACGGG
supercont5.2	1806829	1806975	W	GGGGAGAGTGTCGTTGGGTGACGGAGAGGCGATAGAGGTGGGATTGGGAGAAGGGACGGCGTAGGCGGAGGAGGGATCATGGGGGGTGGTGGTAGGAGCGGGAGGAGCGGTAGAAGGAGGTGGGAAAGAAGGATTGGAGTATGGGG
supercont5.2	1807021	1807092	W	GGGAGAAGAAGCATGGGAGGAAACTTGTTGGTAATTGGGAGCGGAAGAGATGGGAGGCAAAGAAGCAAGGG
supercont5.2	1807165	1807236	W	GGGGGGAGGAAGGCCTTGTTGATAGGTGGGATAGGGAGTATAAGAAGAATGTTGATTTTGGGAAGGAGGGG
supercont5.2	1808119	1808225	W	GGGAGAAATAAAATACTCGGGAGAAGAGGAACTCGAGAAAACAGGGAAACGAGAGAATTTAAATAAGAGGGATTCGCGGGGCAGAAAAGAGAATTGACGAGATGGG
supercont5.2	2007435	2007495	W	GGGGCATTTGCAGCAGCTGCAGTAGAGGGATGGGTGCCAAGAGAAGTATAAGGAGGGGGG
supercont5.2	2061393	2061447	W	GGGGTCTGCAGAATAATACATCGGAAACAGGGAAACCTTTGGGAGTAGGACGGG
supercont5.2	2061989	2062065	W	GGGTATCCAGGGAAGAGTCGGGTGAGACGATGGGTAAATTGACATTAACATTTACGGGAGTCAAATTGGGAGAGGG
supercont5.2	2095470	2095544	W	GGGTCATCACGCAAATCAATCTGGGTGCCAACAATCAAACAAGGAACACCGGGGCAATGATGGTGCACTTCGGG
supercont5.2	2179463	2179515	W	GGGGTATCTAGAAAGGGTGTTGGAGGGGGAGAAACAAGCTGGCCATCCCGGG
supercont5.2	2179889	2179956	W	GGGACAAGAAGGCCGGCTAGGGAAAGGTCGTGTTGGGCCTTTTCTACGTCAAGGGAGTCGGAACGGG
supercont5.2	2180506	2180542	W	GGGACGGGAGGAGGAGGAAATGCTGGGAAGAGGGGG
supercont5.2	2214112	2214150	W	GGGGATGGGCAGAATAATCTGATTGACGGGCAAAAGGG
supercont5.2	2266112	2266138	W	GGGTTGATGGGTTTGGAGGGTTTGGG
supercont5.2	2356392	2356496	W	GGGGAATATTTTGCACTGATTCTGACGCCGGGTTGGACGGAGCATTTTCACCAGTTGGGATATTCGAAGGCTGGGGAAAACGAACTTGAAAGATGCACATAGGG
supercont5.2	2364441	2364487	W	GGGCGTTCACTGGGGTGGTACTCTAGTGGGTTTTATTGCGCTGGGG
supercont5.2	2377409	2377443	W	GGGAACATTGGGATTTAACTCTGGGTCCCTAGGG
supercont5.2	2430972	2431041	W	GGGACAATGCAAACAATCGGTTAATGGGTCTATCGAGACGAAGTGGGGGCGGTGGGGGTGCAATTCGGG
supercont5.2	2674380	2674434	W	GGGGACGAGTTGGAAGAGACTACTGGGGCTGGGTTGGTTGGAGGAACGGGTGGG
supercont5.2	2714216	2714261	W	GGGGTGAAAGGGCTAAACACTGTGTTAGTAGCTAGTAGGGATGGG
supercont5.2	2728550	2728591	W	GGGGGTGCTGGAGGGGACGGGTGAAGATGTAAATTTGCGGG
supercont5.2	2752250	2752275	W	GGGAGGGCGGGATGCTTTCTGTGGG
supercont5.2	2798240	2798313	W	GGGATATTTTTAATAACGATAGCAGTGGGGATAGTTTCTTCTTCGGTTTCTTGGGCGGGAGGTAAGATTTGGG
supercont5.2	2828390	2828426	W	GGGTATACTGGGTTGACTGGGTTGATTGTTTGCGGG
supercont5.2	2851148	2851188	W	GGGGTGGGGAGGGGAATTGGGAGATTGAAGAAAGAGAGGG
supercont5.2	2881651	2881712	W	GGGCAAGATCCACAACGGGGTCCTTGCCATCTTCCGGAGGGCTTCTTAAAAGATACTTGGG
supercont5.2	2889098	2889137	W	GGGTTAGAGAGGATAAGAGGGAAAAGAGGGAAAAGAGGG
supercont5.2	2890682	2890714	W	GGGTTGAACAAAGAAAGGGACGGGACGTAGGG
supercont5.2	2985107	2985130	W	GGGAGGGAATGTTGGGACGAGGG
supercont5.2	3057499	3057543	W	GGGTGGTGAAAACACAAGCGCGGGTTCATCAGGGGAATTAGGGG
supercont5.2	3085192	3085236	W	GGGGCAGCAGCACGGGAACCTTTAGAGACGGGACTAGATCCGGG
supercont5.2	3242198	3242259	W	GGGACTCTGATTTGAAGGGATAGTTGTAGAGTCGTTTTTATGGGAAATATTAGAGTCAGGG
supercont5.2	3292034	3292107	W	GGGTTACCAAGATCCAGTGTGGGAATACCAGTCATTGCGGCCAACTTGGGACCAATTGTGCTACCGCATGGGG
supercont5.2	3342609	3342646	W	GGGTGCCAAAGGTTGGGCGATTGGCATTTGGGCAGGG
supercont5.2	3499827	3499896	W	GGGCTCCTCTTCCTTGGGGTCCAAAACGACAACAGCATCGGGAAGAGTCTTCTTAGTACGGGTCTTGGG
supercont5.2	3561088	3561114	W	GGGCTTAATGGGTCGTCTGGGTTGGG
supercont5.2	3578134	3578176	W	GGGAGTCGCGGTGGTAGAGATAGGAGTTGGGGCGGGGACGGG
supercont5.2	3632212	3632250	W	GGGAAGGGTTTGTCCCGTTCTTCAGGGACGATCGAGGG
supercont5.2	3700163	3700232	W	GGGGGAGGAGGAGGGGGTGCTTGGTTCGTAGACTCTGGTCTTGGGGGCATGGCCGGGACGGGAGGTGGG
supercont5.2	3703334	3703401	W	GGGATGAGAAACCGAGTGGGGGATTCTGTTGGATGTGGGAGGAGAGAGAAAGAGAGAGAAGAGAGGG
supercont5.2	3738877	3738919	W	GGGGGAAGAGGGAAGCTCTTCCAGTCCTTGTCGTTGGGTGGG
supercont5.2	3754346	3754385	W	GGGCTGGGAGATTGAGAGTAGCTGTCAGGGAACTCTGGG
supercont5.2	3805511	3805592	W	GGGCTCGATGACAGCGCTGATGGGACCAGGCTTAGGGCAGGGTTGAGTAGCCATGTTGGTGGGGACTTCAATGTAAACGGG
supercont5.2	3820326	3820382	W	GGGGTCTCCATAATGGTGGGTGCGCTTTTGGGATATGGAACTGGTCATATCAAGGG
supercont5.2	3878204	3878632	W	GGGAGGATGGGGAGAAGGGAGAAGATATGCGGGTTACTTGGGTTACTTGGGTTACTTGGGTTACTTGGGTTACTTGGGTTACTTGGGTTACTTGGGTTACTTGGGTTACTTGGGTTACTTGGGTTACTTGGGTTACTTGGGTTACTTGGGTTACTTGGGTTACTTGGGTTACTTGGGTTACTTGGGTTACTTGGGTTACTTGGGTTACTTGGGTTACTTGGGTTACTTGGGTTACTTGGGTTACTTGGGTTACTTGGGTTACTTGGGTTACTTGGGTTACTTGGGTTACTTGGGTTACTTGGGTTACTTGGGTTACTTGGGTTACTTGGGTTACTTGGGTTACTTGGGTTACTTGGTTACTTGGGTTACTTGGGTTACTTGGGTTACTTGGGTTACTTG…
supercont5.2	6	1024	C	CCCAAGTAACCCAAGTAACCCAAGTAACCCACCGGGGGGGCGAGTAACCCAAGTAACCCAAGTAACCCAAGTAACCTTTTGTAACCCAAGTAACCCAAGTAACCCAAGTAACCCAAGTAACCCAAGTAACCCAAGTAACCCAAGTAACCCAAGTAACCCAAGTAACCCAAGTAACCCAAGTAACCCAAGTAACCCAAGTAACCCAAGTAAGTAACCCAAGTAACCCAAGTAACCAACCCAAGTAACCCAAGTAACCCAAGTAACCCAAGTAACCCAAGTAACCCAAGTAACCCAAGTAACCCAAGTAAACCCAAGTAACCCAAGTAACCCAAGTAACCCAAGTAACCCAAGTAACCCAAGTAACCCAAGTAACCCAAGTAACCCAAGTAACCCAAGTAA…
supercont5.2	1849	1896	C	CCCTCTCTCTCCCTTCCCTCTCTTTCTTCTGCCTACTCACCTTCCCC
supercont5.2	14323	14386	C	CCCTACTCTACCCTACCCTACCCTACCCTACCCTACCCTACTCTACTCTAACGTACCCTACCC
supercont5.2	14772	14847	C	CCCTGCCACCATGGTCCCCAAATGGTCCTGAATGGTCCCCCCCCCCCCAACCAAAAAATCTTTCGGTCCCATCCC
supercont5.2	14883	14950	C	CCCCCACGGTCCCTAAAAACTAAAAGGTCCCTGGCCCCCACGGTCCCAACGGTCCCAAACGGTCCCC
supercont5.2	14983	15303	C	CCCAATGGTCCCAATGGTCCCAACCTTCAAACCCAATGGTCCCCAAACGGTCCCTGAATGGTCCCTAATCATACCCCCCCCACGGTCCCCCATTTCCTACTACCCCCACGGTCCCCCGGGACCATCGGTCCCTACCTACGTCATCCCCCCATCTCATCTACCCCCGAATCCATCCAAACTCCCCCTCTAGTAACCCAAGTAACCCAAGTAACCCAAGTAACCCAAGTAACCCAAGTAACCCAAGTAACCCAAGTAACCAAGTAACCCAAGTAACCCAAGTAACCCAAGTAACCCAAACCAAGTAACCCAAGTAACCTCCC
supercont5.2	15929	15965	C	CCCTTGCCTTCCCTTCTATCCCTGCCTTGCCTTCCC
supercont5.2	16349	16410	C	CCCCACCTTTCACCTCTACTTCATCTCCCTTGTCTTCCCTTGCCTTTCCCTTCTCATCCCC
supercont5.2	24829	24904	C	CCCTTCCTCCCCCCCTTTCGTTTGTTGTCCCCTACCCAAACATCCCCTCAAATCCACCCATTTCGCCCCTCTCCC
supercont5.2	40773	40843	C	CCCCCTTCACAACATCCTTATTTGCCCAGTTATTATAGGGGACAACCCTCAATGTCTAGTCCCCATCCCC
supercont5.2	135754	135808	C	CCCAGCTATCCGCCCAATTTTCCAACGCAATCCCATCCTTCTTTCTGGAATCCC
supercont5.2	180466	180525	C	CCCCTTTGTCTATTCGTAAAACCGAGCCCCTTCCCCTCTCTCATGAGATTTTAGTGCCC
supercont5.2	215734	215763	C	CCCCCCCCCCCAAAAAAAACAAGTACCCC
supercont5.2	285429	285527	C	CCCCTGGGAATTCCCGTGCGGTAAAACCGACCTTAAACATCCCTCAACCGTCTCGATCTTCTTGTTCTCCCACAAAGCCGTCATCATTTGATGCTCCC
supercont5.2	298288	298347	C	CCCGTTTGGACTGATACTGCCCACAGGAAAACCCCAATCATGAACGCAAGAATTAGCCC
supercont5.2	318875	318924	C	CCCAAACCCATAACATATCGGCGGGATCCCACAATGGAACCGGTAACCC
supercont5.2	325728	325748	C	CCCAACCCATTTCCCTTCCC
supercont5.2	326588	326643	C	CCCCACTGTCCCTACTGGTAGCTAGAATACCCTTCATTAACCAACTTTGAAACCC
supercont5.2	356073	356139	C	CCCCAATTAAACTCCCTTCAGCATCCTCTTGAACAATATCCCATGAACGCTGATATTCACCTTCCC
supercont5.2	422261	422312	C	CCCTACAGTTGTGCGCCCGAAAATGCAGTCACATATGCTATAACCCTACCC
supercont5.2	453865	453910	C	CCCCTTGAGTTATCTTTATTCGATCCCGAAAGCCCTTCGTTACCC
supercont5.2	521919	521961	C	CCCGAATATACTAACCAAGATCCCAATCCCCAATATATGCCC
supercont5.2	612586	612638	C	CCCAACTCTTCTTCCACCCTCGCTTCTACTTCTCCTTCTCCCCCTTTTACCC
supercont5.2	612979	613022	C	CCCTCTCACTCCCACCGCCCTCCCTCTTCCTCTTTCTTTTCCC
supercont5.2	613093	613151	C	CCCTTAGCTGCTCCTTCCCCTTCCTTCCCTCTACCTACTCCCAAGCGTCCAACTCCCC
supercont5.2	613183	613265	C	CCCGCCCCTTCTCCTTTCTCTTCCTCCATTTCCCGTAATGATTCTCCCATGTTCCACAATCCCTCTCCCGAACCAGCTCCCC
supercont5.2	613301	613332	C	CCCTTTTCCCTAATGCAACCCTTCCAATCCC
supercont5.2	613703	613728	C	CCCCGTCAACCCCTACCCGTAACCC
supercont5.2	638294	638337	C	CCCACTCAGCTTCCCCAAAAGTGAATAATGCCCCAACCGCCCC
supercont5.2	682076	682144	C	CCCGTTTTCTTTTTTGTCCCCCATCTTTTTTTTTTTTAATTTCCCAGATATTTTGTGGTTTGATTCCC
supercont5.2	851566	851609	C	CCCTGCCGTTTATGACCCCTCTACTCAATCTATGCTCCCTCCC
supercont5.2	871185	871224	C	CCCCGTCGTCCCCGTTGTCCCTGAGCGCCGTTTTGACCC
supercont5.2	898997	899058	C	CCCGGTGAAGCCCGTTTGCAGGCTCGTGCTCCCGAGGACATGGCTATGTTGCGTGAAACCC
supercont5.2	907122	907152	C	CCCCTTCCCAAAAAGCAATACCCTCTTCCC
supercont5.2	939638	939687	C	CCCTCGGTGTCAATAAAAGCTACTTTCCCTTCTGCGCCGCCCATATCCC
supercont5.2	1134649	1134696	C	CCCCCAATCCCAGAATATAGCTCTAAAACCCGTATTTTTTGTGTCCC
supercont5.2	1324151	1324213	C	CCCCCAAAGTTTGCCCAAGGTTTCGTTTTGGCCGTCCCTGCTACCGCAGATAAGCTCGTCCC
supercont5.2	1338329	1338387	C	CCCTCAGAAACCCTCCCGTTACCATCAGCGTCCTCATCGCCCAACTCATCGCCTACCC
supercont5.2	1423028	1423109	C	CCCAAGAATCAAACTGACAAAACCTCCCCCCAAAAAAAAAAAGAACCCAAAGAACCCAATTTAAAAAAACCAAACAAACCC
supercont5.2	1423191	1423302	C	CCCACCCCCAAACAACAACCCATCAAACAGCGCACCGCACCTCCCCCTCTTCCCACCTTGTTGCTCGCTAAATGTGCCCCAACAATCTCCGCCCTCTCCAATCTTGTTCCC
supercont5.2	1425014	1425050	C	CCCGATCCCGCTGATATCGTCTCCGCCCTTCCACCC
supercont5.2	1538641	1538703	C	CCCAAGTCCCCAAGGAGCTTCTTGCTCCCGCAAAAACTAAAGCCCTTCCACCGTTTTCCCCC
supercont5.2	1571506	1571579	C	CCCGTAATCCAAAGAAATCATCGCCCGTATCATATGAAAATCCACCCGTAATAAATGAATCGCTATCCTGCCC
supercont5.2	1624948	1625011	C	CCCCCATGTACTATTGAATTCCCCCACTCGAAAACCCAGGTCTGCTGAGTCCCCCATCTTCCC
supercont5.2	1625866	1625923	C	CCCCCCTTCCCCGAATCTATTAGTGAAGGTACCCTTGCTCAGTGGTTAAAACAACCC
supercont5.2	1626227	1626308	C	CCCGATGCCAAGGAACCCGAAGTGAAACCTGCTCCCCAACGTGAAGCTCCTCCCAAGCCTGCCTCAAAACCATCTCCCCCC
supercont5.2	1667752	1667827	C	CCCATGGTTGTAGTAGACCCCAGTTAATGTCAGCGGATATTAGACCCAAACAACCACGAAGGACTTTATGCACCC
supercont5.2	1667986	1668052	C	CCCAATGGTCACTAATACCCAAGAGATAGCGTATGACCCAATTCATAAAATCATATATCCATCCCC
supercont5.2	1685087	1685140	C	CCCAACCTGGAGTTCCCCGTCTCCCAGTATCTAGATTAAATCGTCCAGTACCC
supercont5.2	1692616	1692670	C	CCCACTATCTGCAAAGGCTCCCATGAGCTATAATCCTTATTCTCGCCCATACCC
supercont5.2	1782712	1782788	C	CCCGAATCAGCGGTCTGGCGACCCTCAGCGCTTCTGCGAGCATCTGCCCGCTTTGGTATGTAATGCCTATCTTCCC
supercont5.2	1810484	1810538	C	CCCTCTTTGGTCCACAATCCCATCCTGGCGTCGTTTACCTCGCCCTCGATGCCC
supercont5.2	1810651	1810717	C	CCCCATCCTATCCAACTTCCCCCTCCCGACGCTTATGCCTCGCTTTTCCCCCAAAAACCTGATCCC
supercont5.2	1834441	1834513	C	CCCCATCGTCATGGAGGTGTCTTTATTGCCCGCGGTAAAGAAGATCTTCTTGTCACCCGCAACTTGGTTCCC
supercont5.2	1897631	1897668	C	CCCCTTCCCCTTCGCTGGATAGCCCAATGAATTCCCC
supercont5.2	2024695	2024747	C	CCCCAGCTTCTCCCTCATTGCAGACTTCCCCTGTTGCTTCGAGCAGCACCCC
supercont5.2	2028658	2028718	C	CCCGGAGTTGAAACCACTTCAAGCCCCTTTTTTAGGGCTCCAGTAGAACCCAATCAACCC
supercont5.2	2038515	2038601	C	CCCTTCTATGCTCAAGTACCTACCCATACCAGTCCCCAAGGTACTCTTTACCCAGTTTATAATTCTGTAAGCCCAGTATATGACCC
supercont5.2	2066579	2066638	C	CCCTCCCACTTTCTCCTTTTGGCTCCTCCTCCCCTGCGACTTTGCGCTTTTTCAACCCC
supercont5.2	2078882	2078962	C	CCCCAGAGTCATCTCCCTCGAAAAATCTTCACGGCTGTCCCTTAGCCTTCTCCCTTGGCTATGTTGACCCTGTTCCTCCC
supercont5.2	2093700	2093746	C	CCCCTTACCCCATCACATTCAGTTGGGAACCTATTCCCGAAAACCC
supercont5.2	2184501	2184569	C	CCCCACCTTTGCTGAAGCGCCCTTCGTTGGCTTCTCCCTACTCATCCTCCACCTCCCCTGTCTCACCC
supercont5.2	2186127	2186190	C	CCCGCCCTTATTCCTTCGGCCCTAGTGGTTCCCAATTATTACAACCCACATACCGTCTCCCCC
supercont5.2	2432082	2432118	C	CCCACAACACCCTGGACTCAACCCCATTACGTCCCC
supercont5.2	2456687	2456731	C	CCCTCGGGACACCCTTATTTTTTCTCTCCCGTTATAATGATCCC
supercont5.2	2475899	2475955	C	CCCCGCCGACAAAGAAATTACTTGTGACGCCCGTCTTCTGACTGTTGCCCCTACCC
supercont5.2	2481996	2482045	C	CCCGTGTATTCCCAGCAGAAACACCACGAAAAACATCCCAACACCACCC
supercont5.2	2627763	2627812	C	CCCATTGTAAGCCCTAAAAAGAAAACTCTTCAAAAAAACCCTGCATCCC
supercont5.2	2665110	2665186	C	CCCTCGTCTCGGTTCCCTTGGCTTTTTGCCCCGTAAGCGTGCCTCCCGTGTTCGCGGTAAGGTGAAGGCTTTCCCC
supercont5.2	2680681	2680751	C	CCCGTCAATGATCCAAATTCCCGGCTTCGCTTTGGAGACGCGGAGCCCAACTTAGAAACCCTTCCAGCCC
supercont5.2	2687048	2687104	C	CCCTCTTATAGTTCATACCCACCGGCTAATCCCAACTATGGTTATTCTCCTTACCC
supercont5.2	2745323	2745357	C	CCCTTCTAAGAAAGATCCCGATACCCAGAACCCC
supercont5.2	2759427	2759446	C	CCCCCCCCCCCCCCCCCCC
supercont5.2	2846439	2846501	C	CCCGATGATGGTTTAACCCGCGAGGAAATGTCTCCCTATGCTGAACGAGTGTTAGTTCACCC
supercont5.2	2851938	2852021	C	CCCGAGGAAGAAAAAGGACCCTTTTTTATAATCCCGATTATAATCTCTATTACAATCCCGATTATAATCCATATTACAGTCCC
supercont5.2	2852676	2852747	C	CCCTTTCTCACCCACGAATTAACGAGAAGGGTCCCGCTCCTGCAACCCCTCTCCCCTCACACTCTAAGCCC
supercont5.2	2891262	2891312	C	CCCCCATTTTGTACCCCCATTAGGACCTGTTCCCACAGAACCATGCCCCC
supercont5.2	2894152	2894224	C	CCCCTGTGAATCTTGTGCGTTGGGAACCCTCCGAGGATAATAATGCTACCCGTAGACTGGCCAGCTCCTCCC
supercont5.2	2898578	2898609	C	CCCAAAACAGACCCTCCCATGAAGGGAACCC
supercont5.2	3030852	3030894	C	CCCTTCCTCTGTTGGAAAAATACCCCTCTTCCCATGAACCCC
supercont5.2	3070557	3070605	C	CCCACTTTATATGGTGCTTTGCATGATCCCAAAGTTTACCCTGATCCC
supercont5.2	3244187	3244221	C	CCCCCCCCCCCCCCCCTAGGGGTGGCTATCTCCC
supercont5.2	3318839	3318909	C	CCCGTCAGAACCATCCCAACAGTCTATTTCAATACATTTACACCCTCTCTGCAATGAACGAATATAACCC
supercont5.2	3322145	3322217	C	CCCGGTGTTAATTATCCCATCCCAGTTGGAGCACAATGGGGTTATCATCCCGGCGGATGGGGCAAACCTCCC
supercont5.2	3346625	3346669	C	CCCATCCCTGCAAAACCCTCGCATCCTATAACATCTCAGGTCCC
supercont5.2	3360970	3361050	C	CCCCTGTTTATACCCAACCCCGGTCTCGTGCCGCTTCACCGCCCTCCTTCACCCAACCGGATGATCGATTCGGTGCCCCC
supercont5.2	3507411	3507463	C	CCCCTATGAATTATGGAATGCCCAGCGGACCTATGCCCCCGACCACGTACCC
supercont5.2	3603403	3603456	C	CCCGAGATTCCCAAGCCTGCTCCCAAGGAAGCCCCCAAGCCTAAGGAGGCCCC
supercont5.2	3706175	3706241	C	CCCGCAAATTGTTTTACCCCTCCGGTAATCCTGCTACACTTCCCTCATACAACGATAACGATCCCC
supercont5.2	3706493	3706548	C	CCCACTTGGACTCTCCTTCTTCTCCCTCCACCCCAAATTCAATTGTCTCCAACCC
supercont5.2	3706627	3706678	C	CCCATGTTATCTGATTTATCCCTCCCAAAGCTTCAACCATCCCATTCTCCC
supercont5.2	3772764	3772812	C	CCCACTGTTTTCCACATCCCTAGACTGACCAGGTCCCCGGCGTAACCC
supercont5.2	3813056	3813105	C	CCCCCAAACCCGTCATTTCATTCGTATTGCAGCCCGTGGTGAGAAACCC
supercont5.3	33148	33205	W	GGGCTCACTAGTATTGAAATGGGTAGTAGCGACGGGCGGTGTGTACAAAGGGCAGGG
supercont5.3	66278	66345	W	GGGATCCTTCATGTCAGTTTGAGGGTTTCTCTTTTGGGTGTGGATGAACACAGGGAATTTAGCAGGG
supercont5.3	70885	70989	W	GGGAGCCTTCATTGGCAACGGGAGGGGAAGCAGTAATGACGGGTTGGGGAGGAGGAGTGCCCTGGGCAAGGGATGGAAGAGGCTGGGTAATACGAGAAACGGGG
supercont5.3	129864	129917	W	GGGGCATTCAAAGCGGAGGGACGGGTTGTACTACTGGTAATAGACGAAGAGGG
supercont5.3	181800	181857	W	GGGTTTTACGCTTGTACAGGGTCCACCGGGTACAGGTAAAACCAAGACTATTCTGGG
supercont5.3	235368	235413	W	GGGTCGGATCAGTTGTGGGTGCATTACCTCCATTAATGGGTTGGG
supercont5.3	279001	279067	W	GGGAATTCGTTTGAGTACTACCAAAAGGGATAAGCGTAGAGATGGGTCTCGCTATTGGCGTAGGGG
supercont5.3	342434	342473	W	GGGCGGGGATTGTGGGAAAGAGATAGCGAGGAGGGTGGG
supercont5.3	345896	345944	W	GGGATTTTGTGAATTGGTAAAGGGAGGGGCATAAGGGTTTACAGAGGG
supercont5.3	465330	465386	W	GGGAGCCAAACGGGCAAGTCTGTTGGGAAGACACTTGGGAAGCCCTTTGACAAGGG
supercont5.3	514300	514359	W	GGGAAATTTCTCTCAGATCTTTTCCTCGGGGTTGGGTTTTTTTCTATTTGCATAATGGG
supercont5.3	594883	594956	W	GGGGAATTGCCGTGGGTTAACCGAGGGTAGTTCGCTTTCCCCGGAAACACTGGGCTCTAAACTCCATACTGGG
supercont5.3	599022	599179	W	GGGTCGATAAAAGGCACAAGGGGTTGGCAGTATGGGTAGGGAGGAGGATAGTTTGGGGAAGGGAAGGAAGGCTTGGAAGAATTGGGAGATTTGTTTATAAAGTTGGACTGGGAGTAGGGGGGGCTAGTGTAGGGAGAAGTCATGGTATTCTTCGGGG
supercont5.3	599939	600001	W	GGGGTGGATGGGATCAGTGGGGTCTGGAGACAGGGGAAGAGAGTTTATTTTGGGAGAAGGGG
supercont5.3	601272	601325	W	GGGTGGAAGGAGTAAAAAGGGGACAATGGTGATAAAGTTGAGGAGGGAGTGGG
supercont5.3	687693	687758	W	GGGTTGATGCATAGATACCTTGGGTTTTTTGATGACTTTTTTGGGTGCTCCTATATCCTCCTGGG
supercont5.3	744332	744393	W	GGGTGAAAGGGCTGTTGGTATGCACTGGGTTTGAATGAAGGTACTATACCCCAGGGGAGGG
supercont5.3	904996	905040	W	GGGATAGCGTGACTGCTTTTTGGGGTAGGGTCCTGCGTTCCGGG
supercont5.3	1013386	1013405	W	GGGAAAAGGGAGGGACGGG
supercont5.3	1013458	1013476	W	GGGTTGGGACGGGTAGGG
supercont5.3	1053902	1053974	W	GGGTCTTGCGGGTTTCGCTGGGGTCACGAACGAAGGAATGGTTATGGGGTTTTCCATGAACATTCATACGGG
supercont5.3	1073483	1073523	W	GGGGGAACGAGAAACGGGGTCAGAACTCAATGGGTTGGGG
supercont5.3	1106768	1106825	W	GGGATGCTGCTTGGGCACCAAAGGAAATGGGTTATTTATTTGCTACAGCTTCAAGGG
supercont5.3	1357498	1357556	W	GGGCTCGGTGATTCCGGGTTTTACAAGATCAGTGAAGGGAATGTTAATAGATGTTGGG
supercont5.3	1372522	1372566	W	GGGAAGCACTTGTTTGTTTGGGAGACTTGCAGAGAAGGGAAGGG
supercont5.3	1406421	1406491	W	GGGGACACGCGTTCCTCGCAGATGGGCTTGAAAAATGTATGGGAAAACCAAACATAAACGCACATACGGG
supercont5.3	1437190	1437232	W	GGGAGTCTTATCTTCCTCCATAGGTTGGGCGGCGGGCTCGGG
supercont5.3	1580171	1580250	W	GGGGCGTTTTGGGCGATAAGAATTATTGATGGGAATAGGGTAAGTGTGATTAGATGGAGGTGGAAGGGATTCTTGAGGG
supercont5.3	1601908	1601958	W	GGGTAATGAAACACGTATGGGAAAGGGAAAAGGTACTTTTGAATATTGGG
supercont5.3	1665743	1665802	W	GGGTAGTTTTTATTTAGTACTGGGTAAATAAATGAAAAGAAAGGGTGTAAAAACAAGGG
supercont5.3	1768428	1768498	W	GGGGTCCTAAGGCAAAAGCGGGTAAAAGAAAAATAGCTGACACGGAAGGGCAAACTAAGGAGTAATTGGG
supercont5.3	1772457	1772508	W	GGGAATGGGGTTTTTGTTTTCATGGGAAGAAGTGACTCCATGTACTTTGGG
supercont5.3	1784637	1784681	W	GGGATTTATTCGAGGATGCTTGGGTAAAATTGGGTAGTTTAGGG
supercont5.3	1867742	1867766	W	GGGCGGGCACACGGGGATTCAGGG
supercont5.3	1874990	1875076	W	GGGGACCTCTAAATTCATGGGAGCGACACCAGGGACCGGTAATGGAGAAGGGGTCATTGCCCCAAATGGACTGAATGGGGCCTGGG
supercont5.3	2022926	2022953	W	GGGCTTTGGGTATTCGTAGGGTAGGGG
supercont5.3	2082016	2082068	W	GGGATCTCTTAGCATCTCGATCAGTATGGGCTTTTGGGCCTGATGATCGGGG
supercont5.3	2099568	2099626	W	GGGTCTTTTCGACTTAAAATGGGTCAATGGAAGTGGGTACGTTTGTTGCACGGGTGGG
supercont5.3	2169855	2169931	W	GGGGAAAGCCTTCACCTTACCGCGGACACGGGAGGCACGCTTACGGGGCAAAAAGCCAAGGGAACCGAGACGAGGG
supercont5.3	2243415	2243433	W	GGGCTGGGCTGGGCTGGG
supercont5.3	2259257	2259295	W	GGGAGGATGAATGGGATCTGGGGGAAGTAGTAGCTGGG
supercont5.3	2306140	2306206	W	GGGAGGAGCCATGGAGGTAGGTATGGAGGGAGGAGGAGCAGCTGAGAAAACGGGACCCGATATGGG
supercont5.3	2307573	2307639	W	GGGTTATTTTTGACGTTTTCATGGAAAGGGGCTGTGAAGCGACGGATACGCGGGTTTCTTATGGGG
supercont5.3	2541447	2541507	W	GGGTATATCATAAGGAGCAAGGAACTTGGGTGCTTGTACAAGCGGTGGGCCAGCATCGGG
supercont5.3	2587054	2587093	W	GGGTTCCTGGGTTTTTCTCGTTTTCGGGATCCGCTTGGG
supercont5.3	2638771	2638842	W	GGGGGCCTCTTCCCTTCCGAAGTGGGGGTGGTGGTCTCTTCAAGAAGGTTCTAGGGTCACTTGTTTTGGGG
supercont5.3	2793657	2793727	W	GGGGCACGCCGCTGAGAGACCGTTGAAGGGAGAGGAGTCGAATGGCTAGGGAAATTTGGTAACGAAGGGG
supercont5.3	2820698	2820737	W	GGGAGAACGGAGAATGGGTTTGGGAAGAACAACAAGGGG
supercont5.3	2842603	2842664	W	GGGACCCTCGAAATTTGAGCGTATTGGGGGATCATCACTGGGAGGGGGAACGCTTTGGGGG
supercont5.3	2854745	2854799	W	GGGGATTAATATCAGTGGGAATTAGGTGTTCGGGCTTGCTAAGCATAATTCGGG
supercont5.3	2855411	2855470	W	GGGCAACCACATCTTGGACATGGTGGGGTGAAAACAGCGATCAAGAAGACAAGGGAGGG
supercont5.3	2982288	2982355	W	GGGTGGGGGTATAGAAACTGATGGTATTTTAGGGAAATAACTGTGAGATGAGAGGAGGGTAGTAGGG
supercont5.3	2993177	2993251	W	GGGAGAGAGTAAAGTAGCGGATAGGGACGATGAATTTTTGATTAGCCTTGGGTATAAACCAGAATTCACTAGGG
supercont5.3	3025424	3025441	W	GGGAAAGGGGGGGGGGG
supercont5.3	1	835	C	CCCAAGTAACCCAAGTAACCCAAGTAACCCACCGGAACCCAAGTAACCCATGTAACCCAAGTAACCCAAGGAAGCCAAGTAGCCCAAGTAACCCAAGTAACCCAAGTAACCCAAGTAACCCAAGTAACCCAAGTAACCCAAGTAACCCAAGTAACCCAAGTTACCCAAAACCCAAGTAACCCAAGTAACCCAAGTAACCCAAGTAACCCAAGTAACCCAAGTAACCCAAGTAACCCAAGTAACCCAAGTAACCCAAGTAACCCAAGTAACCCAAGTAACCCAAGTAACCCAAGTAACCCAAGTAACCCAAGTAACCCAAGTAACCCAAGTAACCCAAGTAACCCAAGTAACCCAAGTAAACCCAAGTAACCCAAGTAACCCAAGTAACCCAAGTAACCC…
supercont5.3	16031	16094	C	CCCTACTCTACCCTACCCTACCCTACCCTACCCTACCCTACTCTACTCTAACGTACCCTACCC
supercont5.3	16480	16555	C	CCCTGCCACCATGGTCCCCAAATGGTCCTGAATGGTCCCCCCCCCCCCAACCAAAAAATCTTTCGGTCCCATCCC
supercont5.3	16591	16659	C	CCCCCACGGTCCCTAAAAACTAAAAGGTCCCTGGCCCCCCACGGTCCCAACGGTCCCAAACGGTCCCC
supercont5.3	16692	16861	C	CCCAATGGTCCCAATGGTCCCAACCTTCAAACCCAATGGTCCCCAAACGGTCCCTGAATGGTCCCTAATCATACCCCCCCCCACGGTCCCCCATTTCCTACTACCCCCACGGTCCCCCGGGACCATCGGTCCCTACCTACGTCATCCCCCCAAGTAACCATTGAAACCC
supercont5.3	18219	18242	C	CCCCTTCTTCTTCCCTCCCTCCC
supercont5.3	20068	20105	C	CCCAACGTACCCAACCCTTAGAGCCAATCCTTATCCC
supercont5.3	20511	20570	C	CCCTATCTCTTAGGATCGACTAACCCATGGCCAACTGCTGTTCCCATGGAACCTTTCCC
supercont5.3	25790	25834	C	CCCAAAATTTCTACTACTCCTCCCGTCGACCTCACCCTTCCCCC
supercont5.3	26469	26543	C	CCCTTCTTTTCTTTCCCTCCCCCCTACCCAAATCCCTTCTTTTCTCCACCCATTTCGCCCCCGTTTGTTGTCCC
supercont5.3	26778	26823	C	CCCCTTTTTTTCACACTCCCTCCCGGAATGTGCCTACTCCTTCCC
supercont5.3	34443	34478	C	CCCTCTCCGGAATCGAACCCTAATTCCCGTTACCC
supercont5.3	36143	36187	C	CCCAAAATTTCTACTACTCCTCCCGTCGACCTCACCCTTCCCCC
supercont5.3	36833	36944	C	CCCTTCTTTTCTCTCTTCCCTCCCCTTCTTTTCTCTCTTCCCTCCCCCCTTTGTTTGTTGTCCCCTACCCAAACATCCCCCTCAAATCCACCCATTTCGCCCCCTCTCCCC
supercont5.3	37049	37082	C	CCCTCCCGACCCTCCATTTCTCGATTTCCACCC
supercont5.3	41242	41300	C	CCCTATCTCTTAGGATCGACTAACCCATGGCCACTGCTGTTCCCATGGACCTTTCCCC
supercont5.3	46728	46772	C	CCCAAAATCTCTACTACTCCTCCCGTCGACCTCACCCTTCCCCC
supercont5.3	47388	47483	C	CCCTTCCGTTCCCTTCTTTCTCTCTTCCCTCCCCCTTTGTTTGTTGTCCCCTACCCAAACATCCCCTCAAATCCACCCATTTCGCCCCTCTCCCC
supercont5.3	158045	158080	C	CCCAAACCCAAACCCGTAATGCCCGTATTCAACCC
supercont5.3	266494	266562	C	CCCCGTCGGTAAGCTTTCTGCCCTTCCCATCGATGAAGAGGCTATTCCCGAACAAGAGCGTGTTCCCC
supercont5.3	337179	337237	C	CCCTTCCAATGTCTCCCAATCCACAATCTGCTATCCCAAGATTAACCGCTTTTCCCCC
supercont5.3	462628	462693	C	CCCTCCACGTACAAAAGCAGTATTCCCTTACCTTTAAACTTAACCCACACATCAGCTCCTTTCCC
supercont5.3	466593	466619	C	CCCCACCCACACCCGCATCTTCACCC
supercont5.3	476177	476277	C	CCCAGATAATGAAATATTTCGTTTAGCCCATCTGCTAAATGTCCCTTTAAACGAATTGTATGATCCCAAAACCCTTCATACTTCCGGTGGACGATGGCCC
supercont5.3	519453	519542	C	CCCTCCACCATCGTCTTCTACCCCGAAGTCTCGTCTTCACGGTTCGTCCCGCGATACCTTTCCCATATCGTCTATTGATACTTCCACCC
supercont5.3	646159	646232	C	CCCAATTATTGATCCGGTAACTCGTGCTCCCGCAGTTTTGACAGGTCCCGCAGCAAATTCTCGTTCAAAACCC
supercont5.3	657014	657052	C	CCCTGCTGCAGGTACCCATGGTTATGTTCCCGTTTCCC
supercont5.3	749136	749171	C	CCCGCTCCCGCTCCCGCGTCTAATCCCATCAACCC
supercont5.3	786699	786730	C	CCCTCCACCACTAGTAGACCCGACCCGACCC
supercont5.3	787045	787087	C	CCCTCCCTCCGTTCCTACTTAGTCATCCCACATAGACAACCC
supercont5.3	789130	789209	C	CCCCGATACCCGTCCTGATACCCCGAATACCGTCCATTCAGAACCTTTCCCCGATAATGTTATGTCCCCCACTCCTCCC
supercont5.3	795488	795556	C	CCCAATGAGCCTCTCCCCGAAGGCCCAGGTTTCCGCTCTAGGTCCCCTCCTCCTCGTCGTCGTTTCCC
supercont5.3	806311	806353	C	CCCACCCTACTGGAAACCCTAGCGGTAAGGGGAGGCCGTCCC
supercont5.3	877861	877906	C	CCCACTCCAAAACCCAAAAGGTCGAGATGGGATCAAGGCCCTCCC
supercont5.3	913141	913182	C	CCCTGCATCGTTTTTCCCTTCATAGATCCCATGTATTTCCC
supercont5.3	951541	951617	C	CCCTCTTTCTCTTCCTTTTCTTCCTCCCTCTCCTCCTCCTCACTCCCCTGCGCAATCCTCTCTTACCAAAATCCCC
supercont5.3	952303	952321	C	CCCAGCCCAGCCCAGCCC
supercont5.3	988336	988384	C	CCCGTCAAACAAAATATCCCCGATTATCCCACTATTGTCAAGCAGCCC
supercont5.3	1138092	1138172	C	CCCCTCTTACTTTGAAGGATAGTTTTTACCCGTTACTCTTGTTTATACCCGATTTTTTTTGTTTTGAGGAAACCCTACCC
supercont5.3	1349983	1350042	C	CCCCAAGCACTACCCAGTCCACAGCCACTCCTGCAGAGCCCTCAGACAATCCTTTTCCC
supercont5.3	1382722	1382778	C	CCCTCGAGGTGTTGTTGGTGTCATTACCCCTTGGAACTTCCCATTGAAGATGGCCC
supercont5.3	1451529	1451572	C	CCCACCCTTTATATCCCATTCACTAGTACCAATTTTCGAGCCC
supercont5.3	1457409	1457461	C	CCCGTGATGAATGGGGTAAGGTTCCCCTGGAACAAATGTACCCAATCTCCCC
supercont5.3	1513662	1513702	C	CCCAGAACCCCAACCCGAAACGGAAGTAACGATTGATCCC
supercont5.3	1554820	1554844	C	CCCTACCCTATGAAACCCTACCCC
supercont5.3	1603715	1603744	C	CCCCCTCGTAACCCTTATGGCCCCAACCC
supercont5.3	1615015	1615075	C	CCCACGCTCGCACACTTTCAACCCGATTCATCCGATCTCCGGCCCCACTTGTTGAAACCC
supercont5.3	1630319	1630406	C	CCCGTTAAGGGTTCGTATTAGTGCACCCGTTTCTACATCCCAAATTCGTATTTTAGCATCGAGACCCGCACTCATACAGCGCTTCCC
supercont5.3	1693625	1693708	C	CCCCTGTTCCCAATAAATTTGAAGCTGAAGCGATCCCTAAACAACACAGTCCTGCTGCCCCATCTGCTACCGCCAAGGCCCCC
supercont5.3	1734613	1734685	C	CCCAAACACTTTTCCCAATTGAACCCCAGTATGTCACGTTCAAGCAGTCCCAATAAAACTGCATCTTCTCCC
supercont5.3	1815850	1815906	C	CCCGCGCATACTCTTTCTGTTCAAGTTCCCATTGCCCATAACGCATCCAATGACCC
supercont5.3	1878795	1878828	C	CCCTCTCGTCCCTTCCCATCCTCCCATGGACCC
supercont5.3	1899157	1899217	C	CCCTCTGGTGCTTCTCCCTCTCAAAACCCCCAGTCTATTCCTGGTATGGTTCCCATTCCC
supercont5.3	1899575	1899631	C	CCCCCTCCATCCTTCCTCCATCCCAACATAATCCTCAAGGTATGCCCATGCATCCC
supercont5.3	1899933	1899986	C	CCCTTCCGTTCCCCATCCCGCCCAAAATCCTTCCATCGCTGGTGTCCCTACCC
supercont5.3	1900084	1900222	C	CCCAACCTTCCTTCTTCACTTCCCGTTCACGTCTCTGCTTCCCCCTCTGTCAACCCAAACTCTCAACCCCCTCCTTCCGTTCCCGTGGCCTCTCATCCTCCCCCTCCCACAGCTACCCAAGCCAATCTCGTCCCTCCC
supercont5.3	1901497	1901558	C	CCCCAACTTCCAGCACAACCCCAGGCAATGCCTCAACCCCCCACACAACCTTTCGTTCCCC
supercont5.3	1905098	1905140	C	CCCATACCCGCCTTTTCAAACTCTACAACATAAACCCTTCCC
supercont5.3	1905575	1905625	C	CCCGATTGCCGTATACCTCCCACTGGTCCCGTACTCGAGGGAACAAACCC
supercont5.3	1925684	1925736	C	CCCAAGACCCTCCTGAGAAATCTTTCCCTATCTGCACTCTTAAAAACTTCCC
supercont5.3	1938486	1938515	C	CCCATAATCCCATCTGCCCCTAGTTGCCC
supercont5.3	1997652	1997700	C	CCCACTGTTTTCCACATTCCTAGACTGACCCGGTTCCCGTCGTAACCC
supercont5.3	2018164	2018212	C	CCCACCACACCCACCACCTTCCATACAAATGGGAACCCTACCCTACCC
supercont5.3	2018271	2018300	C	CCCGTCTCCCGTCTCCCGTCTTTCCCCCC
supercont5.3	2018327	2018381	C	CCCTCCCTCATTCCCTCCCTTCCTTCCGCTCTCTCCTCCCTTTAGAATGCACCC
supercont5.3	2134495	2134553	C	CCCGCTTCTCCTAAACCCTTTAATTCTAAAGCTATCAATCCCTTAGAAGTTCAACCCC
supercont5.3	2246323	2246362	C	CCCCCTCCCCCTCATCATCTGTCCCATGAGTCTCATCCC
supercont5.3	2246555	2246601	C	CCCAGTCTTCTGACCCTCTGTTCTCCCACCACAACAATCTTGCCCC
supercont5.3	2260674	2260701	C	CCCAAGTTGAACCCAACTGCCCTGCCC
supercont5.3	2335121	2335177	C	CCCCTTGTTTTCTACCCAAGGAAACATCTTTTCCTGTCTTTCCCTTATCAATTCCC
supercont5.3	2401846	2401897	C	CCCTCTCAGCCTTCCACTATTCCCACCCAACTTCCTCATCAACCTATTCCC
supercont5.3	2461005	2461054	C	CCCGAAAAATTTTTATACACTTTAATGCCCTACAAAACCCAGGCTGCCC
supercont5.3	2476032	2476089	C	CCCATGCTTGCTGATACTTCCAAATGCCCGCCCTATGAATGACAAGACAACGGCCCC
supercont5.3	2483663	2483738	C	CCCTACCGCGTTGATCCCAGCACTGGCATCATTGATTATGATACCCTCGAAAAGAATGCCCAGCTCTACCGCCCC
supercont5.3	2506410	2506490	C	CCCGAAAAAAATAATCAATACGCACCTTCCCTTCACGGATCCCATGTTTCCTATCATTCGGGACAATACCCGCTTTCCCC
supercont5.3	2567653	2567692	C	CCCGTCTACCCAACAGCCGTTCCCATCGGTCAACAACCC
supercont5.3	2577325	2577386	C	CCCCAACCGCCCTTTGTTTTCATTTTGTTTCTCTTCCCATTCTTCTTAAACAAAGCTTCCC
supercont5.3	2592036	2592076	C	CCCATCGCTATTGCCCAACCCCAAGGTGTCAACTTTACCC
supercont5.3	2592205	2592250	C	CCCTTGCTGAAATGGTTGTCCCTTACGGTAACCCAGAACATCCCC
supercont5.3	2593193	2593253	C	CCCCGCTCCTGAAGACTTCCCTGTAATGCCTGCTGAGCCCATCAGTCTCCTTTTACGCCC
supercont5.3	2640181	2640267	C	CCCACGGTTCCACTGCCCCAGGTGCCGATATGGAGCTTGCCCTCTTGAAACGATTCCCCAATGCCTCTCTTTTCATCGAAAAGCCC
supercont5.3	2831426	2831489	C	CCCATTTTGTAATAATATCTCCCCATTCAGCAATAGAACGCCAGTACACCCAAAATGTATCCC
supercont5.3	2836574	2836643	C	CCCACATTGCTTTGATTTCCCAAAGGATACCCACCTGCGGGACCGTAGATCCCTGGACTTGGCAAACCC
supercont5.3	2843733	2843803	C	CCCGTGTCCTCATCTCACCCTTTCCCTCTCCCTCTCCCTCTCCCTCTCTCTCACACTCTTCCTCTTCCCC
supercont5.3	2914348	2914395	C	CCCTTCAACTGTTCCCAAAGGCCTTGACCCAAGCACCTCCAGTACCC
supercont5.3	2984239	2984284	C	CCCGGAATCTTACGGCCCATCACACCCAGAGTCTGACTACGGCCC
supercont5.3	3000755	3000808	C	CCCAGCAAAGCCAATCGTCGACCCATCCCATTAATCATTAATAAGATATTCCC
supercont5.3	3007115	3007163	C	CCCACTGTTTTCCACATCCCTAGACTGACCAGGTTCCCGGCGTGACCC
supercont5.3	3082556	3082604	C	CCCACTGTTTTCCACATCCCTAGACTGACCAGGTTCCCGGCGTAACCC
supercont5.3	3096793	3096844	C	CCCCGGTAATTTGAAAGGTTTTCCCACCCACCTCAAGTGGAATTGTCTCCC
supercont5.5	57	87	W	GGGTAGTGAATAGTAGAGGGCGGGTTTGGG
supercont5.5	182	237	W	GGGTGAGGGTAGTGGTGGGGGTAAGAGGGAGAAGCAGTAGGTGTGTTGGTGAGGG
supercont5.5	263	340	W	GGGAGGGTAGGGTAGAGGGAATGTGTTGGAAGGCTAGAGTGGAGGGAGAAGGAAGTGGTGGACGGAGGGAATTAGGG
supercont5.5	564	614	W	GGGTGTGTTAGGAATTGTGAGTATGGGAAGGAGGTAACATGGGTGAAGGG

## Sheet: S. cryophilus G4s
#chromosome	start_coord	end_coord	strand	sequence
supercont3.1	117	238	W	GGGGTTACTGGGGTTACTTGGGTTAAGGGTATTTGGGTTATCCGGGTTAACTTGGGGTTACGGTTATGTTGCTTGGGTTAAAATGTTATGGGTTATGGGTTAATTATTTTTTTGTTTTGGG
supercont3.1	12203	12240	W	GGGGTGTGCAGGTACTAGGGTACTAGGGTAATAAGGG
supercont3.1	70483	70537	W	GGGATTACGAAAGAGCGACAAGATTGGGGGGGTTTTTTTTTGATATAAATAGGG
supercont3.1	131521	131557	W	GGGATAAACTGGGTAAAAATTACGGGACTGGCTGGG
supercont3.1	194893	194987	W	GGGCGATTATGGAGCAGAATGTTAGGGTCTTGAGGAGACTGATGGGTTCCGCGAACTCGATATCCATGGGCTAGTAATGCTTCAACTGTGTGGG
supercont3.1	231025	231060	W	GGGATGTTTTGTTGCTCTTGGGACTGGGATTGGGG
supercont3.1	235657	235743	W	GGGTGATACAGGAACGGATGCAGCGATGGGAGACCGTAATTCTAAAGGATAAGGGGAGGGTTTTGAATACGGATGAGCTGAGTGGG
supercont3.1	353063	353105	W	GGGAAACTTGTTGGGCTTATGGAGGTTCCAGGGAAATTTGGG
supercont3.1	472238	472294	W	GGGTGTACGCTTTTTGGTAAGGGTGGTGTATGGAATTGAGGGGAGATAAAGAAGGG
supercont3.1	501269	501309	W	GGGCTCGGGCATATGGGAACAAGACTTCTTCGGCTGAGGG
supercont3.1	524317	524421	W	GGGAACTTTCTGAGAAGGGCAAGTTCCATATCAGCACCAGGGGCGGTGGAACCATGGTTTTCGGGAGGAATTCCAATGATGAAAGCATGAGGGAGTTCACCGGG
supercont3.1	525456	525528	W	GGGATACTTTGGTAAATGGGTGAAAAGAGGGGAAAGAAACGAAGAACCTAAATGGGTTGTCGCATATAAGGG
supercont3.1	571962	572021	W	GGGCGCAAAAGGAGACTGATGGGCTCAGCAGGCATAACGGGGAAGTCCTCAGGAGCGGG
supercont3.1	573813	573853	W	GGGCCCAAAGGGTCCAAGGGATCGGAATAGTCATGTTGGG
supercont3.1	578781	578841	W	GGGGTGAATAGGAGGGCCAAACACATAAGGAGGGTTGACAGTGCTAATATCGAAATGGGG
supercont3.1	654927	654967	W	GGGAGTCTTCCTGGGTTTCTGTCATTTCAAGGGAAATGGG
supercont3.1	660075	660125	W	GGGGTTCAGGTGAAACTGGTTGATGGGAGGGAAGGATAGCTTGATTAGGG
supercont3.1	726265	726330	W	GGGTATCTGGACAATTCATTTTGGGTTAGATGATTATATGTGGGGAGCTGAGAACCGAATCCGGG
supercont3.1	780658	780693	W	GGGTAATTGCCGAATATGGGAGGGGATCTAGCGGG
supercont3.1	791717	791780	W	GGGCTGCTTGGGTACTCCTTTGGGAAGATAGTTGAGGGTGTGAAATAGTTCGATTAGGTTGGG
supercont3.1	810810	810849	W	GGGTTTGGAATGTCTTCGGGAACCGGAACCGGGACCGGG
supercont3.1	882139	882202	W	GGGGACGAAAGCTCGACTGGGATACATTGGGAGAATGTGATGGGCGACTTGGAAGAGGAGGGG
supercont3.1	896171	896246	W	GGGAAAGCCTTCACCTTACCGCGAACGCGGGAAGCACGCTTACGGGGTAAAAAGCCAAGGGAACCGAGACGAGGG
supercont3.1	1033227	1033283	W	GGGATAAGAATTGGGTGTTTTTGATGGAGAACGATTAGTTGGGTTAAGAATGGGGG
supercont3.1	1033504	1033559	W	GGGTGGGGGTGGTAGACAGCACTAAGGGGAGTAAGAGGATGGGTATAATCAGGGG
supercont3.1	1047626	1047673	W	GGGTATGTTCCTGGGAAAACTTGGGGAAGCTTAGTTGAAACTCTGGG
supercont3.1	1165343	1165383	W	GGGAGGGTTCCGGGCTATCCAACTGTTTCAGTAAACGGGG
supercont3.1	1177872	1177924	W	GGGGCTTGTCGGGTGCGAAAACGAATCTTGGGAATGCGACGATCCATGGGGG
supercont3.1	1246913	1246974	W	GGGGCCGGGCGAGATGGCTGAAGATTACTGGGAAAAGCGTTTCGATTATTATAGACCGGGG
supercont3.1	1289709	1289760	W	GGGGCTGCTACGCCCATCGTAGGGTTTTGAACGGGATGAGGAACAGAAGGG
supercont3.1	1289884	1289936	W	GGGGAAGATAATGGGAAGAAGGTACAGGGACTTGCTGAACAGGTGCAGCGGG
supercont3.1	1309767	1309848	W	GGGGTGTTGCATTAAGAATGGAGCGGGAGAACCCCATTCCTTGGGTGGAGAAGCTTGAAATGGAGGATTGGGAATTTCGGG
supercont3.1	1373591	1373647	W	GGGCCATTGGATGCGTTATGGGCAATGGGAACTTGAACAAAAAGAATTTGCGCGGG
supercont3.1	1434304	1434368	W	GGGAAAATAACGGTTCCTGGGGCACCGGGATTGCCAACGTTTTTGATGCGAATGGGAATGCGGG
supercont3.1	1455102	1455169	W	GGGGGAGCTTTAGGTGCTGAAGAAGGTGGGATAGAACTAGCAGAAGTATAAGGAGGGGGAGGGAGGG
supercont3.1	1630291	1630332	W	GGGGTAGGGTTTCATAGGGTAGGGCTAAAAATAGTCACGGG
supercont3.1	1637714	1637776	W	GGGCGGTAAGATGCCTTAACGGAGGGCATCGGGTCAAAATCATCAGCATTTTCTGGGTAGGG
supercont3.1	1682376	1682419	W	GGGGACTTGATCGATGCTCACTGGGAGGGGGTAATAAAAAGGG
supercont3.1	1737809	1737876	W	GGGTAGCATCAGGCTTTGATGCTTGGGAGGGCTTAGCCGCGGGAGCAGAGAAATCAACAACGACGGG
supercont3.1	1747513	1747565	W	GGGAAGAGTAAATATTACTTGGGTACTATTAGGGTGAATAACGTGGAAGGGG
supercont3.1	1795991	1796041	W	GGGATGACTTTGCAAAAATCAGCGGCTGGGAATGAGGGTTGCAGAGTGGG
supercont3.1	1814796	1814860	W	GGGAAAGGCATGGGAATATTCATCCCTATATAAGGGTTCGCTCTTTCCTCATGACTATAACGGG
supercont3.1	1864300	1864340	W	GGGTACGGGTCAAAGTCTTCATCGGGTACTTGAGACTGGG
supercont3.1	1941255	1941309	W	GGGAGGGAATCCCCGTAATTTGAAGTAGGGTGAGAAAATAATTAATAGGTCGGG
supercont3.1	1985812	1985844	W	GGGCAAGGAACGGGTGATTCTCAACGGGTGGG
supercont3.1	2000140	2000215	W	GGGATTGCTACGGAAGACGGGACCTTCCTTTACGAAGCAGAGAAATGGGACTCGCCCTTTCAAATTATAGCTGGG
supercont3.1	2137788	2137854	W	GGGGATGGCTTTATGACTTTATGAATTGGGTTATACGCTACCTCTTGGGAATCAGTGACCATTGGG
supercont3.1	2176893	2176967	W	GGGGGAGATGGCTTCGAGACAGGCTTGGGAGGGGCTTCACGTTGAGGAGCAGGTTGTTTGGGTTTGGGTTCGGG
supercont3.1	2178180	2178257	W	GGGTAGGTAGGATAGAGATAGGAACGGTGGGTTAGTTAGTAGGTTTGTTAAGGGAATGGAACGAATGTGATGCCGGG
supercont3.1	2297841	2297907	W	GGGGGTTAGAGGGAGATGAAGCAGTCGGATGGGTATCAGAAAGAGCGGGGGATGAGGAAGAGGGGG
supercont3.1	2298413	2298452	W	GGGTGAGAAGGGGAAGAGTGAGAAATAGGGAACAAAGGG
supercont3.1	2306249	2306331	W	GGGGAACGGGGGTCGTGAATAGTTGAGCTCGTCTTGGGAAGCAGAAGCAATAGGGGGAGGTGGCATTGGCATGAATGGTGGG
supercont3.1	2308703	2308766	W	GGGTACTCAGGGAACAGCTCCCAGCGGCGGTTTATTTGGGCAAACACAACAACAACCAGCGGG
supercont3.1	2314985	2315048	W	GGGCATGCCCAGGGTTCATGCGCCTAAGCCCGTGGAGGGCGATGCTACTGAACCTGCTACGGG
supercont3.1	2447021	2447059	W	GGGAGTGGGAGACTCCAACACGCGTTCGGGTCCTTGGG
supercont3.1	2448561	2448618	W	GGGAAGGTTGGGTAGATTGGGCAGCGGCCTTGACGGAGGTGGGTCTAAGTATGTGGG
supercont3.1	2562230	2562288	W	GGGAAGGATTGGCGTCGGAGGGAGCAGGATTTTGAAACGGATAGGGCTGCAAAAGGGG
supercont3.1	2593144	2593167	W	GGGAAGCAATGGGAAGGGAAGGG
supercont3.1	2624971	2625023	W	GGGCTTCACTAAACTTGTTATCTTTAAGGGAGAATCCCGAGGGACCTTTGGG
supercont3.1	2663245	2663290	W	GGGATTCGAGGTTACTACAGGGGTATACTGATTGGGGTACTTGGG
supercont3.1	2830453	2830489	W	GGGGGGGGGGGGGTTTATTTTGTTAAACAACATGGG
supercont3.1	11266	11351	C	CCCACCCCAACTTTCGTAGTCGATTTGCCCTGCTTCGCGAGTTCGACCCGACCACAGGTTCCGACCACTTCCCAAAAAGATCCCC
supercont3.1	56936	57021	C	CCCACCCCAACTCTCGTAGTCGATTTGCCCTGCTTCGCGAGTTCGTCCCTACCACAGCATCTGTCCACTTCCCAAAAATATCCCC
supercont3.1	124799	124847	C	CCCGGCGGGACTCGAACCCGCAGTCCCTTGATTAGAAGTCAAATGCCC
supercont3.1	192021	192070	C	CCCCTCCCTACCTTTTCTACCTTTGCTACCCGTCTCCATAGATAAGCCC
supercont3.1	198239	198311	C	CCCGTGAATAAAAAGTTTCAAGCTCCCGGCGGGACTCGAACCCGCAGTCCCTTGATTAGAAGTCAAATGCCC
supercont3.1	220530	220576	C	CCCTTCCTTTTGCACTTTACTCTTTCCCTATCCCAATCCTAATCCC
supercont3.1	399435	399517	C	CCCAAAGCCCAAACATCCTGTTCTTTACCCAAATACCTTTCCCCTTTTAACAATTCGGGGGCAGCAAAACCCACTGTTCCCC
supercont3.1	432226	432342	C	CCCAGCTTTACGAAGAAATGCAACAGCTCCCCATGTCCGAAATGAATCCCTTACTTAATCTTTCCAGTCCCGCTTCCCTTATTTCCTCTAACCCTGCCATGTTAGCTAACCTGCCC
supercont3.1	440431	440501	C	CCCCATACTCAAAGTTCATCCTTAAATTCCCCATATCCAATACTCAACTTCCCACCTTCTTTCACTCCCC
supercont3.1	647671	647703	C	CCCTCCCGTTTTTCATCTTTTCCCGTCTTCCC
supercont3.1	751083	751148	C	CCCGTGGCCTGAAGTACCCACAGTTTTCGTTGCCCTGCATTTCATAAACCCTACTTATTCCTCCC
supercont3.1	765671	765769	C	CCCCCCAATTTCAGCAACCCAAGTCATGTATTCATCGACCCAACATCGTATAACCCATAAAGCACCAAATGCTTTACCCCCGCCAACCGTAATTTCCC
supercont3.1	803291	803339	C	CCCGGCTACTCCAATGGTCCCGAAAAGCTTGAGAAACCCTTGTTTCCC
supercont3.1	1035756	1035812	C	CCCAGTTCACCTGTATGGACTAAAACAACCCCTTTTTTTGCGAAACCCGAAGACCC
supercont3.1	1097174	1097226	C	CCCCGATCATCAGGCCCGAAAGCCCATATAGAACGAGATGCTAAAAGATCCC
supercont3.1	1128994	1129075	C	CCCAACTTTCTTTTTGCTCACCCATTTTTCCCAACCGTAAACCAACACAAACCCAATCCATAAAAAATTGAATTTATACCC
supercont3.1	1136862	1136890	C	CCCAGGCTCCCCAGGCTCCCTCACGCCC
supercont3.1	1181656	1181689	C	CCCAAAGGACCCTGGCATTCCCAATTCCTTCCC
supercont3.1	1216475	1216516	C	CCCTATACAACTTCCCAGGCCCTGACGCCGGCGATCTGCCC
supercont3.1	1312623	1312687	C	CCCTCTGTTTCTTTTTCAAATACACCCTTCTGACCCAGTATACTATTTCAACGCCTTTATTCCC
supercont3.1	1312995	1313063	C	CCCCTCCCAAGATAACTCTGCTTCGATCCCCATGATCAGTGAACCCATGAGCCATGGAAAAACAACCC
supercont3.1	1375965	1376010	C	CCCATTAATCCCCACGCCATTTTACTTGTAAGCGCTACCCTTCCC
supercont3.1	1376747	1376797	C	CCCTTCCCCTTGTTCGTTTGCGACCTTCCCCTATTGTCTTAAAAAGCCCC
supercont3.1	1389076	1389129	C	CCCCCAGCATCCCTCTTCATAAGGTGTGTGAGCCCAATCCGAGAATTGTTCCC
supercont3.1	1404911	1404955	C	CCCCAAACTCCCTAGTTTTACCCCTGCATCCTCCAACAAGTCCC
supercont3.1	1468165	1468225	C	CCCTTCTATAGGCTAACTGATCAACCCCTGAGGGAAATGCATTCTTATAGCCCTTTCCCC
supercont3.1	1521632	1521674	C	CCCTGCCCAAGATCCTCCACCAGAACAGGTCTCCCTTGCCCC
supercont3.1	1522522	1522578	C	CCCTCGTTTCTTCGGCTCATCTTGCCTCCCGCTACCTGACTGCCCGACGCCTTCCC
supercont3.1	1575870	1575907	C	CCCTTCTCTCCCACCGGGCCCCTCTTCTAGAACTCCC
supercont3.1	1589747	1589817	C	CCCGAGTTGTTTTCCCAATTTAATGGCAATAGCAATGCCCCCTCTGATGAGTGGGGATTCTGTGAAACCC
supercont3.1	1658169	1658229	C	CCCCCACTGAGTACTTTGAAACCCCACTTTCCCATGTGCTTACATAATAAGGAACTTCCC
supercont3.1	1740298	1740358	C	CCCTCCTACCCAAGCCGAGCCGAGCCTTCCCGAAGCTTGTGTGCAGATTTCCTCCCTCCC
supercont3.1	1755811	1755889	C	CCCTCAAGCGTTCTGCCCGTTCACGTTCCAATTCCACCCCTGGAAATACCCATGTTACTACCCAAGACAACCATGCCC
supercont3.1	1870431	1870490	C	CCCCCAAATCCAATTCCCAAATACCAAGCACTTCTATAGCCCCTTAAAACATCTTTCCC
supercont3.1	1954443	1954490	C	CCCGTGAATAATAGAATGCCCATAAAGCCTCCCCTGACATGGAGCCC
supercont3.1	1996357	1996395	C	CCCTTTTCCCTCCCTTGTTTCGTACGCCTTTCCTTCCC
supercont3.1	1996589	1996703	C	CCCATCTCGTCAATTCTCCTTTCTGCCCCGCGAATCCCTCTTATTTAAATTCCCTCGTTTCCCTGCTTTCTCGAGTTCCTTTTCTCCCGAGTATTTTATTCCTTAATTTTTCCC
supercont3.1	1997580	1997671	C	CCCATGATCCCTCTGGGTATGCCGTCCCTTCCCCTATTCCACCTTCCAACCCAGTCTCTCTTGCTTCACCATCTCCCAATGATACGCTCCC
supercont3.1	2069438	2069495	C	CCCATTCTTATATCGCCCGTCATTCGTTCTACCCAAACTCTCTTTGACAGAAATCCC
supercont3.1	2076364	2076435	C	CCCTCATCAATTTTCTAAATAAACCCTTTATTTTTGTACCAAAGGCAATCCCAAGCCTTTGGAAGCCTCCC
supercont3.1	2131324	2131379	C	CCCTTAGGTCCCGCGGAGGTGCAGAGCCCTTCGGTTAAGACTCGGACAGAGTCCC
supercont3.1	2160819	2160857	C	CCCTTCCCCTATTCAAGAAGAATCCATCCCTATAGCCC
supercont3.1	2280134	2280168	C	CCCGTTTCTCCCATATTTGTTTGTCCCGTCGCCC
supercont3.1	2299449	2299491	C	CCCATTGAATACTAATGACCCATGGGTCGACCCAGACAACCC
supercont3.1	2300549	2300592	C	CCCAATTCCCTTTCTTCTCTCCCAACTTTAGCTTCTTTGTCCC
supercont3.1	2300690	2300724	C	CCCTCTCTCCCTGATCCCTCTTCTCTTTCAGCCC
supercont3.1	2300756	2300829	C	CCCTCTCCTTGTTGGGATGGTTCCTCCCTTCCTCCGCATCCCTCTTCTCCCAGCTGCATGACTTATTTACCCC
supercont3.1	2448478	2448545	C	CCCGGTAACGGTAACGCATTCCCAACTTGACCATTCGCCCCAAAGGAACGAGAATTCATGTGATCCC
supercont3.1	2539415	2539465	C	CCCTCAACCCTGAGTAGGTATTTCATTTCGTCCCCTTCTCTTGGTTTCCC
supercont3.1	2682902	2682955	C	CCCTCTCTCAATTAGAGCATGCCCGTGTCAATTACCCTTCTTTCCGTATCCCC
supercont3.1	2798779	2798856	C	CCCCAAATTGTACCCGTCTGATAAAGCACACCGAATGCCCATCATCACGCCTGCCTACCCTTCAATGTGCGCAACCC
supercont3.1	2804350	2804413	C	CCCAATTAAAACCATACCCATAAGGTATGGCGCGTTTAGAGGAACCCTCAGGACGTAAATCCC
supercont3.1	2809043	2809079	C	CCCGAAGCTTGCCCAATTCTTCCATAGCACCCTCCC
supercont3.1	2847462	2847518	C	CCCATTTCTTTATTAAACAATAAACCCGTAAAAAATCCTTTATCCCTAGATCGCCC
supercont3.2	242914	242966	W	GGGATCCAATGTTTTGAGGGGATACAGAAGTGCTTGGTATATGGGAATTGGG
supercont3.2	270528	270591	W	GGGATTCTGCTCTCGGAATTCCTTAATGGGAATAAGCACACTGGGAATCCATGTTCCATTGGG
supercont3.2	273956	274002	W	GGGTGGGGATTTTGCTTTTGGGCAAGCCGGGATAGATGACGATGGG
supercont3.2	386327	386374	W	GGGGTTCAAGTGGAGAGGGGTTCATTGGAAAAGAGGGAAGGGTAGGG
supercont3.2	544468	544494	W	GGGAAGGGTAGGGCATCTTTCTTGGG
supercont3.2	605586	605679	W	GGGGAAAGTAAGTCAGACTCGTCTTCTCTGGGAAAAGCGAGGAATGGGACTTTAAATGAATCTCCTCATGTAGGGACGCGGAATACTTCTGGG
supercont3.2	692918	692969	W	GGGACATCAAAAAGTGGGACCAACGAATGGGCTGAGCGCGTTGTAAATGGG
supercont3.2	706229	706260	W	GGGAATGTAATTGGGAAGGGACCAAAAAGGG
supercont3.2	731337	731400	W	GGGAGCTGGTGGGTAAGCAGGATAAGCATAATTTGGGTTGGCAGGCGAGTAAGCATTATAGGG
supercont3.2	753376	753438	W	GGGGAAAGCCTTCACCTTACCGCGAACGCGGGAAGCACGCTTACGGGGCAAAAAGCCAAGGG
supercont3.2	880747	880816	W	GGGAATCTTGCGAAAAGCTTCAGAAACTGGGAAGAGAAGGTGCCTTGGGCTATGTACTCGAAGAATGGG
supercont3.2	912859	912937	W	GGGCCCTGATGTTAGGGGTTTGAAGGTAGGCGACCGTGTTTGGGGAAGACAATCCATGGGCCGCTACAAGGATCAGGG
supercont3.2	1077453	1077530	W	GGGAGACCGTAAGGAGTACAATCGCCAAGGGTCATGTTCATGACCATGGGATTCTCTTTGCTCAGATTCACATTGGG
supercont3.2	1084371	1084425	W	GGGAAACTTGCATGAGGGACATTTAACGTTGGTGAAAAGGGCAAAAGAACTGGG
supercont3.2	1098294	1098334	W	GGGAAGGGGCAGTTGAAGTTCTTGAAAAGAAAGGGAAGGG
supercont3.2	1344293	1344353	W	GGGTTCTTGATCAAGTCCTTGCTGGGACCCTCAATCTTAGGAGGGGTCTTGAAGGAAGGG
supercont3.2	1381864	1381914	W	GGGTACTCATCCACATCATTGGGATCGGGGGTTTCTTCGGCGGATTCGGG
supercont3.2	1384655	1384707	W	GGGCTTACAGAATTATATACTGGGTAAAGGGTACCTTGAGGACTAGTATGGG
supercont3.2	1512640	1512748	W	GGGGTGGAAGGACGTTTATCTGGGGTGGAAGGACGATTATCTGGGGTGGAAGGACGATTATCTGGGGTGGAAGGACGATTATCTGGGGTGGAAGGACGATTATCTGGG
supercont3.2	1569694	1569756	W	GGGGGAGGGATATTATTATGGTGTTTCAGGGGGAGAGTGGGTCGTTCAGATGATGAGATGGG
supercont3.2	1617691	1617775	W	GGGGCTGAGTAGATGCTGAAGAGGCAACCGGGAAAGGGTAAGGGAAGGCGACGGGGAGACTGGATACCGGATTGGAGACGGGGG
supercont3.2	1650484	1650526	W	GGGAACGGGATCAATTCGAAAAATTGGATCGGGATCAATGGG
supercont3.2	1669854	1669958	W	GGGGTGGCTGTGGAGGAGGGACTTGGGCTAGGGCTAGGACTGGGACTGGGACTGGGACTGGGACTGGGACTTGGATTGGGACTGGGGCTCGGCGCCTGATAGGG
supercont3.2	121	173	C	CCCCCCGAGCACTTGACACACTTGAAACCCAAAGGTCCCCGGCCCCAACCCC
supercont3.2	801	886	C	CCCACCCCAACTTCTGTAGTCGATTTGCCCTGCTTCGCGAGTTCGACCCTACCGCAGTATCTGTCAACTTCCCAAAAAGATCCCC
supercont3.2	332916	332976	C	CCCCGTTCAAATGCCCATGTCAGTACAACCTCCCTATGGCCAAGTCTATGGACAAGCCCC
supercont3.2	333046	333107	C	CCCGTATATCCACAAACCCCATATACACCGACTTTCCCCAATATGTCCCGTAGCACTTCCC
supercont3.2	359028	359082	C	CCCCCGGAAGGGAGAAGCCCTGTGAGTTCTCCCGAATCCCAAAAAAGAAATCCC
supercont3.2	431217	431272	C	CCCATCCCTTCATATCGAACATACCCCTCCTTCTGCGTTATGGAAAATACCCCCC
supercont3.2	441142	441190	C	CCCTTTCCGGTACCCGCAAGCATGGTACCCATGCTGAGTCCATAACCC
supercont3.2	593293	593358	C	CCCCCTGCTACGACCGCAGGTAACCGCTCCCCATCTTCCAAACCCTCTGTTGTAACTGCTGCCCC
supercont3.2	603722	603764	C	CCCAGACCCACAACGCACCTTCCCCCAATGTATTCTGCCCCC
supercont3.2	655528	655580	C	CCCCCTCCACGTTGTCCATGAGAAAACCCACCCCGGAAATTACGTCCTCCCC
supercont3.2	665110	665148	C	CCCATTCGACCCCTAAAAGTCTACCCTTCAGAAGACCC
supercont3.2	797276	797335	C	CCCTTGTCTCTTCCCATCGATCACGGCCCCCTTCCAGAACAGTATCAACTGATGAGCCC
supercont3.2	894276	894308	C	CCCGGACACCCACCCCTACTTCTGTTGAACCC
supercont3.2	902292	902353	C	CCCACCAAGTCCACCCCCTCTAATACCAGACATACCCAATTGCACAGTCTCTTTACTCCCC
supercont3.2	902488	902527	C	CCCTTCTTAACAACCCTACACCCAAGCGAATTCGTCCCC
supercont3.2	922232	922271	C	CCCGCCTCTTTGCACGAACGTTCCCAAGTCTCCCTTCCC
supercont3.2	990897	990959	C	CCCCTATGAATTGTTGAATCCCCTAAACCCTTTTGCTAATTACCGATCCCTTCCGACCTCCC
supercont3.2	995615	995693	C	CCCGTAAACTCCCTTCCACCATCCCTTTTTGCTTTCCAAAAAGCAGTACCCTATCTTCTTCCGTTGATGATCATACCC
supercont3.2	1063049	1063090	C	CCCCCCCCCCCGGTTATAGACTTTCTCCTTTCTCTTCCCCC
supercont3.2	1100857	1100941	C	CCCACATATGGCTCTCCCTTATATGCACCCTTCATTCTTAACAAATTCATCATCCCAACACGTCAAATCTCCTATAGCAGGCCC
supercont3.2	1101101	1101166	C	CCCTCGCCATATTCTAGCTTCGTAAATCCCTCCATAGAAACCCGTTCTTCGTTTTTCCCTATCCC
supercont3.2	1159496	1159565	C	CCCTCTATTACCAAGTATGATTCCTACCCTTACGACGGCTCCGATGGCTTACCCTTCTCCCATCATCCC
supercont3.2	1174750	1174788	C	CCCCTCCTCCACCCCCTTTACCTCCCGTACAACCTCCC
supercont3.2	1206723	1206774	C	CCCTGCAACAGCAACCCCGAATCCCCCCAAACACCCTTCAACCGGTATCCC
supercont3.2	1231105	1231136	C	CCCATACAAACAGGGTCCCATCCCCGTGCCC
supercont3.2	1359918	1359987	C	CCCCACCTAACCCAAACTACTCTTTCCCCTACACCTATCCCTCCAATCCCTCTTCGACCGCACCTTCCC
supercont3.2	1360090	1360137	C	CCCTCCTCCACACTCTTCTTTTTCCGCTCCCAACCATCCCCATTCCC
supercont3.2	1360170	1360217	C	CCCTCTCGTCTGCCGTCAATCCTGCCCAGCCCTCCAACGATATTCCC
supercont3.2	1423562	1423600	C	CCCGGCCTTCCCTCCCTTCTTTGACAAACCCGAAACCC
supercont3.2	1442147	1442187	C	CCCATATTTACCCTTTTTTGCAATACCCTGGGGACAACCC
supercont3.2	1563160	1563207	C	CCCAATCATCAAAATAACCCTTTTCTACTTCACATAGCCCTTTTCCC
supercont3.2	1571852	1571916	C	CCCCTTATAAACCCGAAACCATGAAGTATCCCTTAGAGCTAAAAAGAGCTTTCGTCCCTGGCCC
supercont3.2	1612379	1612435	C	CCCTTACCTTTACCCTCGGAAGGACCGAGCACATCCCGGTATTACCCGGAGAGCCC
supercont3.2	1646245	1646279	C	CCCCTCAAACTGTTTAATCCCATATACCCCTCCC
supercont3.2	1664556	1664627	C	CCCGTCCTCTTAGCCCTTCTCTTGGGCTTCCAACATGCCCTGGCCATGATTGGCGGCGTCACTTCCCCCCC
supercont3.2	1664960	1665009	C	CCCTTCCCGCTTCCTCAAACGCCTCTTCCCTCCCATAGTAACTGGCCCC
supercont3.3	22732	22780	W	GGGCCACTTTTTCCAACACGGGCGCTGGCCATTGGGTTGAAAATGGGG
supercont3.3	86031	86075	W	GGGAATGCAGGGTACGGGAAGAAAAGGGAAATGTTAGAAACGGG
supercont3.3	151690	151759	W	GGGATTAGGAGGCACAGACGGGAGATATGCTGGTTGATTTAAATATGGGACATTCGGCTGTCCTACGGG
supercont3.3	158108	158171	W	GGGCAAAGGGAAGACTAAAAATAAATGCGTGGGGACGGGAAAGGATGCGCTTAACGGAGTGGG
supercont3.3	324432	324482	W	GGGAAGAGAAAACCAACTCATGTCTGAGGGCATGGGAGTCGGCCCAGGGG
supercont3.3	414652	414682	W	GGGGAGTGGGAGGGTTCAAAAGGTTAGGGG
supercont3.3	471282	471324	W	GGGCACATGAGCTGGGGCAGGAAGAGCCTGGGAAGGTGTGGG
supercont3.3	471351	471424	W	GGGAGAAGGTGAGGCAAATGAAGACTCGGGCTTCTCGACTGCATGGGATGCATTAAGGAAAGTAGGGATAGGG
supercont3.3	480122	480163	W	GGGCGCTTTTGACCAACACGGGACTTACGACCGGGCTTGGG
supercont3.3	554595	554621	W	GGGAGTAAGGGCTGGTGCAGGGAGGG
supercont3.3	555370	555407	W	GGGTTTTCCTCGTGGGTCTGGGAGCTTTTTAGAAGGG
supercont3.3	555449	555506	W	GGGGATATAGCATGTGGGGTTGTGTTTGTAGAGACTGAGGGTGACGACAAAAGAGGG
supercont3.3	556757	556798	W	GGGACAACGTGATAAAGTTGAAGGGGAGGGGGGATAGGGGG
supercont3.3	558786	558871	W	GGGATGGCCGTAGGGGGAGCAGCAGGAGCGGCTGCGGGAGGTTGTGCGTGCTGAGCAGGAGGGGCAGCTGGACGAGCAGGTTGGG
supercont3.3	733410	733477	W	GGGGGTTGTGAGCCCAACGGATTTACAAGGGTCGTATGAACAGAAGAAACTTGGGTAGGTTTCTGGG
supercont3.3	761246	761279	W	GGGTTCTTTTGGGACGGAAGCCTTGGGATTGGG
supercont3.3	802486	802538	W	GGGGGAAAATTTGGTAATTATAGGGCGCCGAGGGATATATTCGTCAATTGGG
supercont3.3	883061	883136	W	GGGAAAAATCGAAGTTGCCCAAAGCGGGTTTGATGATGGATATAATCGAGGGGCTCTGTATGGGTTTGAAATGGG
supercont3.3	966304	966354	W	GGGGGAGCCAAAGAACCCTGCAAAAAGAGGGAAGGGAAATCTATCGTGGG
supercont3.3	1002092	1002177	W	GGGATCATGAGGTTGCGAGGGAGTGTTAGGGATTTTTTTGGGAGGAGAAGGGAATGGTAGCGTAGGGGGACGAGTAGAAACGGGG
supercont3.3	1044087	1044144	W	GGGTATTACGGGACATGTATAATATAGGGTTAATAAAGAAAAAAAATAAAATATGGG
supercont3.3	1110776	1110824	W	GGGCAGAGGAGGTAATGAAAGGGCAGGTGGGGCGGTTGTCTTTATGGG
supercont3.3	1139149	1139207	W	GGGTGATGTATAGGGTAGGGTAAGGGTAGGGTTGGGTCGTACCCAAACGTAGCCTGGG
supercont3.3	1159425	1159465	W	GGGAAGGTACCTGGGGAAATAAGGTCGGGTCAAACGGGGG
supercont3.3	1159508	1159607	W	GGGATAGCGGGTGCAGGAAAAAAATTAAAAGGGGGTACAGGGGGGAGATTCGATGCATAGGGGATAGGAGGGGCTGCAGTTGGAAAAGAAGGCATGGGG
supercont3.3	1242367	1242398	W	GGGAAATCTTATACCCAAAAGGGAGGGAGGG
supercont3.3	81890	81942	C	CCCAAGAAAAATGGAGCCTACTACTCCGCCCTTGCGGCCCGTATGTACTCCC
supercont3.3	96264	96311	C	CCCCTCGTTTATATAGCCCTTCTATTCCAGAGTTAGTTCCCTTACCC
supercont3.3	200768	200798	C	CCCAGATATCACTCCCGAGCACCCTCTCCC
supercont3.3	473196	473260	C	CCCTCGTCGCCCTTTTCCATCATCATCAAATGGTTCCCTCTCTTATCGGAATCAACGTTCCCCC
supercont3.3	500554	500606	C	CCCGACCATTCAGTCGACCCCTTCAGTCTTGGTCCTCCCTTTTTGCAACCCC
supercont3.3	560942	560996	C	CCCGAATGCCAAAAACTTTTACCCTCTGCTCCCAACGGAAAGCAACCCCTTCCC
supercont3.3	606179	606227	C	CCCATTATACAAAATATACCCGTAGAGTCACCCAAAAGTTCATTACCC
supercont3.3	708154	708215	C	CCCCTACCCTCACGCAGCCTCCTCAAATGCCCCGGTCCTCTGTTGATGCTCCAGCTACCCC
supercont3.3	780647	780693	C	CCCTTCCTTTTAATCCATCACCCTCCCTTCTCCATATTTCCGCCCC
supercont3.3	806885	806944	C	CCCATTATGTGGAGCCCACGTACGATGTCCCTTTTGGTTATGATATGCACGATCATCCC
supercont3.3	836050	836100	C	CCCTCTGAACCCGCTCCGAAGCCCAAAAGGTCCCGATGGGATCAAGGCCC
supercont3.3	893745	893815	C	CCCGTTCGGTCAGACTTCCTCGAGAATCCCGTGAAGGCGAATCCCATCGCAATCGCACTGCCCAGGACCC
supercont3.3	943788	943847	C	CCCCAGTAGATCCCGTCAAACAAAATGTTCCCGATTATCCCAACATCATTAAACATCCC
supercont3.3	1003995	1004055	C	CCCTGCTTACGTTTTCTTTCACCCGCGGAACATCCCAAGGAAAACTTCTTCTCTTTTCCC
supercont3.3	1079754	1079836	C	CCCCGAGCAAACCGCGATAGTGCATAGCCCCATTTTTCCTTTTCTTCAGGCAATCCCTTCTCTCGACGAACGCGCTGTTCCC
supercont3.3	1118089	1118146	C	CCCAATTGCCAAACATTCCCGGGCAAGCATTCTTAAGCGTTTCCCAAGTCTGGCCCC
supercont3.3	1126409	1126490	C	CCCATCGAAATTGAGTTTTCCCGCCCCATGGATTGTGACTCAATAACAAATTCCCTTAAGATCCAATCGTCCACTCTTCCC
supercont3.3	1128036	1128087	C	CCCTTGCCCCCTGTTATCTCTTGCCTGATGTGATTCCCATCGCTCTTTCCC
supercont3.3	1172379	1172458	C	CCCTGTTTTACGCGAAAATGTCCCTAAGAAGACTCGTAAGGCTGTTCGCCCTACCAAGCTCCGTGCTTCTTTACAACCC
supercont3.3	1234038	1234105	C	CCCCTCCAGTACTTCTTCAACTAGCGGTCCCTTGTCTTCTAAAAGCAGCCCTACATATATGAACCCC
supercont3.3	1318523	1318568	C	CCCGAACTAATAACCCGCCCTGATATTAAGATCTTCCTTCCACCC
supercont3.3	1332268	1332299	C	CCCTTCCCTTTTCCGTCCCTAAGCCTGGCCC
supercont3.3	1347071	1347127	C	CCCATTGCACCTCGAACCATTGTCCCACGGACAACAGTGCCCATAAACAAGAACCC
supercont3.4	49986	50026	W	GGGATTTGTGGGATCATTCGGGCAGGTTTCGGGAATAGGG
supercont3.4	497036	497088	W	GGGACGAGTTTGGTCATTTGGGTCGCCAGTTGATTTGGGAACAAAGCTAGGG
supercont3.4	545255	545328	W	GGGCGAATTCGAATATTGAGTATTTAGGGGACTTGCCTATTTGGGCGTTCCTCTTCTATCTGCTGCGTGCGGG
supercont3.4	762530	762616	W	GGGAAGGGTCGACGCGAACAGAACTGGTGGGTGGAGGGCAGTCGTTAGTGGTATTGGGGTCAGCCTTTAGGTCAACCTCTTCTGGG
supercont3.4	762770	762828	W	GGGCCTTCATTTCCTTGGGGCGATCATTGAAGGGTAAAAGGATGCCCTGGCGGATGGG
supercont3.4	827907	827938	W	GGGAGCACAAAGGGAAAAGATAGGGGACGGG
supercont3.4	903742	903802	W	GGGAGGGGGCACTGGAGGTACAGCTGCAGATGGGGCAGGTGGAACCTGATGACTTAAGGG
supercont3.4	924705	924756	W	GGGACCACCGCAAGTTACTGGGTTGACTCATTGGGGGCATACTTTCCCGGG
supercont3.4	999607	999678	W	GGGGAGAGCAGCATTGAGGTGAGGGGAAAAGATTATGTGAAAATAGGGTCTTAGAAGGTTTTATGTACGGG
supercont3.4	1013475	1013532	W	GGGCATGCTCATGTCCAAAATTAGCACCGGGGATAACACCGGGGCCACCAACGAGGG
supercont3.4	1067339	1067387	W	GGGATCAACTGCGATTGGGGTGAAAACAAAAGAGGGAGTTGTGTTGGG
supercont3.4	951	1030	C	CCCTTTAGCATATCCGTTTCAACGGCTCCCGGATTAACTTGATTAACTGTATGCCCTCGAGGGCCCAACTCAGCAGCCC
supercont3.4	71271	71326	C	CCCTTTTTAAACCCCGTCCCTTCTTTCCCTTCACATAACCCTCAACGGAATTCCC
supercont3.4	83872	83909	C	CCCGGTAGCCCTACCCTGTAAACAATAGTTTCATCCC
supercont3.4	120639	120682	C	CCCTTACCCTTTTGTATGATGTATTGGGTTACCCCGACAACCC
supercont3.4	282579	282647	C	CCCCAGATATGCAAGTCAAGTATCCTTCCCGCATACTTGAGGCCCTTATTCCTGTTTTAGAGTCACCC
supercont3.4	350141	350214	C	CCCAAAAACGACCAGACTCCTCTTCTAACCCAAATCCCCCGAGTTCCCCCTTTGCATCCGTCTCCTCTGACCC
supercont3.4	350447	350500	C	CCCCTTCTTCCCTAGCTTCTTCCCCTTCCGTCCAGAAAGGTAACTCTTCTCCC
supercont3.4	413442	413506	C	CCCAAACTCAACGTTCCCTTCAAAACTTCCGCATTGGAGGCCCCGGCGAGCGTCTTCCCCTCCC
supercont3.4	473684	473736	C	CCCACCATTCTGATCATCAATCCCAACTCTTCCCGCTTCATTACCGATTCCC
supercont3.4	473838	473877	C	CCCTTACTGCCGCCCTCGTCTTTCAGTCCCTTATACCCC
supercont3.4	476810	476851	C	CCCAGAATATTCCAATGCATTCCCATATTCCCTACTAACCC
supercont3.4	486766	486816	C	CCCGTTCGTCTTCCCACCAAGACCTTGAAGATCACCACCCGTAAGACCCC
supercont3.4	756921	756995	C	CCCCGCCGTGATCGTATCGGGGATCCCGTAAACAAGTTACAGGAGACAATCCCAACAAAGAACGATCCTTCCCC
supercont3.4	760257	760299	C	CCCAAATATTATCCTCCCGCCGTCGTCAACCCTGAGCACCCC
supercont3.4	786478	786549	C	CCCTTCAAAGGTCTTTGTTATACCCTTCTTCCTCTTCTTCTTCCCTTCTCCATTGGAGCCATCGCGTTCCC
supercont3.4	790708	790756	C	CCCAATAAAGTTCCCGATACTAATGCATTTTGGACCCCGATTCTTCCC
supercont3.4	797299	797368	C	CCCTTTTACAAACTTGTTCCCGAAAAATTTACAACTTGGCACAACCCAACTGGTGCCGAACCTGTGCCC
supercont3.4	883645	883709	C	CCCTTGGACAAAAGTTTGGTTACCCGTTCTTCCAAATTTCCCCAAACTAAAAATAGTCTTTCCC
supercont3.4	950882	950967	C	CCCCGCCGTTCTTCTCACAATTCTTTAAGCCCAATTTCTAGGAGAACTCGCTCTCCCTCGCGGTCTCCTTCCCCTGGTGCTTCCC
supercont3.4	957868	957928	C	CCCTCCGTTAAAAACGTTTCAAATCCCTCGTCGCCGTACAACAATGAACGCTCCCCACCC
supercont3.4	994999	995051	C	CCCTTACACCTTAATGACACCCCTTTCTATGCCCACGATATCATAGAAACCC
supercont3.4	1001484	1001561	C	CCCTCTTCGTTAGACCAACTTGAATCTCCCTCTCCCTCTCCCTCTCCTTCTTTTCATCCCTTATATACCGACACCCC
supercont3.4	1016268	1016318	C	CCCGAGCAGTATTGGTAAGACGCATTTCCCACCCACTTGGTAGTGGTCCC
supercont3.4	1107418	1107469	C	CCCGAAACCCGCGAATGCGAGATCCACAACCCATTACGATAATATTCTCCC
supercont3.5	66321	66367	W	GGGAATTGGGGATAAAAATATGCATCTACCAGGGATCGAACCTGGG
supercont3.5	97787	97834	W	GGGTCGGTCAGAACAGAGGGACTAGGGAAACTGACAGCCAACTTGGG
supercont3.5	100805	100898	W	GGGGACATGAGGTAAGGATCTGTATCTAAGGGGTCACTTGGGGAGAAATTGGAATGGAGGGCATTGGGAAATGAAGAAACAGTCCCATTCGGG
supercont3.5	100974	101022	W	GGGAAGGAGATAAACGAGAACTTTGGGGTGTCATGGGGAGTTGACGGG
supercont3.5	187299	187342	W	GGGCTTGGGCACGCTTCTGAAGATAATGAGGGAGACGGGCGGG
supercont3.5	199361	199438	W	GGGCTCCTCGGAAGGAACATCTTGGGCAGGGATAGAAGCTTCATTGGAGGGTTGAGGTTGAGGGTAGTCACTAGGGG
supercont3.5	303125	303161	W	GGGAGGGAGGTTGGGACGCTTAGCAGAAAATTTGGG
supercont3.5	376237	376288	W	GGGCATTGGAAATTTAGGGCTATGCTTTGTTGTGTGTTCGAGCGGGCAGGG
supercont3.5	423744	423806	W	GGGAAGCCGTTCTGAGTATACTTCGATGGGGAATTTGGGTGTTGTTTTGAGGGACTTGGGGG
supercont3.5	501171	501203	W	GGGTCAGGGTCTTTTGGGCAAATTTACTTGGG
supercont3.5	586396	586434	W	GGGCATGGGGCTGTTGGGATCGTGTCCGCATGCTTGGG
supercont3.5	586809	586857	W	GGGATTCTTACTGGCCGGGTTTCATTCTTGGGCAAGAATAGCGCGGGG
supercont3.5	643071	643134	W	GGGCGATTAGGTATATACCGGTCAGTGGGAGATCGATCCCGACCACGGTAAGAGGGAGGAGGG
supercont3.5	677346	677422	W	GGGATAATACTCGACATCACGATCCCAGGGATCATTTGAGGGCGATATAGGGACAGGGTTATTACGTTTGTCAGGG
supercont3.5	683234	683291	W	GGGAGGCTATACGGGGAGCCATAGTTCTAAGTCTACGGGAAAAGAGACGTGGAAGGG
supercont3.5	717049	717081	W	GGGAGAAGTAGATGTTGATGGGCGGGGAGGGG
supercont3.5	743325	743355	W	GGGAGTGGGTGCTTTTCTTGGGCTTTCGGG
supercont3.5	797328	797382	W	GGGCAAAGAATTATGCTTTTCGAGGGCTGCTGACGAATCAATTAAGGGAGCGGG
supercont3.5	808695	808750	W	GGGAAGTAAGCTACGCGGGACGCCAAGAACAGAGGGATCAGTGTAAGCAGCAGGG
supercont3.5	852210	852271	W	GGGTATATCCTTCCGTTGGGCCTAGGGGATCCACTGGGTGCCGAGAACACTGGTACACGGG
supercont3.5	854429	854500	W	GGGTGCATTCTCTCAAATCGCTTGGGTTAAGGAAAAGGCTAAGGCAACGGGACCCGTGCCGGACTTGGGGG
supercont3.5	872575	872626	W	GGGAGCAGAAGAAGACGAGGAAGCGGGTTCTGGGAGGACAGGAGCAATGGG
supercont3.5	874658	874720	W	GGGACGAGCTGACCCCTGTCTTGGGCACTTTGGATCATTTCAAGGGCAACACGATCCTTGGG
supercont3.5	928452	928508	W	GGGATATAAGCACCACCTTCCTTAGGGGTAACAACCTCAACAATTTTACGGGTGGG
supercont3.5	952630	952662	W	GGGGATAGGAGTAGAGGGACGGGGATGAGGGG
supercont3.5	978956	978992	W	GGGACGGGACGAGACTGAACTGGGTGGTGCTTCGGG
supercont3.5	1001779	1001835	W	GGGATCTCTATACATAGCAACGGGTTTTAAAAGGGTATCTGAGTTATAACCGGGGG
supercont3.5	65120	65186	C	CCCTCGGAAGTCGCTCCCTGGTCCTGCCTCGAGTTTGCCCTATTGTGCAAAGAAGGCGGCTTGCCC
supercont3.5	146554	146626	C	CCCTCGTGTTCACAAAGAGACTTTGCTTCCCGTTGCTGACTCATTTGATTCTCCCATCGACCAATGGTACCC
supercont3.5	227332	227412	C	CCCTAATGTGGAATTAGGTCCCCTCTGTAATTCCAAGTTTAAACCGGGCCCGCCATCTGATTTGGCCCAGGTTGTATCCC
supercont3.5	250795	250835	C	CCCTATACCCGGTGTGCATAGATTTCCCGCTAATGGCCCC
supercont3.5	317709	317779	C	CCCTATAGCAGTTCCTCTCTTCCCCATTTCGTTTCAGTGGACCCGATTAACGATGTCACGTTACGGTCCC
supercont3.5	335561	335617	C	CCCGTTAATTGCTTCCCTTCTCCGAATGTCCCATGCCCAGCATGTCTAAAAAACCC
supercont3.5	362744	362807	C	CCCAGAAAATCCCAGTATTTTCAAATCCCAAATCCCTCTTGAACTCATTCACAATTCCCTCCC
supercont3.5	421140	421225	C	CCCAAGACTCCGCATCCCATCCTGCCCCAGCAGCAGCAGCGAGCATTAGCCCTGTTCCGTCCGCTACGACTTCCCCTTTAAACCC
supercont3.5	492408	492479	C	CCCTGCGTCCCATATGTGTTTTGCGATGCTCTCTCCCATTTGTTCCATAAAGCATAAACCCAATGGCTCCC
supercont3.5	635916	635996	C	CCCATTGCTGCCCAAAGTTCAGGTTCCCAAGCATTGTAAGCAGTCTCCCAACCATCAGGATCTTGGTCATTACCCAACCC
supercont3.5	642663	642716	C	CCCTGTCCATTTTTCTGATCCCCGTCCCCGTTTAAACCCACTGAGTTAGCCCC
supercont3.5	645095	645172	C	CCCAAATAAGGAGTGTTATTTTCACGTGCCCACTGAGCAGCAGCAATCATTCCCTCAATACCACGAGAACCAAACCC
supercont3.5	781668	781718	C	CCCGTATGTTCACCCATAGTTATGTAGGAACCCCGTATTATATGTCACCC
supercont3.5	789686	789747	C	CCCTATTTCCCGCTACTTACGTTGCCGATCCCATATCACGTCCAGCAACTTCTGCCTCCCC
supercont3.5	896078	896169	C	CCCGTGATACTCCCTTTGAAAAGCGTTACTCCCTTCAACAAGAATCCCTTAAACTCCCTCAATTCCCTACTACCACTATTGGTTCTTTCCC
supercont3.5	914258	914316	C	CCCTTGGCTCCCTCGCATGGTTTCCACCCTTATAAGATCTCTACCAAGGTGTTACCCC
supercont3.5	956455	956624	C	CCCCATCCCTGCTGCTGTTAATGGACGTGGTATGCCCATGGTTCCTGGTCACAATGGCCCTATGCCTATGTATCCCGGAATGCCTCCTCAATTCCCTGCCGGTGTCGCTCCTGGCTACCCTGGCATGAGCCCTCGTGGACCTGCTCCCGTTCCCGCTCAAGGTCGTCCC
supercont3.6	117269	117310	W	GGGCTTGGGTGCGTATAGGGAAGGCACACATATGGCTTGGG
supercont3.6	128451	128510	W	GGGCGTCAGCAACTTCCCAGGGCGTGGAATGTCGCAACATTCGAGGTGGGTTGTAAGGG
supercont3.6	144856	144903	W	GGGTCACGGGTCGAATGGAAAACGAGAATACTTGGGTTCCTTTTGGG
supercont3.6	147948	147990	W	GGGTAAGCGGAAAGGGAAGTCGGGTCTCCAGAGTATTGAGGG
supercont3.6	223861	223939	W	GGGATATGGGAAAACCACCACCCTAACTGCAAGTGGGATGTGAGCAATAAAACTCATAGGGTTCATGGTACTTGTGGG
supercont3.6	259874	259986	W	GGGAAGGGCAGCAAGAGGGTGCTTGGGAGGCTTGGCAGCAGGAGCAGGGGCGGCAGCGGGCTCAGCAGGCTTTTGCTCCTTCTTTGGGGCCTCCTTAGCCTTAGGCTTAGGG
supercont3.6	320340	320409	W	GGGACATCCTGTGCTTTGGGAGTTGGTTCATAAAATAACGATGGGCACTTGGTCTCTTCATGAGAAGGG
supercont3.6	345730	345777	W	GGGTGGGAACGCGTTGGTCTGAGGGAAGACTTGGCCTTGTTGATGGG
supercont3.6	397814	397848	W	GGGATCCCATAGAAGGGTCCTTAGGGTTGAAGGG
supercont3.6	468385	468435	W	GGGTCGACATGACGAGGGGCAAGACTGCGGGGGCGCATATTGTTGGCGGG
supercont3.6	543656	543693	W	GGGCGTGACCTTGGGTTGTTGGGATGATATGTCCGGG
supercont3.6	565618	565665	W	GGGATTCTTAATGGTTTGCCAAGGGAGTTGGGGAAATGATTTACGGG
supercont3.6	592584	592624	W	GGGTAAACGATACAGGGATGAAGAGGGATATTATCCCGGG
supercont3.6	599214	599253	W	GGGAGAGGGAAGTAGCGATCGACAAGTAGGGCATTGGGG
supercont3.6	729651	729695	W	GGGTCAAGACCTTTGGGAACATTGCTTGGGTCACGAACCAAGGG
supercont3.6	785157	785208	W	GGGTAACCCATGGAATGGGCAGGCATTCCTGGTTGTCCGGGATAAGAGGGG
supercont3.6	819606	819662	W	GGGAAACGTCGAAGCAGCCTTGGGATGGGCTAACCTTGAACGAAGAGCCTCCAGGG
supercont3.6	826353	826424	W	GGGATCACATTCGTCAAGAAGGGGATTTTTTAGACAACACAGCTGATGGGTACGATTCGGACATTCCAGGG
supercont3.6	878494	878592	W	GGGTTCGCGATACTGGGTACCTTGTATAAATAAGAGTTACTGGGTGCTCGATGGAGGGAATGATTAGAAGGAGAGTCGGGGATTTCGGAAACGGAGGG
supercont3.6	890053	890130	W	GGGAAATCCTTGAATAGAGACAGCAAGGGAAGGGGAAGGACAAGGAGAATAGGGTTAGAAAAGAAAAATAGACTGGG
supercont3.6	911886	911950	W	GGGGAGGGATGATATGTTTGTAGGCGGGACAATGCGGTTTGCATGGTATTTAAGGGAGCAGGGG
supercont3.6	19	44	C	CCCAAAGGTCCCCGGCCCCAACCCC
supercont3.6	672	757	C	CCCACCCCAACTTTCGTAGTCGATTTGCCCTGCTTCGCGAGTTCGTCCCTACCACAGCATCTGTCCACTTCCCAAAAAGATCCCC
supercont3.6	132867	132910	C	CCCTGGAACCAACTCTAACTTGCATCCCTCCCATTACACGCCC
supercont3.6	246692	246739	C	CCCGCTAGGCTCGCTTCCCCGCAACATGTTTATCTCCCACCCCGCCC
supercont3.6	331235	331297	C	CCCGTTTTTCGTTTGAATTTAATACCCATATTGGAAATGAACCCGTTTAAAGTGATGTTCCC
supercont3.6	361870	361967	C	CCCTGAGCATACTTCCCCTCCTATACCTACCCCAGTTCGCAATCAGTCTCCTTCTACTCCCAAAAGAGAAGGTTCTCCCTTGACTGAAGAAACTCCC
supercont3.6	517486	517511	C	CCCTGCCCTACCTGCTTGCCCTCCC
supercont3.6	533137	533168	C	CCCCATGACCCCTCCACCCGTCTCTGAGCCC
supercont3.6	592221	592297	C	CCCTGGAGTTCTCTTCTTCTTGAGAGACCCCAATGATCCACAATTTCACCCAATTCGAGAAATATTGGAGAAACCC
supercont3.6	622765	622828	C	CCCATTTCTGTTCCCGCTAACATTCGCATTAACCGTCCCACGGATGGCCCTATCTTCTCTCCC
supercont3.6	631889	631978	C	CCCCCACTGTAATCCTTCCATCCCTGTTTGTCCTAAATGACTGGACCCCACCTAAAACCCCACAAAATGTTCCTACATCAATCTCTCCC
supercont3.6	675194	675239	C	CCCAACCGTCCTGACGAGCGGGAATTCCCATTTCCCAATCATCCC
supercont3.6	725335	725368	C	CCCCACTAACCCCAAGGAACCCACCCCACCCCC
supercont3.6	725420	725442	C	CCCCCCCCCCCCCCCAATTCCC
supercont3.6	760043	760087	C	CCCGGGAAGGACTGCCCCTACCCGAGAATGTGAAACCTCGTCCC
supercont3.6	787988	788046	C	CCCTCTTTTCCCTTTTGTTTGTTCTTTCCGCTCCCCCATTTCCAAGATGTGGTTACCC
supercont3.6	790663	790724	C	CCCATAGTAGGGGTGAACCCATCAAAAAATCCCAACACATATTCGAGTTAAGCCGTTCCCC
supercont3.6	822755	822785	C	CCCATTCCCATTCCCATTCTCCATTCACCC
supercont3.6	917471	917528	C	CCCATTGAAAAAGCAGGACCACCCTTATTATTTCGGCGCCCAAAACCAGCTTGACCC
supercont3.6	920830	920887	C	CCCGTACGACGATGGATATCGACACTCCCCTGGTCGATCCCAAGGACAATTTATCCC
supercont3.6	930805	930877	C	CCCATGTGTTCTTTAGGGTCCTGCTCCTCCCCAACAAGCCTATGGCGGTTATCCCCCTCAACAAAACTACCC
supercont3.6	967358	967415	C	CCCTCTCAACCCGCTCAATTGCCTTCCGCTCCCCCAACTGCTGCCGTCGAGCAACCC
supercont3.7	204029	204074	W	GGGTCCGAATGCTGGGCAGGGTCCATGGGAGTATACGTTTCTGGG
supercont3.7	294272	294303	W	GGGATTGGGAGAGTCGCATTGGGAAAAAGGG
supercont3.7	305457	305524	W	GGGTGGTATGGGTGTCTTGGCTATCTCCATTTATACGGGTTATGCCATCCCCAATATTAATGTAGGG
supercont3.7	330599	330648	W	GGGTGACGACGGGAAGAGTCAAAGTAATACGTTCCTTGGGGGGTTTGGG
supercont3.7	336635	336696	W	GGGGAGCCACGTTGGGCGATTCATGGAAGAAGCAGTAGAAGGGATAGCGGTTTGAACGGGG
supercont3.7	445953	445992	W	GGGTACAAATATGGGTGCGAACATGGGTACAAACATGGG
supercont3.7	474919	474992	W	GGGATAGTAGGGATAGGACGACGAGAAGAGTAGGGATCACCTGCTGGGATACGCTCATGTTCTTCTTCGTGGG
supercont3.7	500370	500437	W	GGGGTAGTCTCTCGAGGATTAAAGGGAATAGAAGTAGAAGGAACAGGGACTGAAGTGGTTGTTGGGG
supercont3.7	539388	539453	W	GGGACTTCATTCACATTGCTTTCGGGTCCTTCTGGGGCTACTACAGCCATACCAGCAGAAGAGGG
supercont3.7	568350	568383	W	GGGGAGAGTTTGAAGGGGAAGTGAAGGGTAGGG
supercont3.7	628375	628453	W	GGGTTTTTTGTTACTATCATCATTTGACGGGTTATGAGATGAAATATCAAGAGATGGGGTTCCCATATTTTTCCCGGG
supercont3.7	628561	628616	W	GGGGTTAGATAGGGAGTCATCCGGGGACGTCAAAGTAGACTGGGAAGAAGAAGGG
supercont3.7	719638	719707	W	GGGCCAGTTTTTTGGGTTTTTGGGATCAGTTGGGGAATCCCATGTGATTAAGAAGGGATCATCGATGGG
supercont3.7	729861	729907	W	GGGGACCAGAGTAATTGTCAAGACTCTTGGGACGGGGCATCCAGGG
supercont3.7	884139	884190	W	GGGGGACCAGAAAAAGGGACAGCTCGGGAAGGGAGAGCGTACGATTTCGGG
supercont3.7	905009	905098	W	GGGAGGAAAAGGTAGAGAAAAGGGTTTTTTTTTGGTGTTGGAGGGAAGAATTTGGAGATGGAGGAAGGGAAAACATGGGAAATGAAGGG
supercont3.7	905874	905963	W	GGGAGGAAAAGGTAGAGAAAAGGGTTTTTTTTTGGTGTTGGAGGGAAGAATTTGGAGATGGAGGAAGGGAAAACATGGGAAATGAAGGG
supercont3.7	908344	908380	W	GGGTAACGGGGAATTAGGGTTCGATTCCGGAGAGGG
supercont3.7	912788	912848	W	GGGGAAAGGTTCCATGGGAACAGCAGTTGGCCATGGGTTAGTCGATCCTAAGAGATAGGG
supercont3.7	913257	913294	W	GGGATAAGGATTGGCTCTAAGGGTTGGGTACGTCGGG
supercont3.7	913619	913656	W	GGGATAAGGATTGGCTCTAAGGGTTGGGTACGTCGGG
supercont3.7	92876	92936	C	CCCTTTTCCCGATAATATTTACAGACTCTCCCAAAGCGGTGTCAAGTACATTGCTGCCCC
supercont3.7	243735	243774	C	CCCTTTCGTCCAATGCTCCCAATCATTCCTCCCTTTCCC
supercont3.7	258847	258893	C	CCCCGCCCCCTCCCCCATGTTTTCTATCCCTTCAAACGGCAAACCC
supercont3.7	298085	298140	C	CCCACACTCACTACCCGTGAAACCATTAACTTTGCTGCCCGTGTGCGTGCTCCCC
supercont3.7	325997	326037	C	CCCATAGCCACAACCCAAGATGCCTCCCAAGTTCGATCCC
supercont3.7	345902	345941	C	CCCAAAGCCCCCCCTGAGACTCTCCTTCTAGCAGAGCCC
supercont3.7	429480	429528	C	CCCGGCGGGACTCGAACCCGCAGTCCCTTGATTAGAAGTCAAATGCCC
supercont3.7	445132	445225	C	CCCGCTTTTTTTTTTCGGTTTCCCCCATTTCTCGAAGTTTGGCGCTTGCTACCCAAGCACCAAATTTCACCCCAGTTGCCCAAGACGGATCCC
supercont3.7	450913	450972	C	CCCATTCCCGGCATGCCTCCTGGTCTTCCTCCCGCACCTGTTCCTGCGACTGCTCCCCC
supercont3.7	478809	478860	C	CCCCAAAATAATAAGGATCCCAACTCACCCTATAGGGCTTTCCTTTAACCC
supercont3.7	501830	501884	C	CCCACCATGCTCCCTTTTACTCATTACCAATAGCCCCGTTAGTGTAAAGGGCCC
supercont3.7	502025	502090	C	CCCTTGATAGACCGCACAAAAATTCCCTTTACATAGCCTGCATATTTGTCCCTGCTAAGTCGCCC
supercont3.7	665586	665624	C	CCCTTCAGCTATTTTCCCAAGAGCCCTTGCAAGTTCCC
supercont3.7	695004	695059	C	CCCACTTTCGTCGGTCTCTCCTCCCAAAACCTTCCCTCCTCCAATCAAGTTACCC
supercont3.7	710118	710176	C	CCCAATCATTCGTCGCTTACCCTTTTTTTATCTTTTTTACGAATACCCTCTGGTTCCC
supercont3.7	764862	764982	C	CCCTTCCTTAGGTCCTAATGATTACCCTTATCCATATCTCTTCGACCCTTTCGCTTCCCAGTCCTCTTCTTCTCCATCCGTCCCACGCCCGGTGAACGTCCCTGTATCCAACAGTAACCC
supercont3.7	815647	815705	C	CCCGCTGGTACCTCTGAGGCCCCTGGCTTAACAGATTCGACCCGTATTGAAGGCGCCC
supercont3.7	816035	816106	C	CCCGCCCTTATCCAGCACATACCCAGTCACAAACATCTCTTCCCTTGACGGCCAAAGAACAATCAAAACCC
supercont3.8	20929	20981	W	GGGGTATAGGGTGTAAGCTTTGGGAGAGCTGGTGGCGAAGCTGAAGGCTGGG
supercont3.8	21429	21457	W	GGGAGTATGCGGGCGACTTGGGCCAGGG
supercont3.8	46995	47047	W	GGGTGCTTATGGGTGCTTATAGGGACCTCTAAGGGCTGGCTCTTGTTGTGGG
supercont3.8	197834	197856	W	GGGAACGGGGAGGGTGAAGGGG
supercont3.8	209858	209927	W	GGGAGTGCCACAAATTTCACAAGGAGGGTTGTCCTCCTTGCCAGAAGGGTAGGAGCGGAAACATCCGGG
supercont3.8	214385	214478	W	GGGCCACGGAAACGATCATTGCCTACAAGGGCATGAAAGCCGCGATCATGGGTATGCCAAGGCTGAGCAAAGGGAGCGATTCGGTCCTCTGGG
supercont3.8	233604	233670	W	GGGAACGTTGGGGTTGACGCTCAGACAAGAAATAGGGCCGTCATGGGCTTGCAGCTGCCAAACGGG
supercont3.8	256825	256867	W	GGGGCTGGGTGACACCTGGGTGAGGCATATCTGGACGTTGGG
supercont3.8	386522	386562	W	GGGTGATCGGAGAAGTGGGGGATTGGGTAAGTAGAAGGGG
supercont3.8	386783	386844	W	GGGTGATGTGCAGTGGGAAAAAATAGCAGGATACGGATGGGCAGTTGAAGTCAGGAAGGGG
supercont3.8	387088	387135	W	GGGAGAGGGTGCGGAAAGTAAGAACAAAGAAAAGGGAAAGAGAGGGG
supercont3.8	405594	405656	W	GGGTGTTTCCGTGTTTGTTGGGAATCTTGGAACAGGTGTACATACTTGGGATGAATTGGGGG
supercont3.8	409128	409180	W	GGGTAGGTCCACGTGCACGGGTTTTGCGTGCATCAGGAAGGGAAGCTGAGGG
supercont3.8	409266	409326	W	GGGTTGGAGTCTTCGGTTTGGGGGCATAGGCTCGCATCAAAGGGCCCTTTTGGAGACGGG
supercont3.8	420819	420858	W	GGGGCGAGCCATAGCGATTTGGGTACCAGGGAAAAAGGG
supercont3.8	433786	433863	W	GGGCGGCCACCACCATAAGGAGAGGTAAGGGCAAAGTCAATGTGCTTTTGGGAGTCCAAACGGACGACGAAAGAGGG
supercont3.8	612375	612406	W	GGGAATCTTGTGTGGGACGTAGGGAGAAGGG
supercont3.8	626235	626287	W	GGGACAGTCATCACCGGGCGTTAAGCACTGAGGGCAGCACCCATCAAAAGGG
supercont3.8	14745	14801	C	CCCCTTCTAACAATACCCCAGCTATCTCCCCGAATTCCCATGCGCATCAAGCACCC
supercont3.8	39520	39581	C	CCCTTCCAATAACTCGACTTCCCAATCTCAACGCACGACTTGCTTTCCCCATCGACGACCC
supercont3.8	72189	72218	C	CCCCAATCTTTTCCCTTTTCCCAATTCCC
supercont3.8	112389	112427	C	CCCATTTGGAAAACCCTCCTCGTGATATCCCTATACCC
supercont3.8	112514	112533	C	CCCGCGCCCTCTCCCTCCC
supercont3.8	313602	313653	C	CCCTCTTTGATGCCCGGCGGAAACCCTGCTGCCTGGCCTCGTATCAAGCCC
supercont3.8	390143	390216	C	CCCGCTAACCAATCCTCTACACCACCCTCTATTAACATTTCTATTCCCTCTAATCCGACCCACATTTCCTCCC
supercont3.8	421464	421515	C	CCCACTAAACCGCATCGGGACCCCATCCCATCACTTTAGACATGCTGACCC
supercont3.8	458204	458228	C	CCCATCCCTTCCCAATTGAAACCC
supercont3.8	461320	461347	C	CCCTTCTACCCTTCTACCCTTCTACCC
supercont3.8	506666	506743	C	CCCTCTTTCGTCGTCCGTTTGGACTCCCAAAAGCACATTGACTTTGCCCTTACCTCTCCTTATGGTGGTGGCCGCCC
supercont3.9	9954	10009	W	GGGGGACGCTTTGGTTGAGCTGGGTCTCTGGTTTTACGCTTGTTGGGAGTAGGGG
supercont3.9	18002	18024	W	GGGTTGGGTGGGTTTAATTGGG
supercont3.9	24189	24217	W	GGGTCTTTTTTGGGTTTGGGCTCTGGGG
supercont3.9	24327	24371	W	GGGATGCGAAAAGAGGGTAAAATGGAAGAAATGGGGAAAGTGGG
supercont3.9	47865	47931	W	GGGAGGGAGTAGGGTTCGGGAGAAAGAAGGAGGGATGGCGGAGGGAGCGGGACGACTGGTAGAGGG
supercont3.9	89554	89622	W	GGGGGTTCCGTTGGAGGGGCAGAGTGTTCCTTACTCGGGGGAGGAGGTATATTTAAGTTGGGTACGGG
supercont3.9	134808	134869	W	GGGGTTCAGGGCGAGTAGCACGAGGAGCGGCAGGGCGAACTTGACGCTTGTGGGTAGCGGG
supercont3.9	406448	406494	W	GGGCGCGCCAACGCAAAAGGACAGGGGCATAAGTTTCGGGAATGGG
supercont3.9	469167	469219	W	GGGAATAACCTTGAGTTCATTAGGGCGAATGCATTCACCAGGGATGATGGGG
supercont3.9	110445	110490	C	CCCGAAGAGCACCCCTGCTTGTTGACTGAAGCTCCCTTGAACCCC
supercont3.9	231136	231168	C	CCCGAGGCCGAACAGTATCCCAGTACCCACCC
supercont3.9	265111	265163	C	CCCTATTGATGTTCCTAATTATACCCCTTTCACACACCCATATGCTGGGCCC
supercont3.9	265484	265529	C	CCCGTTTTTCCTCCCGATGTTCCTACCCGAACCAATGCGAATCCC
supercont3.9	380373	380428	C	CCCATGTTTTCCAGTCTACTAGCCCTATATTGTAACCTCCCCAGATGAGCAACCC
supercont3.9	386151	386207	C	CCCATGTCCTAGCCCATTCTATACGTCCTTTCAATACCCAACGATTTCTCCTTCCC
supercont3.11	2858	2885	W	GGGACTGGGACTGGGACTGGGACTGGG
supercont3.11	8255	8311	W	GGGAGGGGGAGGGGGAGAGTTGTATAGGGAGAGATGAGAGGTAGAGGTAGAAGGGG
supercont3.11	10884	10926	W	GGGAGGGGGAGGGGGAGAGATGAGAGGTAGAGGTAGAAGGGG
supercont3.11	11120	11193	W	GGGATTGGGATTGGGTGTGGGTGTGGGTCTGGAGCAGCAAAGGAAAGGGTTACGGTTACTTTGAGAGTTTGGG
supercont3.11	11777	11850	W	GGGATTGGGATTGGGTGTGGGTGTGGGTCTGGAGCAGCAAAGGAAAGGGTTACGGTTACTTTGAGAGTTTGGG
supercont3.11	31170	31353	W	GGGTTACTTGGGTTACTTGGGTTACTTGGGTTACTTGGGTTACTTGGGTTACTTGGGTTACTTGGGTTACTTGGGTTACTTGGGTTACTTGGGTTACTTGGGTTACTTGGGTTACTTGGGTTACTTGGGTTACTTGGGTTACTTGGGTTACTTGGGTTACTTGGGTTACTTGGGTTACTTGGG
supercont3.11	8384	8444	C	CCCGTTAGCCCATTAGCCCGTTAGCCGTTAACCCCGATAACACTTTTCACCCGTTAACCC
supercont3.11	8470	8499	C	CCCCAATAACCCCGTTAACCCGTTAACCC
supercont3.11	11036	11109	C	CCCCGATAACACTTTTCACCCGTTAACCCGTTAACCCGTTAACACTTTTAACCCCAATAACCCCGTTAACCCC
supercont3.11	11647	11684	C	CCCCGATAACACTTTTCACCCGTTAACCCGTTAACCC
supercont3.11	11710	11766	C	CCCCAATAACCCGTTAACCCGTTAACACTTTTAACCCCAATAACCCCGTTAACCCC
supercont3.11	12094	12131	C	CCCCGATAACACTTTTCACCCGTTAACCCGTTAACCC
supercont3.11	24756	24898	C	CCCAAAGCAAAAAAATAATTAACCCGTAACCGATAACCGATAACCGATAACCCATAACATTTTAACCCAAGCAACATAACCGTAACCCCAAGTTAACCCGGATAACCCAAATACCCTTAACCCAAGTAACCCCAGTAACCCC
supercont3.11	25032	25063	C	CCCAAATAACCCCAGTAACCCAAGTAACCCC
supercont3.11	25478	25509	C	CCCAAATAACCCCAGTAACCCAAGTAACCCC

## Sheet: S. japonicus G4s
#chromosome	start_coord	end_coord	strand	sequence
supercont4.1	9124	9180	W	GGGAGACTGCGGTTTTGATCCATTGGGTTAGGGTTTTGATTGTTGTTAAAAAGGGG
supercont4.1	9714	9886	W	GGGGTAAGGGGTCCGAGGGACCCTGCACGTGGGTGATTCCTGTGCGGGGTAAGGGTCCGGGGGAGGCCTTGTACGTGGGTGATTCCCGTATCAGGCAAGGGGTCCGAGGGAAAAGGGTTCTGGGGAAAACGAGGGTCCTGGGGGAAGGGTCTGGGGGATTAACCTTGTAGGG
supercont4.1	10567	10619	W	GGGAAGCGCAGACGGAAAGCATTGGGCGGGTACTCAGCCACGACTTGAAGGG
supercont4.1	14930	15108	W	GGGGGAGAAGGGGGACATGGGAGCAAACGATGGGAGCGGAGCAGCAGCGGCTACGGGAGGCACGGGAGTTGAGGAGGCCATGGGAGCAGGGGTGGGAGCGGGAGCAGAGTTGGCCATGGGGACAGAGGGGTTCATAGGCGTCGAGGGTTCCATTACGACGAGAGACGAGGGCAGAGGG
supercont4.1	15670	15870	W	GGGATGTCCTCCGCTTCTGTAAAGGGGAGAAGGGGGACATGGGAGCAAACGATGGGAGCGGAGCAGCAGAGGTTACGGGAGGCACGGGGGTCGAAGAGGCCATGGGAGCAGGGGTGGGAGCGGGAGCAGAGTTGGCCATGGGGACAGAGGGGTTCATAGGCGTCGAGGGTTCCATTACGGCGAGAGACGAGGGCAGAGGG
supercont4.1	29644	29682	W	GGGTAAGGGTTATGATACTGCTGCATACTAGGGTAGGG
supercont4.1	54101	54142	W	GGGAACGTAGAACGAGGGACTACGAAAGGGCGGACATTGGG
supercont4.1	87664	87700	W	GGGCTGCGAACTTTGTCTGGGCCTTGCTGGGTCGGG
supercont4.1	100762	100811	W	GGGCCAAAGGGCTCCAAAGATGCCAAAGGGGGCGCGAACGATGACGGGG
supercont4.1	107998	108055	W	GGGAGGTGCAATTGGTATGGGTGTGTGGGTTGGAAGTGGTAAAGCACTTCACAAGGG
supercont4.1	124935	125001	W	GGGGTGTTGGCTCTAACATCAAGCTTGCTGGGACACGGGCAGCCATGAAAGCTTTGTCGTCATGGG
supercont4.1	184770	184831	W	GGGAATGGCAATATCAACGTGGGCCAAGGGAGAGTCAGTGTCACAAAGGGCAATGACGGGG
supercont4.1	197589	197630	W	GGGGTGACGGAGGAGGCCGGAGGGACGGGAGGGAGGAGGGG
supercont4.1	198280	198394	W	GGGTGGTTGGGAGAGGGAGCGTTTACAGCGAGCTACGGCGGGCTCTAGGGAGGGGCAGTGAGCAGCAGCGAGGGCTACGGCGGGTTTTAGCGGGCGCCAGCGAGAAGCAGTGGG
supercont4.1	199880	199906	W	GGGGGGAGTGGGAGGGGAGGGAGGGG
supercont4.1	203388	203455	W	GGGTGGTTTGGCGGTCTGACGGTCGGGCATGGTCTGGTGCAGGCGGGCAGGCCGGTGCTGCGGTGGG
supercont4.1	208724	208769	W	GGGAGGGTGGATTTCTGAAATGGGAACTGGGTTGAAGTGAGTGGG
supercont4.1	214311	214368	W	GGGGGGAGTTGCAATGGGACTGACGAGACGGGAACCTCGTGTGTAAGAGAAACAGGG
supercont4.1	256194	256232	W	GGGTTTCAAATTTGGGCGTTTCTGGGTAATATTTAGGG
supercont4.1	266295	266340	W	GGGGCCCGTGGGGTTAATTGAATTGACTGTGCCAGTGGGATGGGG
supercont4.1	266378	266420	W	GGGGAGGAAGCGCCGCGGATTCCCGGGTGGGCTGAGTGGGGG
supercont4.1	266687	266740	W	GGGTGCTCCGTGGGAGGAGAGGGACTAGGGAGACGAGGGAGAAGCAGGGAGGG
supercont4.1	266795	266823	W	GGGACGGGAGACGGGTGATGGGAGTGGG
supercont4.1	292542	292570	W	GGGGTGTGTGGGGAAGGGTGACGTTGGG
supercont4.1	295565	295615	W	GGGAAACGTCAACGGGGTTACCGGGGATGAATTGAAGAACACCATCGGGG
supercont4.1	296082	296131	W	GGGCTGGGCACGGCTGTAGCGGGCAACGACCTTCTTGTGCTCGAAGGGG
supercont4.1	296246	296295	W	GGGCAGAGCCGGGGGCGTAGGATTGGGGAACCTCGTTCTTGATTTGGGG
supercont4.1	342551	342578	W	GGGTAGGGGTGTAGGGTTTGGGCAGGG
supercont4.1	353764	353828	W	GGGGCGGTCCTAAGTATCGCTTGGGGAATCCCTACGGGAGTTGTGGATGGTAATGTTCAGAGGG
supercont4.1	369447	369480	W	GGGAGAGGGGGGGACAGCGTTTTCGGGATTGGG
supercont4.1	393523	393573	W	GGGTACCAAAATACTGGAGAATGGGAGCAATTTGACCAGGGACGGTGGGG
supercont4.1	395802	395878	W	GGGGGCATGTGGTGGTGGTCGAAGGGTCTTGGTGGGCTAAGTGGGTAGGTGGGGTGCTGGGGGTGCTAAGCGGGGG
supercont4.1	395989	396019	W	GGGTTTTGGGTTAAGTCTTAGGGTTTAGGG
supercont4.1	447679	447730	W	GGGTGTTGGGTCTATTCCGTTTCGTTGATATCTGGGCTCGTCGAGAATGGG
supercont4.1	467410	467450	W	GGGCACCAGGGTGGGGTACACTGTTTAGTTATTAAGCGGG
supercont4.1	468520	468632	W	GGGGGAGAGCTGGGGTGTGGGGGTAGGGTGTGTAAAGCGTGTAACTTGGGTTGAGTGTTGTAGGTGGGGTATGGTCTTTCCGGGGCTATGTCTTACGGTGTAAAGGGAAGGG
supercont4.1	470360	470389	W	GGGCTTGAGGGAACGAGGAGGAGGGCGGG
supercont4.1	506297	506383	W	GGGTATTTTCAACGAGACCATCTGCACGGGGAAGCAGATTTTTGCCGACAAGTTTGGGAGCGTACAGGTAAGGGATAATCAGCGGG
supercont4.1	543442	543486	W	GGGTGCAGCATATGCACCGGGTTGTCTTTGGGTTTTAGTTGGGG
supercont4.1	567250	567301	W	GGGAAGGTGGGGCAAGTGGGGGAGGGCAGTGAGTGGGGCAGAAAGTGGGGG
supercont4.1	569015	569093	W	GGGGGGGTGGAGGACACAATGCCTATGTGGGGTGCATGTGGGGCAAAAAAGAAGCAGTGACAAGGGAGGAAGAGAGGG
supercont4.1	601973	602036	W	GGGAAGCTACGCAATCGTCGTCGGGCTTGCTTATATTGTTAGACGGAGAGGGTTGGTGGGGGG
supercont4.1	602289	602322	W	GGGCGTAAGAGGGCGTCAGAGGGTGTAACAGGG
supercont4.1	660389	660421	W	GGGTTCGAGCTGGGTTTTGAGGGCTTATCGGG
supercont4.1	662576	662637	W	GGGAGGAAGTAGGGAGACTAGCAGCGGGCATGGGAGGGGCATTTCGAGCCAGTTGAAAGGG
supercont4.1	664593	664656	W	GGGCGGTGAAGGGGTGTGGATGGGGCAGTGAGGGGAAAGGGAGGACGGCGGGACGGACGAGGG
supercont4.1	665488	665520	W	GGGCGTCGAGGGAATGGGCGAGGCCACCGGGG
supercont4.1	665615	665675	W	GGGGCATTGGATGCGATGGAGGGTGCGCGCCGCAGAGGCGGGGCAGGTGCGGGGGCAGGG
supercont4.1	666149	666208	W	GGGGGCGACTTTGCTGTGCAGCGGGCGACTGAGCGTTGGAGCAACTGGGCTGGGCTGGG
supercont4.1	666305	666386	W	GGGTCCGCAGACAAAGGGGGGGCAGACAAAGCGGTTGCCGGGCTTATTGCGCCCCTTGCTACGGCGGGATGCGCGCCAGGG
supercont4.1	684465	684538	W	GGGGAACATCTGCTCGATCTGGCATAGGGTGAGTAGGCACGGAGGGTGCTTCTTTTCTAGCAGGAACGGCGGG
supercont4.1	746234	746260	W	GGGTGGGTGCTTAGGGTGCAACTGGG
supercont4.1	752953	752995	W	GGGAGCTCTCCTCGTTGCGCTAATCGGGATGGGGACGACGGG
supercont4.1	760606	760679	W	GGGAAAAAAGGGTCAGGCACTAGAAAGAAAAGGGGGAATGAAGTTTGCGGGTAAACAGAGGGAAATTATTGGG
supercont4.1	771473	771565	W	GGGTTCTCAATGGCGAGCTCTTTGGGCACCCGTCTTAAGCCCTTGGGACGAGTACGGTCAAAGTAAATGGGATACAGCACTACCATTGAGGG
supercont4.1	773342	773384	W	GGGGGCTGCAAGGGCATTGTCTCGGGGCAACTTGACAGTGGG
supercont4.1	774212	774282	W	GGGCGAGTGGCCGAGCAGGGAACCCATGCAGAGCTGCTCGCGAGAGGGGGGATTTACCGGGAGATGTGGG
supercont4.1	779201	779253	W	GGGAGAGCGATGATGGGGGAGGAGAGAGGGACATGGAAGAGGGACATGAGGG
supercont4.1	798767	798811	W	GGGATCGAGGGCAGGGTTATCGTTGGGCAAGTTGATATAGAGGG
supercont4.1	817001	817035	W	GGGTAGGGCTAGACGGTGGGGAACGAGTCGTGGG
supercont4.1	821299	821376	W	GGGGGGACGGACGGTAGGCAGGTGATTTCGGGTAATGCTGGCAGGGCGGTAGAATAGGACGGCGGGGCCTGTGAGGG
supercont4.1	847807	847883	W	GGGATATGTGAGGAGTGGGGGCGACTGGTGTGTGGGGTAGAAATGGGGGTGAGCGGGGCTCCATTTGTTTAGTGGG
supercont4.1	877676	877723	W	GGGGGCACGGGAGGTACGGCAGCACGGGTCTTGGGAGGGGTAGCGGG
supercont4.1	877864	877894	W	GGGCTGGGATTTGGGTATTGCGAGTACGGG
supercont4.1	896441	896504	W	GGGGAAGACGGGAAAGCGAGACAGGAGGACTCGGGGAGTCGAGATGGAGGTAGAAGGGACGGG
supercont4.1	919800	919852	W	GGGGGAAGGGAACTTACCGGCCTTAGACAAACCGGGACCCAACAGACGAGGG
supercont4.1	928740	928778	W	GGGAGACAGACCCAAGGGACCGATTTTGGGAGCAAGGG
supercont4.1	929359	929407	W	GGGAGGGGTCGTAGGTTTGGTTTATATGGGGGGATGAGTTCTTTCGGG
supercont4.1	930977	931043	W	GGGAAGGGTCGGACGCTTCAGCCGTCGGAGGTGGGATATGTGGGGCGAGTGGGGTGCAGTGTGGGG
supercont4.1	931081	931188	W	GGGAGCGGGGCCGATGCGGGGCCAGGGATCCTTGGTGTTCCCTGCGGGGAGAAACCGGGATGCGCGCGTTTGTTCGCGTAGGGAGCCTTGAGTGTGCCTATGAAGGG
supercont4.1	975638	975671	W	GGGTATCAGTGGGCAATGTTGAGGGTATCTGGG
supercont4.1	988344	988404	W	GGGCCCGGAATTGTTGGGCCGTGTTGTTGACGTGTTGGGTCAGCCTATCGATGGAAAGGG
supercont4.1	993483	993555	W	GGGTGCGGGAGGAGCAACAGGGGCAGTAGGGGCAGTGGGAGCAATAGGAGCAACAGGAGCAGCGGGTGCGGG
supercont4.1	993949	994005	W	GGGACAGGCGGGGCGATCGGTGTCTCCGACATGGCGGGCGCTTGAGGAAAATTGGG
supercont4.1	994327	994369	W	GGGGCAGGGGCAGGAGGAAGTGTCGATTTCTGGGCACCCGGG
supercont4.1	996432	996485	W	GGGAGGGACAGTAGCGCGGATGACCTTGCTGGGGTCTGTTCCTGGCCCTTGGG
supercont4.1	997979	998062	W	GGGGTGTGAATGCTAAATTGGGAGCACGGGAGTTGGTCTGGTTGGGCTCTGCTTGGGTGCTTTTATGCTCAAAGAGAGACGGG
supercont4.1	1001834	1001905	W	GGGCATTAGGTGGCAGCCTAAAAGACCAGGGCCATTCCAGCGTCGGGGAGTAACGAGAAGGGTTACGAGGG
supercont4.1	1014942	1015087	W	GGGAAGTGGAGTGGAGTGGTGTGTAGTGGGAGTGGAGGAGGCAGTGAAATAGGGTAGCCGTGGGGGACAGATGTGGTGGTAAGGTAGGGGTTAAACGAGCAGAGGATACGCGTATGGGCTGGCTGTTCTATGCCGCACTAATGGG
supercont4.1	1015396	1015454	W	GGGGCCAATGAAGAAAGGGCAAATATACTAGTCATGAGACAGGGAGAGGATGATTGGG
supercont4.1	1015946	1015979	W	GGGTGCTCCACGAATGGGCTCAGGGCACGTGGG
supercont4.1	1022759	1022829	W	GGGCTTTTCAATTTTCACGGGCTTATTCAGAGTCAACTTTGGGAGATGATACAGAATTGAGTGGGAAGGG
supercont4.1	1029630	1029686	W	GGGGCAAATGAAAGAAGCAAGGGAGAGAGGAAAAGTCACCCTGTGGGTAATAAGGG
supercont4.1	1055558	1055611	W	GGGGGATGGCGGACTACGATAGTGGGTTTGGTGGGATGTGGTGAATAAAGGGG
supercont4.1	1056822	1056875	W	GGGTCGATTGCAGAATGCGCTCCGGGCAATCTACACCGAGCGTGGGCTTTGGG
supercont4.1	1060179	1060219	W	GGGTACCGGGTTACTTCTGGGCTTTGTTGGCAGTCTTGGG
supercont4.1	1096869	1096905	W	GGGTAAGGGTGTTGAGGGTGTCACCACTCGTTGGGG
supercont4.1	1097501	1097537	W	GGGTAAGGGTGTTGAGGGTGTCACCACTCGTTGGGG
supercont4.1	1132461	1132508	W	GGGTCAATTCCGGGAAGAATGAGTTCCAAAAGCGGGAGAATATGGGG
supercont4.1	1142146	1142192	W	GGGAGAGGGAGACTGCATGGGCAAAATTTTTAGGCTGATTAGTGGG
supercont4.1	1147393	1147443	W	GGGAAGCAAACGGGACTCCTGGTCGTGCCTGAGGGTACGGCTGCTGCGGG
supercont4.1	1150253	1150322	W	GGGAAGAGAGGATCTATAATGGGGGGAGTCAATGTCTCTGGTTGTTGCGGGAGGAACGGGTGCTGTGGG
supercont4.1	1179237	1179306	W	GGGCTCTACAGATGCCACTCTGCGGGTTTGGGATGCTGAAACGGGCAAGTGTAAGCATGTACTTAAGGG
supercont4.1	1218779	1218805	W	GGGTGAGGGAGTGGTTGGGAGAGGGG
supercont4.1	1241763	1241817	W	GGGGGGAATGTGTTTCGTTTGGGGTTGTAGAAGGACTATTGGCGGGAGGGGGGG
supercont4.1	1249216	1249249	W	GGGGGAAATGGGGGTGGTGGGATAATGTGGGGG
supercont4.1	1262641	1262701	W	GGGTTACAATGGGTATGGTGCATTAAACCCAGGGATTGCTCCTTTCGGCGCGTATCCGGG
supercont4.1	1264194	1264240	W	GGGATTGGGAATCATTGGAGGGCTCCAAGGGCCCTTGAAGGCAGGG
supercont4.1	1270144	1270173	W	GGGCGGGAGGTGCTCCATAACGGGTTGGG
supercont4.1	1295086	1295123	W	GGGGTCCGTGTGGGGATTAGTGGGGTGATAATGGGGG
supercont4.1	1315983	1316043	W	GGGCAGTAGGGTGTCGCCGGCTACAGAGGGTGACGGGGGCGACACAGGCTCGTATTCGGG
supercont4.1	1353722	1353776	W	GGGGCACGATACATGCTTGGGCGAGCAGGGAAAGAATTGCTAGAAGCAGCGGGG
supercont4.1	1355619	1355672	W	GGGGTGATACGGGGAAGCGAATTGCGCTGGGATCTGAGGAAGCCTCCAGCGGG
supercont4.1	1355756	1355794	W	GGGGTGAGCGGGGGTAGTTGGGGTGCTTTAGCGGGGGG
supercont4.1	1356935	1356998	W	GGGCGTGGTGAGGTCAGGGGAAAGATGGTGAGCGTGGGGGCAAGCATAGCACGTGAGTGGGGG
supercont4.1	1360516	1360599	W	GGGAAGAAGAGGGGAGAGGGGAGAGGGAAGAGGGAAGAGGGAAGAGGGAAGAGGGAAGAGGGAAGAGGGAAGAGGGAAGAGGG
supercont4.1	1380516	1380564	W	GGGAAGCGTGGCGGAACCGGGCTTGGTGGGGGTAACGGTACTGATGGG
supercont4.1	1381058	1381111	W	GGGGATGCTCGGCGGACACGCTGACATTGGGAATGTAACGGGGGAACTTGGGG
supercont4.1	1381779	1381821	W	GGGCTTGGGGAGCGAGGAGTCCTCGTAGAAGCGGGAGGGGGG
supercont4.1	1382588	1382728	W	GGGGCGAGTGGGGGTGGGACATGGGATGTCGAGTGGGCGGCTGAGGGCCCGCTGAGAGGCCACAGCGTGTGGGATTTGGTGGGATGGATGTGGGATAATCTCTGGAGTGGGGCGAACGGGGCCTTCGCGACATCCCAGGG
supercont4.1	1383583	1383628	W	GGGTCCCCTGTAAACGGGACGGGTGCCAAACGCGGGAATAGGGGG
supercont4.1	1384255	1384290	W	GGGTGCGGAAGCTAAAAGGGGATGAAGTGGGTGGG
supercont4.1	1417143	1417194	W	GGGAATCTAATGTGTGTAATTTGAAGGGTGCTGGGATATGCAGACTGAGGG
supercont4.1	1462974	1463029	W	GGGATGGGGTGGAGGAAGCAGTGAGGTTGGGAGTTGGCAGGTTCAGCTGGGAGGG
supercont4.1	1465289	1465330	W	GGGTGTTTTACTAGCGCAATATTAATTGGGAGGGAAGAGGG
supercont4.1	1467640	1467715	W	GGGCGAAGGAAAGCCAGTCCCAAAAATCGGGTTGGCGCAGCCATTGAGGCGGGGGAAAAGAGCAATCGGGTGGGG
supercont4.1	1470384	1470510	W	GGGTGGCAGCGCGAGAAGCGTGATTTGGGTGTGTCGTGGTAGCAGTCACAGCGGGGTGTGGGGGTAGCGTAATGGGGTGTAGCGAGGTGCAACGAGGGGTGTGGCGGGGTTAGGGAGAGGTGGGGG
supercont4.1	1470948	1471002	W	GGGGGTCGTCAACGTAGAGGGGGACCAATAGTGGTGGGGCGGGTTTTTGTCGGG
supercont4.1	1472289	1472330	W	GGGTTTGTCTTGGGTCTAGTGTTCTGGGGTTAGTCTTAGGG
supercont4.1	1492896	1492964	W	GGGGGTAACTGCATTCGAGGGCGGGTCATGTGGGCGAAGTGGGGTATCTCGCGGGGGTTGTAGTGGGG
supercont4.1	1495548	1495620	W	GGGTGCAATCACAAAATGACCAGCACGCGGGTCTAGAATACGAGCAAACACAGAGGGCGAGTCAAATGTGGG
supercont4.1	1496598	1496636	W	GGGCAAACGGGAAGGATGGGAAGGAAGGGACGAAGGGG
supercont4.1	1514350	1514422	W	GGGGACTTTGAAAATGTGGATGGGAGAGATGCTGAACTGAATGGAGTGTGGGTTCCTCTTTCACGCATCGGG
supercont4.1	1532383	1532416	W	GGGTCAGTATGGGGTTGTGGGGGACGTGTGGGG
supercont4.1	1532663	1532732	W	GGGACAAGATATGTGGGTCGTTAGGGGAGAAACAAAAAAGGGAATTAAAAAAACACCTTATTGTCGGGG
supercont4.1	1536285	1536341	W	GGGGATTAGGGTTGTCAGCCCCTTGTAGGCGAGCAGGGGATGCGAAGATAAATGGG
supercont4.1	1537497	1537583	W	GGGCTGTCGAGGGGTGGGCTTTGTTGGGTTCCCAGTGGGAGCCTGGATAGTGAGGGGCAGTGAACGATAGTGAGAAGCTTTAGGGG
supercont4.1	1586698	1586755	W	GGGGTAAAGTGGGGAATGCGTGGGGGCATATGGGGTCTTTATTAGAGACAAACGGGG
supercont4.1	1600006	1600038	W	GGGGCATCGGGAGGGAACGAAGGCGAAGAGGG
supercont4.1	1616410	1616458	W	GGGCTGAAAAGCGGGGAGATCATCGGCGAATTCTTTGGGTATATGGGG
supercont4.1	1618602	1618647	W	GGGTATGCTGGTGGCAGCTGGGCCATTGTGGGGTACACGTGGGGG
supercont4.1	1629908	1629957	W	GGGAATTTGCTGTGGTAAAACTGGTACTGGGTTAAGAGTGTGGGAAGGG
supercont4.1	1639409	1639442	W	GGGGACGGGTTGTGCGCTGGGACATTCTAAGGG
supercont4.1	1640894	1640951	W	GGGAATGAAACGAGAGCTGTGGGTGGCACCGATACCGGGACGACCGTGCTTGGTGGG
supercont4.1	1655218	1655283	W	GGGGATTGTTGGGCGTGGCAGAGGGGACGAGATAACCAAAGGCCGAGACGGGAAGAACCTTAGGG
supercont4.1	1706985	1707018	W	GGGTTTTGTATGTGGGCAAGTGGGGGCATGGGG
supercont4.1	1707577	1707624	W	GGGAACGAAGGAGGGGGGGGAAGTCGGTGCTAGTAATGTAAGTAGGG
supercont4.1	1759055	1759115	W	GGGTCATAGTCAAGGGTACAGGCATAAACTGAGAAAGGGGACAGGAGAGGGAGAAGCGGG
supercont4.1	1785822	1785902	W	GGGCACAACGATTCCACTACGACACGGGACAGGGCATCTGCTACCTGGTTTGTTTGCCGGGTTTATACTGGATGTCCGGG
supercont4.1	1788539	1788623	W	GGGGAATAAGCCGAGGCCCTGGGTACCGGTAGTACGGGTCCATCGGGACGACCGAGGGGTCGCCGAGGGAAAGGGCAGCGCGGG
supercont4.1	1790069	1790127	W	GGGGTGGGGCGCGTTGACCGGGCGAAGAGGGTTGTATGGTGTAACGGGGCGAAGAGGG
supercont4.1	1794252	1794321	W	GGGACAAGGGGGATCCGATGGTCGACCGAGCGTTTGGGTGGGAGTCCTGAGGGGACAAAGACATCCGGG
supercont4.1	1795201	1795250	W	GGGCGTCGACCTGCATTGGGTCATCTGTTGCGACTGGGGCGTTGGCGGG
supercont4.1	1796629	1796659	W	GGGGTGGGGCCGTGACACGGGCGAAGAGGG
supercont4.1	1800549	1800619	W	GGGACAAGGGGGGATCCGATGGTCGACCGAGCGTTTGGGTGGGAGTCCTGAGGGGACAAAGACATCCGGG
supercont4.1	1811581	1811638	W	GGGGGGGGTGTGGGAGAAAGCGAAACCGGGTAGCACAACAACAAGCACAAAAAGGGG
supercont4.1	1816073	1816129	W	GGGGGGGTGTGGGAGAAAGCGAAACCGGGTAGCACAACAACAAGCACAAAAAGGGG
supercont4.1	1828840	1828899	W	GGGAAAAAGGCGAAGGGCGATGATGGATTGAGGAGTATAAGGGGATGTAAGGATAGGGG
supercont4.1	1831963	1832019	W	GGGCTAACCAGGATTCGAACCAGGGATCACCTCTAATTCCTCGCAAAGGGAGGGGG
supercont4.1	1832893	1832951	W	GGGAAAAGGCGAAGGGCGATGATGGATTGAGGAGTATAAGGGGATGTAAGGATAGGGG
supercont4.1	1837442	1837473	W	GGGGTGGGGCGGGTTGACCGGGCGAAGAGGG
supercont4.1	1850459	1850514	W	GGGAGACTGCGGTTTTGATCCATTGGGTTAGGGTTTTGATTGTCCTTAAAAAGGG
supercont4.1	1851042	1851075	W	GGGGTAAGGGTCTGGGGGATTAACCTAGTAGGG
supercont4.1	1984979	1985013	W	GGGGACGGCAGGGCCCGAATTGGGAATAGCTGGG
supercont4.1	1988819	1988868	W	GGGATCAGTCTCCATGGTGGAGGGAGCCTGGCGGGGGCGCCCACGAGGG
supercont4.1	1998192	1998258	W	GGGCCCGCGACTCAATGCAGCGGGCCCAGGAGCACCAGGAGAGGGAAGGGAACAAGCACCGGAGGG
supercont4.1	2032286	2032362	W	GGGGAAGTGGGTTGCATAGTGGTGTAATGTGGGGGTGTCTGCCGCGGAAGGAGGGATCGGCCGCGGGACTCCCGGG
supercont4.1	2057014	2057159	W	GGGTTGCTGGTAGTTGGCAGGTGAATTAGGGCCCTCGGTTGTTGATAGCAACAGTGGGGGTGTGGGGTGTGGAGGCCATGAGGTGGGATATGCGATGAAATGGGGGCGTTGTGGGGCACAGTGGGCGGGCGTGGGGGATGCAGGG
supercont4.1	2057312	2057361	W	GGGCGACACGTACGCAGGATCGACCGCAGGGTCAGCCGTAGGGGACGGG
supercont4.1	2058693	2058778	W	GGGAGGCTGAGAGGTGTGTGCGAGGCCAGGGATGCAGATAGATGTGGGGTGGAAAGGGGGTGCTGGCTAGACGAGTTAACAAGGG
supercont4.1	2059848	2059924	W	GGGCCACGGAGCCCTGAGGGCACAACGAAGCGAAGACTAGCGTCGGGAAGCTCGGGACGACGAAAGACGGGCGGGG
supercont4.1	2108004	2108072	W	GGGAATGTTCAGCTCTGCGGGAATTACAAGAGCGCCAGGGGACGTGAGAGCTGGTTCGGTTTTCGGGG
supercont4.1	2143869	2143921	W	GGGTAATGAAACTGGGACATTGGGCATTTCAATCTTCTTTGAGCAATTAGGG
supercont4.1	2208660	2208689	W	GGGCGTAGACGGGGACATAGGGCTTCGGG
supercont4.1	2215309	2215392	W	GGGTCGCTTGACCGCATCCTGTACATGGGCGGTCCTCTGCCATGTGACGTACTCGGGACGATTGTCGTGGCTATGGTGAAGGG
supercont4.1	2225586	2225644	W	GGGGGACCATCCCCATACTCATGGGCGGCACAAAAGAATTGGGACAAAGAACAAGGGG
supercont4.1	2248661	2248708	W	GGGCAGCCGGGAAGATGATCAAGGGAGTTGCGGAGCTCTAGACAGGG
supercont4.1	2255692	2255739	W	GGGGAGAGGACGGACTGAAGAGGGTGTTAGAGGGAAATGCGAAAGGG
supercont4.1	2260327	2260486	W	GGGCAGGCATGTCACCGTTAAGCAAGGGCAGCGAGGAGACGCGAGCATCCGTGGGGGTGTTTGTGGAGGTTGATGTGGTGGGGGTATGTGTGGGGAAAGTTGAGTTCACTGTGTGGGAGAAGGTCGTGGGGGCAGAGCTGGTGGGGTTTTCTGTGGGGG
supercont4.1	2273687	2273719	W	GGGACATTCTTACGGGAAGCTGGGGTATGGGG
supercont4.1	2298476	2298520	W	GGGTAGTGGGGGCGGGTACTGGTGGTGCAGAGTGGGGAAGTGGG
supercont4.1	2298745	2298783	W	GGGTGTGGGAGTGTAGGCGTTGAGGGGAAACAGCCGGG
supercont4.1	2330915	2330963	W	GGGGAGGTGAACGACTGGTAATTTACGGGGCTCCGGGCGCAGGCTGGG
supercont4.1	2331237	2331274	W	GGGGAGGGGAGGGGAGAGAGGCTTTCAATTATACGGG
supercont4.1	2352824	2352901	W	GGGCGAAAAGTGTGTTGGGCGTATAGTGAGGGCGAGTGAGGGAAGCACGGGAGCTCGATAAACCGGGTTAAGCCGGG
supercont4.1	2355550	2355632	W	GGGCACGGGCGGCAGCATAATCTCGCGGGCATTCGCACTGTACCGCATGACCTGGGCGTTCTCATCGAAGCTGCCGAGAGGG
supercont4.1	2357103	2357193	W	GGGGCTTCGGGAGGAGACGATGCAGGCGGGGTGAGAAAACTGAGGGACGCTGGCACGTGCTGGGCGTCGAACGGTTGCCAGCGTCATGGG
supercont4.1	2357387	2357479	W	GGGTGTGTGCGAGAGACTATGTGCGGGGAGCATGGGGGATGCTTAGCTAAGCTACGTTGGGCTGAACGGAGAGCGACGGGGCACAGCCCGGG
supercont4.1	2357818	2357856	W	GGGGCTGGGGAACGAGCGAGCGTGGGGCATGACGAGGG
supercont4.1	2357961	2358029	W	GGGGTAACAGTGCATAATCGGCTGCGGGAAGGGGAGAAAGCGGGGGAAGAGGGTGGTGCGAAGACGGG
supercont4.1	2384075	2384125	W	GGGAAGGTTGCCAGGGACGGGAAGGTGGGCCTTTGCGGGAGGAGGAAGGG
supercont4.1	2413655	2413706	W	GGGCACCGGTTCTTGGGCTTGAATTTCAGTAGCTGATTGCTGGGGAAGGGG
supercont4.1	2485952	2486007	W	GGGAATAATTTCCTTTTGGGTTTCCAAGAATGTAGGGTCCTGGGAACGGGAAGGG
supercont4.1	2499016	2499068	W	GGGATGTAGAGATGAAGTGTAGGGAAAGTTGGGGCGAGTCGTTGAAACCGGG
supercont4.1	2501686	2501733	W	GGGCGTGGGGGAGGGGACGACGACTACGGGAGAGGAGCGGCGGGGGG
supercont4.1	2501772	2501806	W	GGGATGAAGTGGGATGTGTGGGGTAGTATGGGGG
supercont4.1	2501869	2501894	W	GGGCGCGCGGACGGGAGGGAGGGGG
supercont4.1	2502008	2502033	W	GGGGGAGGGAGAGAGCGGGAGCGGG
supercont4.1	2505157	2505208	W	GGGGGGTTTTCATAGGCCGGTCTGGGCGCGTCGGCAGCCAGGGGACAGGGG
supercont4.1	2543967	2544018	W	GGGAAGAGCATTGGGCGAGGGGACGATGGTCAGCATGGGCAATTGCGCGGG
supercont4.1	2553387	2553465	W	GGGTGATGGCGGAGGGAGTGTTAGCGGTGATGGGACGCGCGTTTAAGCTGCTGTGGGGGCCAATAAGAGCACATGGGG
supercont4.1	2583136	2583162	W	GGGCGGCGTCGGGACGGGAGGGAGGG
supercont4.1	2662610	2662667	W	GGGGTACATTATCTCGGGTCTGATAATTATTATCGGGACTTATCCTCCAATCATGGG
supercont4.1	2675184	2675234	W	GGGTCTGGCAAACCAGCTCACGAGTAGGGGCAAGAATAAGGGTGGTAGGG
supercont4.1	2695190	2695251	W	GGGGTACGTGGTGGGGAAAACGGTAATAATGGTTGGGGGATTTCTGCGTAGCCGAGAGGGG
supercont4.1	2698052	2698096	W	GGGCGGGTGGGTAAGCGGGAGGTTGCTGTTTAAAAGTAGAAGGG
supercont4.1	2702499	2702544	W	GGGATCAGTGGGGGCACAAGGAGCGCTGAGTGGGATGTAGGTGGG
supercont4.1	2737532	2737566	W	GGGTGCGGGAAAAAAGTCACTGGGCTGATGTGGG
supercont4.1	2743274	2743330	W	GGGCTTGACTGAGAATTGTGATGTGGGGTTGTGAGTGGGGTGTGGGGTTATGTGGG
supercont4.1	2748375	2748437	W	GGGGGGAGGAGGAGAAAGGGGAAGAGTTCAAGGGTCATAGAAGGCCTCTTATGTATGGGGGG
supercont4.1	2753452	2753509	W	GGGAAAACTGGGTAATAACGACGACTCCTCTTCCACTGGGTTAACAATAATCTTGGG
supercont4.1	2769424	2769466	W	GGGAAATGTGGGCTATGTGACTGTTATAGACGTAGGGTAGGG
supercont4.1	2769500	2769538	W	GGGAGTGGTGGGGTAGTGGGGGTGTTGAGGTGTATGGG
supercont4.1	2773040	2773081	W	GGGCGTTGGGTATACTAATGGATTGAGAAAAGGGGTTAGGG
supercont4.1	2793345	2793406	W	GGGCATACTAGGCTGCGGGGTAGCCGACGGGAACGACTTCATGTGGGAAACGTGGGACGGG
supercont4.1	2794214	2794309	W	GGGGCGGTGGGGGTGCAGGGAGACGCGAGAAGGCAGTGGGGGCGGCCAGACGGGAGAGGAGGACACTAGAAAAAATAGTGGGGAGAGGAGACGGG
supercont4.1	2794436	2794473	W	GGGAGTATGGGGATGAGGGCGGGTCAGGAAGTATGGG
supercont4.1	2799055	2799086	W	GGGATTTGTGGGGTCTAGTGGGATGTGGGGG
supercont4.1	2799303	2799365	W	GGGCAAATCAAAACTGCGTCCAATGGGAACACAGCGGAAGAGGGGATGCCGAGTGGCAAGGG
supercont4.1	2800115	2800239	W	GGGAGCGCAAGCACACAGGGCACAGGGCACAGGAAGCCCGGGATGGCAGTAGAGGGGGCGACAAAGGGCGGGACTGCAGGCGGCAGGGTGCAAGCGAGCGTGTGGGAGGAAAGACGTGCCAGGG
supercont4.1	2800368	2800457	W	GGGATGAATCGCAGGAAAGGTGCGAAGGGAAGGGGAGACGACGGGGGAGAGCTTCGAAAAGGGGAAATGAGATGGAGACTATGGATGGG
supercont4.1	2801735	2801778	W	GGGAGCAAGATGGAAAGTGAGGTGCAGGGGGAGGAGGGAGGGG
supercont4.1	2801841	2801872	W	GGGTGACGTGGGGGAGGTGGGAAATGCGGGG
supercont4.1	2803310	2803358	W	GGGCCAGACCCGGAGTGGAGTGTGGGGGGAATGCGGGGGCCCGGTGGG
supercont4.1	2846486	2846546	W	GGGTTTGTTTGGGCTTGATAGGAATGAGTGTGGGTTGGTGCTTTAATGCCAGTCTCCGGG
supercont4.1	2907761	2907844	W	GGGACAAATCACTTACCACATGTTGGGGTATCTCCAGTTGGGACCGGGGTTGTAGGAGGCCATCTTGGGGACAGAGGATTGGG
supercont4.1	2908220	2908286	W	GGGGTCCAGGGACTGTCAGGGATGCGACGTATGTGAATGGTGTTGTGGGGAGAAATTAGAGAGGGG
supercont4.1	2912787	2912851	W	GGGCGAAGTGAAGGGGAATTGCCGGCGGATGTCGATGGGCGACGAACTGTTTGACGAGACGGGG
supercont4.1	2916854	2916902	W	GGGTGGAGAGGTGAAGGGAACAGAAATCCAGGGTGATAAAGACCGGGG
supercont4.1	2961147	2961234	W	GGGACGCGATAGAGAGGTGGAGCGAGGGACAGCGAGGAGGGGGTACGTGGGGGAGAAGGGAGGAGAAGGAGGAGGAGGAGGAGAGGG
supercont4.1	2962022	2962092	W	GGGTTCACCACCGAGCAAGTCGAGAACGGGAGCCAATCCGAGTTGGGAGCCCGTAGCGTAGCAACCAGGG
supercont4.1	2973768	2973811	W	GGGAGGCCTTCGGAGCGTATCATTTTGGGCGATGGGGGAGGGG
supercont4.1	2990107	2990170	W	GGGGAAGAAAATTATACTTTCGCTTGGCGGGTATGCGGGAGACTACGGTCTCGGATCTTCGGG
supercont4.1	3009998	3010072	W	GGGGTGTCGGCTCTGCCAGACAAGGGTGTTGTATAGTTGGGTTTTCGTGAACAGGGCTGATGTGAGTAATGGGG
supercont4.1	3035194	3035234	W	GGGGCAGGTGATCTGCAGGGGCCCAGCGGGGGAGACAGGG
supercont4.1	3124660	3124730	W	GGGCATCATTGCATCCGGGTAGTTCTCTACGGCATGTTGTCCGGGAATCTTAACAAACTTCACCTTTGGG
supercont4.1	3129940	3129984	W	GGGGTACATTGCGGAGAAGGGCCGTGGTCCGGGGAAATGCGGGG
supercont4.1	3147277	3147328	W	GGGAACGGGAGCAGGACGTTGGGGAACCTCAATAGTGTCTGAGAAAGTGGG
supercont4.1	3162599	3162630	W	GGGAGATGGGAGATGGGAGATGGGAGATGGG
supercont4.1	3166462	3166534	W	GGGCGTAGGGGAAACGGGCGCGGAGGAATAGGCAGAAGTTTCTGGGGAGCTACTAGAGGCTGACGAGATGGG
supercont4.1	3170979	3171053	W	GGGTTTCGGGTTAAGTGGGGTCGAGTGGGCGGTCAGGTGGGGTGTGGGGGAAGAGGAATTGTTGCAGTGTTGGG
supercont4.1	3184048	3184078	W	GGGAGGTGGGTAGTTGGAGGGGGTCCCGGG
supercont4.1	3209059	3209113	W	GGGATGGTGCTACTGGGAAGCTGCTACATAAGTTCGAAGGGCATAAAAACTGGG
supercont4.1	3218411	3218487	W	GGGCGTGCGGTGTGTGTGCCCGTAAGTGGGATGAACCCGACGAGAACGGGGGCAGTGTGGGGTTTGGTGGGATGGG
supercont4.1	3218750	3218780	W	GGGTTACACGGAAGGGCAGGCGGGCGAGGG
supercont4.1	3220920	3220980	W	GGGCCCGTCGCAGTGGGCTCTGTTCGTCCAAAAACACAGCAAGGGCATCCGCTGGCTGGG
supercont4.1	3239012	3239070	W	GGGGCAGATGGGGCCAACACCGGGCAAGTAAGGGCCGTAGTAGTCACGAGCATCAGGG
supercont4.1	3239302	3239358	W	GGGAGCTCAAAGTAAGCTTCTGGGCTTGGTCACAAAGGGCCTTGATGATCTTGGGG
supercont4.1	3239929	3239965	W	GGGGGTGGTGATGGGTGGGATGCGGTCGGGTGGGGG
supercont4.1	3240943	3240975	W	GGGTCGGGGATTGCTGTTTTGGGCAGTATGGG
supercont4.1	3241587	3241625	W	GGGAAAAGGGCAGCAGGATATTCAGGGAAGAAAAGGGG
supercont4.1	3246221	3246270	W	GGGACGAGCAAAGTTAAGCTCGTAGCTGGGACCGTCGGGGCCTTCAGGG
supercont4.1	3287190	3287266	W	GGGGAGCCAAAGGGAGACTGCTCAAAAGCCAACGGGTTGAGGGGTCATAAAAAGTGTGGGATCAGTTGTTGCGGGG
supercont4.1	3295438	3295503	W	GGGAAACGGGCATCAATAACACCATCGGGTTGGGAGGGATCACGGAGGGTAGGCAACACGACGGG
supercont4.1	3302901	3302957	W	GGGATCCATTGGGGCTGCGAGAGTCGAGCGAGCACGAGTGGGGGCAACGCGGCGGG
supercont4.1	3303024	3303085	W	GGGGGTAGAGCGACGGACGTAGCGGGAGCGAACTGCATGCGTCGCATGCGGGATGCCAGGG
supercont4.1	3303120	3303191	W	GGGGGTAGAAGGTGGGGGGAACGTGTCGTCGAGGAACGGAGGGCGAGCTGTGGGAGAAGTAGAGTGGAGGG
supercont4.1	3323900	3323961	W	GGGTAAGGAGCAGTGTAGTTTTGGGTTTCAGCATATGGGAAATGGTGAATCAGCTTTCGGG
supercont4.1	3342209	3342275	W	GGGGTGAAGGAGAGGTTGGTTGGTTGGTTGGGTGCAATGGGTTGGAGAATCGAGAGAGAAAGAGGG
supercont4.1	3385037	3385083	W	GGGGTATCTCCAGTGGGTAGGGTGGTAGCTGGCGCCCTTGGTAGGG
supercont4.1	3387418	3387489	W	GGGAAAACTCCTGAAAATCGTGGGGTATAATAATAACGTATGGGCCGAAGGGATTGTTTTGAAAGGTTGGG
supercont4.1	3405444	3405483	W	GGGAATGGCGAGGATGTTGCTGGGGCAGGGAATACCGGG
supercont4.1	3406201	3406263	W	GGGATGACACGGTTGGCTGCGTTAAGCAGGGAATAGCGAGATGGAAGGCCAGGAAGGGTGGG
supercont4.1	3426769	3426854	W	GGGATAAATGGAAAGGTGAAAACGATGGGGGGAAAGGTGTACCCCGTGTTGGAGGGGCGTCGACAAACCCGTTGGAATAAATGGG
supercont4.1	3427909	3427966	W	GGGGGGTGGGAATGTGATCAGGGTAGGGGTGACGAGTCGTGTCGGCGGCGGCACGGG
supercont4.1	3483826	3483863	W	GGGACGGGTCATTGTTGTGGGCACACAAGGTAAGGGG
supercont4.1	3514178	3514223	W	GGGGCCTTGAGGACCGGGGAAACCACCCTTGGGCCAGCCATAGGG
supercont4.1	3518483	3518505	W	GGGTGATAGGAGGGAGGGAGGG
supercont4.1	3519328	3519403	W	GGGTCGTAAACTTGGGGAGGGAAAAGCAGAAACGGAAGGGATACGCATCGGGGCCTCAGTTGTCAATTCCGAGGG
supercont4.1	3526769	3526826	W	GGGCGAGAGCGTAAAGAGTGGGATTTAGGAATAGGGATTTTCAATTGTTACTAGGGG
supercont4.1	3532050	3532120	W	GGGATGGGAACCTCACCACCAAAGGTGGGGTGCGGTGTCCACACAGAGAAGCGGGTCCACGACAGTGGGG
supercont4.1	3551142	3551195	W	GGGGGAGCACGATGCGGGGGTTTAGTGGGCGTGAATGGGGGTGTTAAGTGGGG
supercont4.1	3587508	3587587	W	GGGACGGACGGGCTTGTGGGAAGACATGATCGGACTCAGTAACGCGGGAAGGCGAAAGCGTACAGTGGTTGGGAGAGGG
supercont4.1	3617052	3617085	W	GGGCAAGGAGGGCAGCAGGAAGGGCAGGAAGGG
supercont4.1	3619529	3619576	W	GGGCGAAATGTACTGAGCAGAGGAGGGAGCGTTAGAGAGGGCAGGGG
supercont4.1	3640662	3640695	W	GGGATGAAGAGGGGGGCGGAAACAGGGGAGGGG
supercont4.1	3641657	3641752	W	GGGGAATAAGGGTTAGTGGGGAAGTGGGAGAGACGAGACACGGTGGGATGATGTGGGGTGCGAGGAAGGCCCAGTGGGCTAAACGGGGGCCGGGG
supercont4.1	3642265	3642308	W	GGGTGGTGTGGGGGCACTGCGGAGGGTTGCTGCGAGCGTGGGG
supercont4.1	3643740	3643785	W	GGGCCTCACGTGCGTGATATAAGGGACTACTATAAGGGAGGAGGG
supercont4.1	3646500	3646535	W	GGGATAAAGCGGGGGCTAGATGGGGTGAATGGGGG
supercont4.1	3658773	3658806	W	GGGCCCGTAAGGGTGGGCGGATTTAACATTGGG
supercont4.1	3669080	3669110	W	GGGTTTGGGGAGTTAAGGGAGCATGAAGGG
supercont4.1	3711303	3711346	W	GGGTACTGAGGGCTTGAAAAGGGACTGTTCATTTTGGGAAGGG
supercont4.1	3714988	3715038	W	GGGTTGGTCAAACTGGCCCTGTAAGCGGGGCCGCTGGGAAGAGGCTCGGG
supercont4.1	3728416	3728462	W	GGGGTAACGCCAGTGGGTAGGGTGGTACTTGGCGCCCTTGGTAGGG
supercont4.1	3736154	3736184	W	GGGGTTCGTTGTCGTACCGGGAGGGGGGGG
supercont4.1	3736353	3736394	W	GGGGGTGCTTGTGCAGGGGGGAAGAAAGGAACGGGTTGGGG
supercont4.1	3770450	3770492	W	GGGACCACAAATGAGCACCTTTGTGTCGGGGGAGGGTTCGGG
supercont4.1	3782089	3782128	W	GGGCTTATAGAAGGAGCTAGTAAGGGAAAGGGCTTGGGG
supercont4.1	3801024	3801048	W	GGGCCAACGTGGGCGGGAATAGGG
supercont4.1	3835305	3835351	W	GGGGAACAACCGAGGAGCCGAAAAGACAGGGCCGGGCAGGCAGGGG
supercont4.1	3835892	3835999	W	GGGGAAGCGGTTGCGAAAGTGAGGGTAGTACGGGCTCGAATTCTTGTGAAGCGGGTGGGAGTGAAGTAGACTCTTCTGGGAGTGACAGCAGATCTAGTCGAGTTGGG
supercont4.1	3883347	3883386	W	GGGAATAGCGACCATGTCGCATTTGGGAAGGGGATAGGG
supercont4.1	3891669	3891715	W	GGGTGGGGCAGACGTGGGGGCAACAATATGGGGACGGTTGTGGGGG
supercont4.1	3930895	3930962	W	GGGTCCAAGCTCCGGTGGGGCTGGAGGTGTCAACTTATTGGGTGTTGGTTTTGGCGTTTGGAGTGGG
supercont4.1	3955136	3955193	W	GGGGCCGCGGACGAGCCAGGGCTCGTGGCCGTGGTCGGCGGGGTTTCTAAGTGGGGG
supercont4.1	3955284	3955313	W	GGGGGAAGCGGGTGGGGAAACAGGTGGGG
supercont4.1	3988909	3988948	W	GGGTTGGGAAAACGAACTGTAGGGAAATCTGGATCAGGG
supercont4.1	3995050	3995096	W	GGGCGAGTGAGTCGGGATATGGTGTGGGGAAGTGGGGGAAGTGGGG
supercont4.1	4005289	4005318	W	GGGTTCGGGCGGGTGTGTAATGGAAAGGG
supercont4.1	4008536	4008600	W	GGGATGAAATGCTGTTGGGAGAACTGCTGCAGGACCGGGGAGAGGAAACCGTGTCGCGGAAGGG
supercont4.1	4008660	4008725	W	GGGCTTCTGGTTCTTAAAATGCGTACGGGTGTGTTGGGAGCAGTTGTCGCGGCGACTAAACCGGG
supercont4.1	4008883	4008970	W	GGGCCCCCCGCACACTCCCCCGCTGGTGGGGTCGTCGGGGGTGTGGGGGAGGACGCGGGCATAATGGGGGTGAGTGGGGGCATTGGG
supercont4.1	4009014	4009102	W	GGGCTTGGGCATGTCGGCGGACACGCTCACGGGCACCGCTGAGGTTACAGAGGGCATGGAAGAAATGGGCGGAACCACAGGACGCGGG
supercont4.1	4010220	4010279	W	GGGCCAGACGCAACCCTTGATCCCTGGGTCCCTGGACGCAGGGGTGTCTTAGCGAAGGG
supercont4.1	4011187	4011305	W	GGGGCGGGAAGAAAATGTGGGGGAGAGGGGTCGTGGCACTACGAGCTGCTGCGAGGGACTACGCGGGACTACGAGGGACTACGAGGGCAAGCAGACTACAGCGAAGGAGGAGGGAGGG
supercont4.1	4012426	4012474	W	GGGTGTTCGTTTCGCTTGCGTGGGGGGTTATGTGGGTGTGTGTGGGGG
supercont4.1	4012501	4012588	W	GGGAGACACGGAGCCAAGTGGGGTGTGGGGGCGGTGGACAAAGTATTCGGGTTGGTTGTCGAGGGTTTGGGCGACAGGGCCGATGGG
supercont4.1	4065477	4065520	W	GGGTGACGTAAGAGGGTGGAGGGGGTAGAAGGGTGTCAATGGG
supercont4.1	4066138	4066158	W	GGGTCGGGAGGGGAAGGGGG
supercont4.1	4071291	4071344	W	GGGTGCTGTGGGATAAGCAGCTGCTGTTAAGGGTAGGCCCTAAAGGGTAAGGG
supercont4.1	4093409	4093456	W	GGGTCCCGTAACCCCGCTGGGAGGGCTCACCATGATGGCCGGCTGGG
supercont4.1	4093842	4093984	W	GGGTTTGGCGGGAGCCTCGTAGGGAGCGCTGATTCCGGTAAACTCGGGAATCTTGCCCTCGCGGGCCTTCTTGTACAATCCCTTGGGGTCACGCTTCTCAGCAACCTCGAGAGGGCAATCGACGAAGACCTCGATGAAGGGG
supercont4.1	4122095	4122163	W	GGGCCAAAAAAAGAAAAAAAAAAGAAAAGGGAAAATCTATGAGGGAACCTGTAAAGAAGAAGGAAGGG
supercont4.1	4142114	4142186	W	GGGGTTTAGGGCGGCGGACATAGTGCGGGGCCGTTTTTTTTGACTTTGGCGGGGTCAAATTGCCCGCCGGGG
supercont4.1	4144779	4144858	W	GGGGCATCAAGGTTTGGCGGGGGTGGTGAGATGCCCCGGGGCGAGTCCCACAAGCGGCAACCGGGGTAACACGTTGGGG
supercont4.1	4148680	4148727	W	GGGGTGTGAGAGGTATGGGGAGGAGCACGGGGGAGGAGCACGGAGGG
supercont4.1	4149281	4149323	W	GGGAGGTGGACCGGGTGGAGGAAGCGGAGGGCGGACGGAGGG
supercont4.1	4149350	4149432	W	GGGGCAGCAGGGGAAGGTGCGTTATCTATGATACCGGGGTGCAGCGGAGTGGGGGGAAGAGGGGGGAGAGGGGTGCAATGGG
supercont4.1	4178683	4178734	W	GGGCAGCGGAGGGGATAACCTTCTTAGCACCAGAGGGCAACTTGACACGGG
supercont4.1	4186975	4187016	W	GGGTAAGGGAATGAGAACGTTGACGGGATAAGATTTGAGGG
supercont4.1	4202383	4202421	W	GGGTAAGGGTTATGATACTGCTGCATACTAGGGTAGGG
supercont4.1	4210321	4210348	W	GGGTTCTAGGGTTCTAGGGTTCTAGGG
supercont4.1	4236447	4236470	W	GGGCGGGTGGGAATGCTCATGGG
supercont4.1	4239593	4239622	W	GGGAGCGGGAGTGGAGGGCGCGCTGTGGG
supercont4.1	4253159	4253303	W	GGGTTGTTGTGGAGGGTTTGGTGGGGTTGTAGTGGAGGGTTTGGTGGGGTTGTTGTGGAGGGTTTGGTGGGGTTGTTGTGGGGGGTCGTGGTGGTGAGTTGTGGTGGGTTGTTGTGGAGGGTATGGTGGGGTTGTTTGTGGGGG
supercont4.1	4262268	4262386	W	GGGTAAAGGTGAAAGAGTGGGGAAACGTAAAGAAGTACAGGATGGGTGTAAATGTGTTTGTGAAGCTTAGGGTAGCAAGTCTTGGGTTATAGAAATCTTAGGGTCTTGAGTGTTAGGG
supercont4.1	374	396	C	CCCGGTCAACCCGCCCCACCCC
supercont4.1	1373	1442	C	CCCCTCTCCCGCGGCCCCTCCCGCGGCTACCCCTTTCGCTCCCCGGGCGTATGCCCAAGCGCCCGCCCC
supercont4.1	2130	2166	C	CCCCCACTTCCCCACGCAGCCCCGCCGTCGCCCCCC
supercont4.1	2437	2467	C	CCCCTAGCAACCCTTACCCCACTCGCCCCC
supercont4.1	2579	2647	C	CCCGCAGGCCGCGGCTAGAGGATACCCGGTGGTGGAGTGCACCCTGGGTGGCATAGCAACGGAGGCCC
supercont4.1	3084	3189	C	CCCGGGATGGACGAGGACCCCCCGGAAGATCCCCCAGCGAAGGACCCCGAGCTGGAGGCCCTTCTAGCGAGATACGAGGACGTCCGCCCAGAGAAGTTGCCCCCC
supercont4.1	5102	5182	C	CCCTGGTTCGACGCAACGGAGACCCCGCACGATCACCTCGGACAGGGACCCCAAGTTCACTTCGTCGTTCTGGAAGGCCC
supercont4.1	36401	36478	C	CCCTGATCTAAAACCATTTCACGTACAGCCCTTTCGTAATGACAGGATAAAAATCCCGTAATTCATATTTGTGTCCC
supercont4.1	39724	39780	C	CCCAAACACAACTAATGCAATGTGACCCATGCCAAGAAGCTCACGACCACCCGCCC
supercont4.1	118316	118358	C	CCCTCCGCCCCATGTTAATTAAGCTGGAACCCACATACCCCC
supercont4.1	146828	146920	C	CCCCGTACACGCTCTCCCTTCCTCACCTCTATCAACCCTCTTATCCCCTCTGTCCGCGGGTCTCTCCCGACTGTATAAACTTCGTCAACCCC
supercont4.1	166134	166184	C	CCCGTAATCTTCCCAATCTCCAACCCTACTAGCTTGGTTGAGGCTCGCCC
supercont4.1	173126	173166	C	CCCCCTGCACGTCCCACTGACAAGCCCCTTCGTCTTCCCC
supercont4.1	184387	184433	C	CCCGCATCTAGACAATCCCGCCCGATTTAAGCAACAGTGTTGGCCC
supercont4.1	185951	185990	C	CCCAAAAGACCCGTCCACATAATAACGTCCCGTGCTCCC
supercont4.1	198546	198633	C	CCCAATGACATCACGCTTCGCCCACCCTCGCCTTCCTCGGCCTTCTTTGCCCTACCACGCTCGCCCTCGCTGCACCGCACTATTCCC
supercont4.1	200235	200363	C	CCCAGAGGCGTCCCGTGGCCCGCTGCCCGCTGCCCACCGCACAAACTCAATTCGCAACCCTCCCCTTCTACTCCTCCTCTCCTGCTACCCTCCTCCTCCCCTACTCCTACCCTCCCTCCACTCCCCCC
supercont4.1	200881	200928	C	CCCGCAGATGCGTCCTGTCCCATACTCCCGCACGCTTTCTCGGTCCC
supercont4.1	201207	201275	C	CCCTGAGGACGCTCTACGTTCTCGTTGCCCTGAACTACTTGTTCCCCCCCAGCATTTTCTCGATCCCC
supercont4.1	201895	202005	C	CCCCGCGAAGGACCCCCGCAGCACCCCACAGACCTGCCCCGGCCTGGCCTCGTCCCCATGTCATGCTTGTCCCACGCATCCCACTCACCCACTCCGGCCTTATCGCCCCC
supercont4.1	202070	202120	C	CCCTCCGCCCCTCCCTGCCGCACCACACCCAGCGGCCCTGTCTCAGTCCC
supercont4.1	202178	202211	C	CCCCACACTCATCCCACTGACCCCATGGCCCCC
supercont4.1	203089	203144	C	CCCACACGACGCCCCACTCGCCCACCTGCCCCCGCTCACTGTCGAGCGCGTCCCC
supercont4.1	203627	203708	C	CCCGTCGCGCCACATGACGTGCCCACCCCTACTTAAACCCTCAGCTCCCACTCCTGTCCCCATCTCCTTCCTCCCTCTCCC
supercont4.1	205305	205357	C	CCCCGTTAGGCCTCACTAATCCCTACCATCCTCACCGGGCCTGCCCACTCCC
supercont4.1	205479	205511	C	CCCGGCTCCGCTCCCCCGACGCCCGCTAACCC
supercont4.1	205739	205789	C	CCCGTGTCCTCTCTCCCTCCCTCTCTCGTCCCCCTCCCCCTCTCCCTCCC
supercont4.1	238757	238855	C	CCCGTGAAGCACTTGGCCCGTTTCTTGCCCTTGATTAGCAACTCGCCCGTTTACCCCGTCGTTCTGGATTCCCAACGCCGCGTTTGCTCGCTGCCCCC
supercont4.1	253868	253904	C	CCCACTTTTCCTCTGTTTTCCCTCCTCCCAATGCCC
supercont4.1	283239	283288	C	CCCGACCAGCATCCCAAGTTGCCCATGTATCCCACATACCCCACACCCC
supercont4.1	290202	290234	C	CCCTCCAGTCTCCCCTAGCCGCCCGTCCCCCC
supercont4.1	335797	335851	C	CCCTCATTAACACCCCCATCTTCCCCCCTCATGTCTCAGCTTCCCAGTGACCCC
supercont4.1	341450	341517	C	CCCCTTCTCCCGCCCCCGCATCTTAGAACTACCAACCCCACGTTGTGCAATGAAACATGTTGTCCCC
supercont4.1	356139	356184	C	CCCATTTCCTTCAAAATGCACTCCCACAAAACCCTTGCAGTTCCC
supercont4.1	372903	372972	C	CCCGCCTCAGGTACTACTACCGCCCCCACTGGCTTTTCTTTTGGAGGAAAACCCACTGAGTCGAAACCC
supercont4.1	377080	377130	C	CCCAGAGTTGACAGAAGAGGAATCCCGCCGGAACACTCAGGGACCCCCCC
supercont4.1	383566	383594	C	CCCTATCCCCGCGGTAAAGGTCCCTCCC
supercont4.1	464712	464739	C	CCCACTCCCGCCCCCCTGGCTCACCCC
supercont4.1	464900	464950	C	CCCGCCTAGTAGAACCCTAGGTCGACACTAACACCCGACCGAACTTACCC
supercont4.1	467019	467091	C	CCCGAACTTGTTCCTCCGGTCTGACTCCCAGTCTCGCCCTCAGTCTTTTTCGCCCGACTCATGTGGACACCC
supercont4.1	468762	468821	C	CCCCCTAAACCATGACTTAACCCAACAACACCCTATAACACACCGAACAGGACAAGCCC
supercont4.1	477321	477349	C	CCCTGGGAGATGTCCCGGACCCTTTCCC
supercont4.1	492396	492451	C	CCCTCTCCCAGACACTTAAACCCTGCAATCCCCTCCATTTTCTGAGAACAGTCCC
supercont4.1	502875	502940	C	CCCGTATGACACGTCTGCTCTGGGCACTCCCTCCTCTTCCTACCCAGCAAACCGGATGAACGCCC
supercont4.1	530568	530663	C	CCCTCTATGTGGGGGCTCTCACACATCCCACTACAAATACCATCCACCGAGCCCCTACCAACCTTACTTCGCTCTCCCTTCCTACGTAAACCCCC
supercont4.1	549849	549884	C	CCCCGTGGTCGATTTCTCCCAAACAAACCCAGCCC
supercont4.1	571283	571318	C	CCCTTGCCACCCCTCTTCTACCCACCCACTTTCCC
supercont4.1	575118	575209	C	CCCTCAATTCCCGATTCCCCGTCCTGCTAATCCCCTTTGGCTATCCTGCTCGTTCCCTTGCTTCTCGCTCGCCCTCCACCAGGTCACCCCC
supercont4.1	579337	579404	C	CCCACCCCTAATTCAACAACATCCACACCCGTTAATGGAAAAGGAATCCCTCGGCCCTTCACTCCCC
supercont4.1	580253	580291	C	CCCCGGCTCTCGTCCGCCCGCCCACTCACGTTCGTCCC
supercont4.1	581012	581061	C	CCCTTCGTTCTCCCCGTTCCCTCCTTCAACGTTTTGAACGGTGGTTCCC
supercont4.1	631381	631416	C	CCCGGAAAGCCCTTCCCCGCAGTTCGTCCATTCCC
supercont4.1	638486	638526	C	CCCCTCCCAGTTTCTTACAACCCAGACAGACGGGTAGCCC
supercont4.1	639855	639894	C	CCCGTCACCCCCTGTAAGACTACTTCAGCCGTCCCCCCC
supercont4.1	640096	640126	C	CCCAGAAGGCTCACCCGTCTACCCGCGCCC
supercont4.1	655402	655452	C	CCCATGTGTTTACAAGCCCGTTGACAATGTAACAGCCCAAGTTTTGTCCC
supercont4.1	666786	666818	C	CCCAGCTCTCGCAGCGCATCCCATCCCATCCC
supercont4.1	666893	666936	C	CCCGTCCGAGCACCAGCTTTCCCTTGCACTCGCTTCCCGTCCC
supercont4.1	668106	668147	C	CCCTCAACGGCACTCTCGACCCCAGCAGCCCTGGCACTCCC
supercont4.1	668627	668667	C	CCCAACCCACCGCCGATATTTTCCTTCCCGTCCTTCACCC
supercont4.1	669001	669046	C	CCCCCGCTCGTCGGCTCTACCCCGCCTTCATCCCACAAACGCCCC
supercont4.1	706861	706897	C	CCCGACCCAAACTCTCTGGAGGCTTTTCGCCCTCCC
supercont4.1	722936	723023	C	CCCCACATTCTAGTGTATATTCCCCTATTACTTAACACTACACCCCCACCTAGCCTCTCACTATCCCACTATTCATCCCTCAACCCC
supercont4.1	734236	734271	C	CCCCCCTCCCTCCCATTCGTCTAGTAAGCACACCC
supercont4.1	760942	760992	C	CCCTCCTCCGCTATCCCTCGGACTACGTCAAGTACGTTCGGTCCCTTCCC
supercont4.1	763244	763287	C	CCCTACCCACAGCAACATGGTTACCCTTACCGGTGTGAATCCC
supercont4.1	774517	774633	C	CCCCCACTGTATCTCATTGCACCCCACCGTATCCCACCGCACCCCACCATTCCCCACACTCGCCTACACCCTCCCACATCCCTCCACTCCCCACATCGCCGCCACACTAGTCTCCC
supercont4.1	774690	774722	C	CCCACGTCGTCGCCCACACCACCCTCTCTCCC
supercont4.1	776208	776311	C	CCCCTCAGCACCAGCTCGCTCTCCCCTCAGCACCCGACCGCCCTCCGAGCGCTCGACCGCCGTCCCTGCTCCCTCTCCGCCCTCCCCTCCCCCTCGCTAACCC
supercont4.1	776394	776458	C	CCCGGTCCTCGCCGCGGCCCACCCGCAGTGCCGCCGCTCGGCCCAGGCAGCGCTTCCGCGTCCC
supercont4.1	777027	777085	C	CCCTCTGCGTCCTCCTCCTCCTCCTCTTCCCTTTCTCTCTCTCTCTCTCCCTCTCCCC
supercont4.1	777160	777228	C	CCCACAGCTCGCCCAGCTGATGCCGGCCCTCGCCCAGCCCTCGCTGGCTCTGAAAAAGGCACGTCCCC
supercont4.1	777944	778010	C	CCCTCTGCTGGTCCCGGTGCAACCGCCGCCGCAGCCCTTCAGTCTACCCCCCTCGTCCGTTCCCCC
supercont4.1	778181	778232	C	CCCACCCTCGTCCGGCCCTTCTCCCGCTTCACGCCCACGCTCGCCAGTCCC
supercont4.1	778907	778958	C	CCCATCCCCCTCTTAAAACAAAATCACGGAGCGGCCCTTGTCCGTCTCCCC
supercont4.1	802328	802362	C	CCCCTTGTTACTGCCCGACTGCCCTCACTTCCCC
supercont4.1	816030	816070	C	CCCAGCGCCCTCTCCATTGTCCGATCTCTCCCAAACACCC
supercont4.1	867241	867293	C	CCCACCGCGTACCTTCTACCCTCTCCCACACGCCCATTGTCCTTTTTGGCCC
supercont4.1	886416	886473	C	CCCCTTTCAAAGACCCAATGACTCCGAAATAACTTCCCATCAGGCTTGCGTGCTCCC
supercont4.1	892683	892736	C	CCCTTTTTCTTTTCCCCAAATGCATTTTCAAAGCAAGAGCCCATACCGTCCCC
supercont4.1	915183	915224	C	CCCCTCTTCCCCTCCCACCGTCGCCGTAACATTCTTGCCCC
supercont4.1	915646	915712	C	CCCACTGCCCATATGGCCGATGTTCAATTGCATTTCCCCGAGAGAAAGTTTAAGGAGGGTCTTCCC
supercont4.1	965926	965970	C	CCCATACTGCCCAGCATTGCCCCCATCCTCGAGACCGTTTCCCC
supercont4.1	999764	999836	C	CCCGGTGTTACCCCCATTTACCCCACACACCCCACGAATATCCCACATGAGTGCAGGAAAAAGCTCGGGCCC
supercont4.1	1000119	1000170	C	CCCTCGTACCCACCGTTGCGTTCCTACTCAATGCCCTTTTTGCAGCAGCCC
supercont4.1	1019271	1019314	C	CCCCCCTTCTTCACTCCCACTTTCTCATCCCCTCCTCCGCCCC
supercont4.1	1021494	1021602	C	CCCTTCACTCACAGCTATTGCCAAGTCCCGGGAAAGAAAAAGCAGCGAATACCCGTGCTGACGATGCTACTGCCGGTTCCCCTTCGCTTAGTGCAAAGTTTCTCTCCC
supercont4.1	1022098	1022198	C	CCCCACACATCCCACATGTTCCCCCACGCGCCCATGTCCTGCCCATATTATTCCGGTACCCCCATTCTCGCTACCCCGCGCACCCGGATTTACTCTCCCC
supercont4.1	1057595	1057708	C	CCCCCCCTCCTTATCCCTCCACTTCTTGCTGTTCCCCCCCGCATCCCACATTGCCCACTCGCCATCTGCAAGCCCCATGTGCCCCCACCGTCCCCACATCGTGCGGTCCACCC
supercont4.1	1147515	1147579	C	CCCCCTCCCGGATGGAACATACTTCCTATGAATCCCTACTACGAACAACGCACCTGGACAACCC
supercont4.1	1153984	1154039	C	CCCAAGGTTGGACTTTCTTGCCCTGTAATCATTTACTCCCCCTATCAGAACACCC
supercont4.1	1155652	1155707	C	CCCTATGGTCGGTCGTCCCATGTTCCCTTACGATCCCCGGATGCCTATGGACCCC
supercont4.1	1166996	1167036	C	CCCAAGCCCAAACCCGAGACGAGATGGCAGAAGTTTGCCC
supercont4.1	1172610	1172658	C	CCCCCAGGCACCGAGATAAAACAAGACCCGCGATTCCCTCAACCACCC
supercont4.1	1176933	1176997	C	CCCTTTTACTCACACTACCCCACTCTACCCCCGCGGAATCTCCACACCCCACATGAACACCCCC
supercont4.1	1205194	1205239	C	CCCGTTGTCCCTGTATCCGCTCCCGCCCCTTCCTTCCAAACTCCC
supercont4.1	1254535	1254582	C	CCCTTACCATAAAAAAACCCAAACCCGTTCTATCGAACAGCCTACCC
supercont4.1	1278002	1278069	C	CCCAGGTCTGTGCTCCAACCCACTTATCACTGCTCAGCCCTCTCCGTGGGATCGCACCGGCTATCCC
supercont4.1	1279330	1279446	C	CCCTTTCCGTAGTTTTTTTTGTTCTCCCCCGTGCTCTGTCACTTCCGCTCCCAGGCCGCATCCCTCACACCCCACCGCCGCCTTTGAGCATTCTTCCCCTCGATAGCGTCATTCCC
supercont4.1	1281424	1281472	C	CCCGTAAAGCAGAACATTCCCGATTACCCTCTCATCATCAAACACCCC
supercont4.1	1290924	1290986	C	CCCTCGTTAGTTGAATTCCCTACTCGTTATATTTGTCCCTTCCTTTTACCTTGCTTCTCCCC
supercont4.1	1299073	1299118	C	CCCCCTCCCCATATCCCCACCAAGGATACGCCAAGGATATTTCCC
supercont4.1	1316937	1316985	C	CCCCTGAAATCCCCGCCCCACGTGCGCCGAATGTGCCCCATGTTCCCC
supercont4.1	1342345	1342386	C	CCCATTGATCCTCGTCACCCAGAAGACCCTTGGTTCCTCCC
supercont4.1	1357957	1358016	C	CCCTATAATCCCAAGATATGAGGAATTTGGCCAGCCCATGTGGTCAAGTGATAGAGCCC
supercont4.1	1362977	1363048	C	CCCGCTTCGACGCCAAGGAGGAGACCCAAGCTTTGATCGATGCCACTCACTTCCCTACCTATGTCACCCCC
supercont4.1	1363349	1363432	C	CCCCCGTCAACTTCAAGGTCCCCACCCCTACTGCTGCCGAGGGTTACCCTGCCGGCACCATCACCCAAAAGTGGTTCTGGCCC
supercont4.1	1367434	1367491	C	CCCTAAAAATGTGCCCCTATGGGCATTCTCCATCGATGGTCCCCGATGTTTTGTCCC
supercont4.1	1375146	1375186	C	CCCTCAAGTTGTTGCTCCCTTCTTGCCCAAGCTTTTGCCC
supercont4.1	1379141	1379188	C	CCCACTCCCCTGCCAGTCGCTCAGGAGGACCCGATGGCGACTGCCCC
supercont4.1	1406100	1406161	C	CCCTTCCCCTAGTCAAGGAGAAACACCATGTGCCCTGTGTTTGGCGTGCCAAACACTTCCC
supercont4.1	1469680	1469739	C	CCCCTCGTATCGAACACACACTGTCCCGCTACACGAAGGATAATCTCACTCTCCCACCC
supercont4.1	1473045	1473125	C	CCCTCGCTGCCTTTGCTAAGCCCTTGACTGCTCTCTCGCCGATCACCCCTGACTCCACGCCCCTCCACTAAAACACCCCC
supercont4.1	1475318	1475385	C	CCCAATCGGCTTGTCCCCGTACCCGATTTCTGGCAATGCCCTCAATGGCATGGGGTGTTGTGGCCCC
supercont4.1	1477420	1477465	C	CCCGAGCCCAAGGAGTTGCACAAGGTTGGCATTCCCGTTGGTCCC
supercont4.1	1487102	1487157	C	CCCGTCGGCAAACGACGACTGGACCCCTCGCAACACATATATTTTCCCTCTTCCC
supercont4.1	1488469	1488511	C	CCCGAGTGGCCCCTTGCCATTGCCCTTGACACCAAGGGTCCC
supercont4.1	1489466	1489538	C	CCCCCCGTCTCGTCTCCAAGTACCGCCCTGCCTGCCCCATCATCTTGGTCACCCGCAACGCCCAAAAGGCCC
supercont4.1	1514618	1514676	C	CCCGTGTACGTGAAAACACTAACGATACCCCTAATGCTTTTGGCCCGCTAGCTGCCCC
supercont4.1	1539268	1539316	C	CCCGGCGGGACTCGAACCCACAATCCCATGATTAGAAGTCATATGCCC
supercont4.1	1547378	1547437	C	CCCGGCGATTCCCGCGTATACATAAGAGCGCGTCTGCCCGTACAAACACTCCTTTTCCC
supercont4.1	1557976	1558014	C	CCCAAACTCCCTCTTCCATCAGAGCTTCGGCCCTTCCC
supercont4.1	1583125	1583159	C	CCCGCAGACCCACATTCCCCTGTACGCACAACCC
supercont4.1	1586499	1586555	C	CCCTACTCCTCCTCCCCAGTCTTTCTATCCCATCTGTTCTCGCTTCCAGTGACCCC
supercont4.1	1592646	1592702	C	CCCATGACTGACCGGATGGCCGCCCCAATGGAGACCGCTCCCCGAGAGGCCACCCC
supercont4.1	1640389	1640445	C	CCCATTATGGGCATGACCACTTCGCCCCTAACTCCGTACCCAACGCTGATCAACCC
supercont4.1	1677399	1677454	C	CCCCAATCTTCGTTATAGCACCCTGGCTAACTTACCCACTTAAACTAGGTCTCCC
supercont4.1	1677837	1677884	C	CCCAGGGTGCACCGCGTTTCGCCCCCACCCAAACACCCTGCCGACCC
supercont4.1	1707021	1707081	C	CCCACTCGCCCACATGCTGTGCCCCACCCATCCCACCCCAGCAGGTCCGACACCTACCCC
supercont4.1	1707983	1708024	C	CCCACCCCATCATTCATTTCCCTCATCTCCTCGACCCCCCC
supercont4.1	1720656	1720708	C	CCCGCCCTTTTCCGACTCTCTTAACAAACCCGGCGCTGATTTCACAAACCCC
supercont4.1	1772659	1772727	C	CCCGTGCGTGTTTATGTGTGTACCCTCAAAAGCTGTTGGAGCACCCGGTACCTTCGAGGCCTACACCC
supercont4.1	1773399	1773450	C	CCCTGTTCTGCCTTTGGACCCCCCGCCCCTCGTCTTCTTCTTCTCGAGCCC
supercont4.1	1773812	1773863	C	CCCTAAACCCTAAGAGGGCCCTTTCCCGGACAACTACCACACCACTTTCCC
supercont4.1	1775481	1775510	C	CCCACAGCGCGCCCTCCACTCCCGCTCCC
supercont4.1	1790580	1790639	C	CCCCTATCCTTACATCCCCTTATACTCCTCAATCCATCATCGCCCTTCGCCTTTTTCCC
supercont4.1	1798121	1798196	C	CCCCCCTTCCCTTTGCGAGGAATTAGAGGTGATCCCTGGTAGAGGTGATCCCTGGTTCGAATCCTGGTTAGGCCC
supercont4.1	1801536	1801559	C	CCCACTCCCACTGCCCTCTACCC
supercont4.1	1805063	1805112	C	CCCCAACACCGTGACACTTAAGTTCCCTGAAGGATCCCGAGCACACCCC
supercont4.1	1806735	1806793	C	CCCTATCCTTACATCCCCTTATACTCCTCAATCCATCATCGCCCTTCGCCTTTTTCCC
supercont4.1	1811060	1811108	C	CCCGGCGGGACTCGAACCCACAATCCCATGATTAGAAGTCATATGCCC
supercont4.1	1815547	1815595	C	CCCGGCGGGACTCGAACCCACAATCCCATGATTAGAAGTCATATGCCC
supercont4.1	1829401	1829432	C	CCCTCTTCGCCCGGTCAACCCGCCCCACCCC
supercont4.1	1834860	1834918	C	CCCCCTTCCCTTTGCGAGGAATTAGAGGTGATCCCTGGTTCGAATCCTGGTTAGGCCC
supercont4.1	1841792	1841851	C	CCCCTATCCTTACATCCCCTCATACTCCTCAATCCATCATCGCCCTTCGCCTTTCTCCC
supercont4.1	1852180	1852233	C	CCCAGAAGGCCGCCCATGGGTCTACTACATCCCATCGAAGTCCCGAACCGCCC
supercont4.1	1854330	1854389	C	CCCGGAACCATGGAATCACGCACATCGTCCCCGAACCCGTTCCTCCCGACGGAATCCCC
supercont4.1	2000524	2000573	C	CCCTCGTGGGCGCCCCCGCCAGGCTCCCTCCACCATGGAGACTGATCCC
supercont4.1	2006880	2006936	C	CCCTTGGGCTATTGGACCCGTTGCCTTTCCTTGTTAAAATCCCTGTTTACTCACCC
supercont4.1	2010156	2010223	C	CCCCGTGAGGCCGATTCCCCCATTGACGAGTGGTATCCCCCCGGACATGGTGATTTGTTTGAGTCCC
supercont4.1	2066561	2066623	C	CCCTCTCAAATGACTGTACCGTCGCACCCCTACGCCTTGGGTCCTCAGGCCCGTCAGGCCCC
supercont4.1	2068872	2068938	C	CCCGATTTGATGGACTCTGCTAAGCCCTACTTCATCTACCCTGGCTACGCTTTCGTCTGCTACCCC
supercont4.1	2093942	2093968	C	CCCGCCCTTTTCCCTTTTTCAATCCC
supercont4.1	2097378	2097423	C	CCCTCTACCGTCAACAATTCATTTCCCAGTATTCCCAATATTCCC
supercont4.1	2169160	2169198	C	CCCAAAATGATATGAGCCCTCCTGCGTCCCCTTCACCC
supercont4.1	2226326	2226371	C	CCCGTTCCCAGCACAGATGCTGAAGGATCCCCTCATCTTGGTCCC
supercont4.1	2230274	2230350	C	CCCAGTAACTTTGACCAACTTCCCCCTGTTGGGAGCAAAAGACTTCACTGACCCTCCTACTACGGCGAATGGACCC
supercont4.1	2261011	2261065	C	CCCACCTAGCCAACCCCACAAGAATACCCCACAGAGTTACCCCACTCTGACCCC
supercont4.1	2261940	2261987	C	CCCTTACTTCTTCCTATCCCGTTCACACATCGTCCCTGTTTTCCCCC
supercont4.1	2299687	2299743	C	CCCAACTCTGTTCCTTTTTTCCCTTATATTCTTCCCGTTTACAATTATTCCCTCCC
supercont4.1	2322338	2322385	C	CCCCTCAAAACGCCCTAAAACAGCATCCCCAAACGAATCGCCGTCCC
supercont4.1	2346689	2346753	C	CCCGTGCATCGAACGGGCCCTCCATTACAGCAACCCGAAGTTAACGAAACGATTCCGGAGCCCC
supercont4.1	2353853	2353888	C	CCCATTCCGCCCTCCCATCGTCAAGTTCGACACCC
supercont4.1	2359329	2359386	C	CCCAGCGTAACCCAACGAGCCCGTTCCCCATTCCCCGTTGCACTGCGGCCCGCCCCC
supercont4.1	2359476	2359552	C	CCCTCGCAGCCCCCACTCCCAGGCTCTTTGCCCGCGCCGTCCCCTGCGCCTGTGCATGCTTGCTCTACCCCCACCC
supercont4.1	2359598	2359729	C	CCCGCGTCTGCGTCTGCCTCCGTCACCCCCACCATCCCCACACGGTCTGTCTCTCGCGCATCCCACACGCCCCCCGTTGCGCCCACGCATCACTCCACCATGTATCCCACCTCCTACGGTCTCGCGCCCCC
supercont4.1	2359785	2359848	C	CCCGCGCCATGGGCCCTGTAGGACTGGCGCACCCTGCCGCCCAGGGTGCACACTCGGGGCCCC
supercont4.1	2360061	2360162	C	CCCCCAGGAACTCGTTTTCCCACCCAAACACTCTTCCTCCGCCGCTTCCCATGGCCCAGCCGCTGCAGCACGCCGCCTCCCTTGGCGGCAGCAGCCCGCCC
supercont4.1	2360245	2360332	C	CCCAGGCCTCCCCACACATCCCCAGCTCACCGCCCAGCGGTCCTCCCCCTTTCCTCCCTCCACACTGCTTCCTCCCCGACTGTCCCC
supercont4.1	2360368	2360443	C	CCCTGGCCCGGCGCTGCCCCTGCCCTTGCTCTCGTCGCCGTCCGCCTACGCCCCATCCCCGCACTCTGCGGCCCC
supercont4.1	2360475	2360622	C	CCCCTGCCCCGCACGGAGCCGGCCCCACGTTTCAGCTGCCCCGCTTCCTCTCGGCCACCCCTATGCCAACCACAAACGGCATGCTCCCCATCCCCGAGACCACGGCCGGCCTGGCCCCGCCCCCGTCCGTCCTCGGCTTTCCTCCCC
supercont4.1	2360735	2360780	C	CCCTCGCTGCACCCGGTGCCCGTCATGACGGCTCCCCCGCAGCCC
supercont4.1	2361740	2361771	C	CCCGACCCGTCGCCCGCCATTCATATTGCCC
supercont4.1	2361911	2361934	C	CCCGCCCCACCCAGTACAGGCCC
supercont4.1	2364301	2364337	C	CCCTGAAATGCCCGAGCAGCCCTTTCCTGTTCCCCC
supercont4.1	2365771	2365871	C	CCCTGTTGCATCCTTAACCCGAATCTGCGGGGGGACTGCGGAGCCCCGCGTTTCGCTTAACCTCCTATTCGGCCCGCTGACGTTCTACTTACCACCGCCC
supercont4.1	2385887	2385910	C	CCCGACCCGACCCGATCCGACCC
supercont4.1	2387952	2388036	C	CCCTTTCCTTACCGCCATGTTCTTTCCCAATTCCGTTCCTTGTACACTTTCCCTTCACATTTTCCCTGGCTGCATGCTTTTCCC
supercont4.1	2412359	2412387	C	CCCTTTCCCGGCATCAGATCCCGCACCC
supercont4.1	2420012	2420084	C	CCCCTCGAAATCTACATTGACGGTTTCCCTGGAAGAGCTTATGGCCCCCGAATGATGTCAATGAATAAACCC
supercont4.1	2433215	2433257	C	CCCCCCACAGCCGTACCCAAGATTATTCCCAATACTGCTCCC
supercont4.1	2439290	2439335	C	CCCCAATCCCACCAGTGTTTCCCTTGATCTAGACCAATGCAACCC
supercont4.1	2445063	2445104	C	CCCTCTCTCCACTTACCCCCATTCTGTATCCCCCTTCACCC
supercont4.1	2458078	2458103	C	CCCACCACCCTGTCCCCTTCCTCCC
supercont4.1	2461755	2461795	C	CCCTTCGTCTGAGCAGATCCCGTTCAATCCCGAGCTCCCC
supercont4.1	2489479	2489511	C	CCCCTCCCCGTACATAATCTACCCAGTTTCCC
supercont4.1	2503361	2503413	C	CCCCCCACTGCCCCCGCCCCCACTCCCACCGACACGCCTCTCTCGCACCCCC
supercont4.1	2503442	2503538	C	CCCACGCCGAGAAGCACGCCGAGAAGCCCGCGCTCGCGCTCGCGCTCCCACAGCAGGCACTCGCGCACGCCCTCTGAAATTAACCTCCCCCGGCCC
supercont4.1	2503939	2504236	C	CCCAGTCGCGAGCGCTGGAGTGGCAGGCCCAGCGACCACGGGTCCTGGCCCCCTCGGCCCACCACCGCAGCGGCTGCAGCCCTCTCGATCCACACCCCCCAGCGCGCCCGCTGCTCCCGGCCAACCTCCTCCTCCACCCGCCCCTGGCGGCGAGCCCAGCACGAGCACGCCCAGGGGCGGCCAGAGCCCGCACCAGCACCAGCACCACCAGAGCCCGAGCCCGAGCCAGAGCCAGTCCCAGGACCGCTCCCCCACGATTCCCCCCACCTCGTCGCCGGCCCCCGCGCCTGCGCCCCC
supercont4.1	2504270	2504330	C	CCCTCGACGTTCGTGCCCGCGGCCACCGTGTCCAGCACCCGCGTCAATTGCCGGCTGCCC
supercont4.1	2504453	2504509	C	CCCTGCATACCGCGCTGCGCTGCCCTGCCCAAAACACCCCCGCTCCTCACCGTCCC
supercont4.1	2504901	2504954	C	CCCCTGGCGACCGCCCAGACCGCGCACAATTTCTTACGCTGCCCATGCTGCCC
supercont4.1	2505321	2505355	C	CCCTTGCCCTGCCCGAATGCCCTGCTGCCCGCCC
supercont4.1	2505657	2505685	C	CCCCTCCCGCGCACACCCACACACACCC
supercont4.1	2506613	2506665	C	CCCGCCCCCCAGCCGTCGCCTACTGGCCCTCCTGGCGCCTTCCATCCTGCCC
supercont4.1	2506787	2506838	C	CCCAGTCCCCGGACAGTACCGTACGGCTCCGGTCCCGGCGTCCCAGGACCC
supercont4.1	2507109	2507233	C	CCCCCTACTACCAAACTACCGTGAATCCCCAAACCCATCAACTTGTTCATCACGTCCATCCCGCTGCAAACCCGGCCGCCCCGGGTATGCATTCTTTTCCTGGTGCCCAGGCCCCTGCTCTCCC
supercont4.1	2547800	2547883	C	CCCACCCCGTTTGCGTCGCAAACGCCACGTGAACCCAGCTTGCGTAGTCATTCGCCCGTTCTCGTGGACCATAATGCATACCC
supercont4.1	2555086	2555146	C	CCCCAGACGGCACCCACATATATCCCACCAAAGCCCACATGCCGTGCCTTCCCCCCACCC
supercont4.1	2556291	2556379	C	CCCATACCCTCTCCCTCCTCTTCCCTGCTCCGGTAACCCCCGTTCCCCCCACTGGCCCCCTCCCCCATTTGAGTTCCGCGGTCATCCC
supercont4.1	2571826	2571872	C	CCCCACCAAGGGCGCCAAGTACCACCCCACCCACTGGCGTTACCCC
supercont4.1	2603457	2603507	C	CCCCTGACCCTCTCTAAACTTTTCCCCACACTCCCCGCCCCCGCCCGCCC
supercont4.1	2617019	2617068	C	CCCCATACATTTCTTTGTCCGTCCCAACCCAGCACCCAAACCTAATCCC
supercont4.1	2618786	2618834	C	CCCGTTCGGGAAGCAAGCCCGTCATTAAAGATCCCCGTTTTGCGTCCC
supercont4.1	2637320	2637388	C	CCCACGAGGTCCATGACTCGTTTTCCCGAGCGCAAATCCCACAACTGAACATCTTTTTGAGGTCCCCC
supercont4.1	2654026	2654067	C	CCCACCCTTCAACAGAAGTCGTCCGCCCTTTTTATCCCCCC
supercont4.1	2672502	2672551	C	CCCGCTTTCCTCCGCTCCTTCCCCCACCCCTGCAGTCACCGTCTGTCCC
supercont4.1	2712674	2712726	C	CCCTTCCCCAGCTCAAATTCCCCAATAAGCCGTATAGGCTCCCTTCCTCCCC
supercont4.1	2715485	2715537	C	CCCCACATACGAGCTACTCCACATCCCACCTGCACACCCACTTACGTATCCC
supercont4.1	2716562	2716589	C	CCCTTGAAACCTCTCCCACCCTGTCCC
supercont4.1	2732413	2732435	C	CCCCCTTCCCTCCCAATTGCCC
supercont4.1	2746786	2746834	C	CCCAGACACAACTACCGCCCCCGTTGACCCTGCGACAGCAGAACACCC
supercont4.1	2748977	2749030	C	CCCCGCAAACCCTACTCCCGTTAAGCATCTCGCTAACGTCGCCCCTGACACCC
supercont4.1	2772244	2772330	C	CCCCCGATTCCCCACATGTATCCCACCCATGTTATACCCCCGTTGAATCCCACACCCCACTCTCCTTCCCCCACCCGCCAACACCC
supercont4.1	2780442	2780467	C	CCCATCCCGAAAACCCATCGTCCCC
supercont4.1	2795746	2795787	C	CCCTTCGTCTCCTCGTCCCTTCCCCTCCTCGTCTCTCCCCC
supercont4.1	2796575	2796609	C	CCCAAACACCCTTCTCCCCAACTCCCGTCACCCC
supercont4.1	2803910	2803943	C	CCCGTTATCGCCACCCCTGTCCTCCCCACCCCC
supercont4.1	2806183	2806241	C	CCCATCCCCCTTCCCACACATTCCCTCTCCGTTTCTTCCTCCTTTTTCCCTTCCTCCC
supercont4.1	2837574	2837613	C	CCCCGTCCCATCCCCCACCCCCACCCCCGCGATTTCCCC
supercont4.1	2875961	2876041	C	CCCTAGTTGCGATAAGCTCACCCCTAATCGCACCGCCCTTCCCCTATCCCGTCTGCCGAATCGGCCCGAAAAGTCTCCCC
supercont4.1	2877876	2877972	C	CCCCCACTATCCCACTCTGCTCTCCCACCTTTCTCGAGTATCCCACTCTGCCCCCATTACGTGCTTACTCCCCCACATTCGCACACTCCGTAACCC
supercont4.1	2895738	2895800	C	CCCCTATGAACCATTACGCTTACCCAGAAACGCCAGGCAAGCGATTTCGCCCTTCCCTGCCC
supercont4.1	2896200	2896275	C	CCCATCCTCTAGGACTTGGTCCCCTTTCCGCGCATCTGTCAAACCCGAATGCTCACACGATCAATCCTAATCCCC
supercont4.1	2902012	2902058	C	CCCTAACAGCTCTCTTTCCCATTTACACGCACCCGACGCTTATCCC
supercont4.1	2905696	2905729	C	CCCCAAAACCCACAAAACCTGCCCACCTATCCC
supercont4.1	2909972	2909996	C	CCCTTCCCTCCCGCTCAACAACCC
supercont4.1	3010703	3010761	C	CCCACCTCGCCCTCCACCACCACCACTTTCCCCATTCCCCCCACTACCCACCACCCCC
supercont4.1	3013008	3013065	C	CCCCTGGCACCGACTCAACAATCACCTCCCCCTGTTTCTACCCCAGTTTCTGTGCCC
supercont4.1	3019757	3019808	C	CCCGTAAGAATTGTGGACCCTGAACCCGTGACCTGATAGAGCAGAGAACCC
supercont4.1	3020563	3020636	C	CCCTCGTAACAAGAACCCTTCATTCGTTTCATCCCGTCTTCGTTCCCCTTCCTCCCTCACCTCCTCACCTCCC
supercont4.1	3022347	3022455	C	CCCCAACGAGAAGAACCCCTCCGAGGTCTACGTCCGTGACCCCCTCAACTCCCTTGTTGGTTTCTCCAAGCGCTTGAACCCCTTTGCTCACTCTAGCATCAAGCCCCC
supercont4.1	3024069	3024127	C	CCCTGCCTTCAGAATCCCCATGGCTATCATCCCTGCCACCATCTCCAACAACGTCCCC
supercont4.1	3051797	3051839	C	CCCTCCTCCCTAAGGCAGCGCCCTACGGAATGAACCCTCCCC
supercont4.1	3110345	3110399	C	CCCAGCCCATTGTAAGTCTACGCACCGTTTCCCTCAGCCTGTCGAGTTTCTCCC
supercont4.1	3125376	3125407	C	CCCCGAGACCCCACATGACTCCCCACATCCC
supercont4.1	3128742	3128783	C	CCCGTCTCACCCTCCGTTTCTCTACTTCTCCCTGTGCTCCC
supercont4.1	3129377	3129409	C	CCCGTTGTCCCCCGCCGTCCCCCTTTTCTCCC
supercont4.1	3131121	3131153	C	CCCCCCCGTTACCCACGCCGAGGCTCGCGCCC
supercont4.1	3133844	3133878	C	CCCCTGTCCCCGTGATAGCACAACCCCAGGCCCC
supercont4.1	3158582	3158609	C	CCCCACGCACACTCCCCTCCCCCTCCC
supercont4.1	3163185	3163207	C	CCCCCGCTCTCCCACCCATCCC
supercont4.1	3169673	3169789	C	CCCACCCCAATCCCACTTGTGAAGACGCCCCCACGAGACCGCCACACGAATCCCACCTGAGAGAGGCGCCCCCATGTGGGCGACGAGGTCGCCCACATGTCGCCCACTTCCACCCC
supercont4.1	3170016	3170073	C	CCCCGTTACACCCGCCAGACACCGCCAACCCTCCGTTAGCTACGCTCGCATACTCCC
supercont4.1	3170200	3170277	C	CCCTTCCCGCGGCTAAGCACATTCTTCCCTCGGCTCGGCTGGCAGCCCGCCCCGCGGCGCCATCCCTCGTTTTCCCC
supercont4.1	3171666	3171742	C	CCCTGCCAGGCTACCGAAGCAACTCCCTCAGCGTGACCCTCCTGCATCAGCAGCTCCGTCCCCTGCTCCACATCCC
supercont4.1	3172872	3172897	C	CCCTCCCTGCACCCCACTATCCCCC
supercont4.1	3174036	3174091	C	CCCCTCTACCATGTCTACTATACCCCACCTCCCTTCAACATCACTCCTACCACCC
supercont4.1	3178303	3178350	C	CCCAACTGTCCTCATCCTCACCCTAAACACATTGAGCCCATGCACCC
supercont4.1	3178813	3178875	C	CCCTCCTCCCTCCTCCTCCTTCTCTTCTTCCCCTCTTACCTGCTCTGTTTTCCCTCCAGCCC
supercont4.1	3178919	3178958	C	CCCCCGGTAGTGTTCACCCACTCCGCGCTGACCCCTCCC
supercont4.1	3187280	3187320	C	CCCTCCTCCCCCTCCTCCACCCCAATACAGTGCTGCTCCC
supercont4.1	3202821	3202860	C	CCCAAAGTACGAGCTTCCCGCCCCCTTCTCATTAAGCCC
supercont4.1	3220019	3220136	C	CCCTTCCCCGTCGTGCCCGGCATGCCTATGCCGCCCATGGCACCCGGTGCCATGGGCGGTCCTCCCGTCCCTGTGCCTGGTGCTGCCAACCCAATGGTGCCCCCACCACCTCCCCCC
supercont4.1	3220163	3220206	C	CCCCACCTGCGCCCCCGCAAACAGCTCGCTCCCCCACACTCCC
supercont4.1	3220239	3220316	C	CCCTTCCCTTTTCTCTTTCCTCCTTTCTCCCACCCATCCTGCCATCATCCTTTCTCCCTCATCACCATGCTGCTCCC
supercont4.1	3221189	3221268	C	CCCTCTTTTTCGCTGTTGCCCCGCAAATTTAACCCTAACCTATCCACCCGCAGTCACACACCAACACATTGGCCCTCCC
supercont4.1	3243384	3243465	C	CCCAAAGCCGTGCCAAGAACCCAAATAACGGAACAGAAAAGCCCTGCGAACCCTGCTCCTCCAGCGTCTGCAATTTCTCCC
supercont4.1	3252518	3252544	C	CCCCCTACTCCCTTGCTCCCTTTCCC
supercont4.1	3253327	3253356	C	CCCGCCCCCATATGTGCCCCCACAATCCC
supercont4.1	3255534	3255572	C	CCCCAAATACCCCAAAGGATCATATTTTATGCCCACCC
supercont4.1	3292357	3292410	C	CCCACGTATTTACTTGGTGCCCTCCTCTCTCCCTCCCTCCCTTGCTCTTTCCC
supercont4.1	3301628	3301677	C	CCCTTCGTTCTCCCCGTTCCCTCCTTCAACGTTTTGAACGGTGGTTCCC
supercont4.1	3319844	3319896	C	CCCACAAACCCCACTACACCCCACACTCCCACCTTGGCCGCCACATGGGCCC
supercont4.1	3321246	3321299	C	CCCAGCAATCCCCCTCGGTGTCACATCAAGAACCCGAAGAACTGACAGAACCC
supercont4.1	3336527	3336594	C	CCCTTCCTCCTTCTTCCCCGGCTCTGGCAAACTGGACCATCCCCGGTTCAACGGCCTCACCTCGCCC
supercont4.1	3352206	3352246	C	CCCTTAAAAGTCCCTGGCGTATATTACCCACACGCGACCC
supercont4.1	3367051	3367133	C	CCCCCTCGTGACGACTATCGCCGTGGTCCCAGAGACGATTACCGTCGCGGACCCCCTCGTGACGATTATCGTCGTGGACCCC
supercont4.1	3386928	3386979	C	CCCCAGCTAAACGCCCCTGATAAGACGCCCATGTCTGCTGAGTCTGAACCC
supercont4.1	3395112	3395159	C	CCCAAGACCCCGAACGTTTCACCACTGCTCCCTCTCTCGCCATCCCC
supercont4.1	3399654	3399702	C	CCCCTGTCCCCGTTACCGTTATCGATTTCCCCAAGGAGAAGCGTGCCC
supercont4.1	3406962	3407033	C	CCCTAGTGAAGCCTGCTCCTGTAGACTACCCCAAACGCTCAGGGTCCCCCACTCTTCCCTACATCGGGCCC
supercont4.1	3420415	3420477	C	CCCCTCTCTACTCCTCACTCCCCCTCTCCTACAAACCCAGCATCGTGCAACGAAGTGGACCC
supercont4.1	3422157	3422221	C	CCCCTTTTGTTCATTTCGCTGCATCCCTACCTACCTGCACCTACTCTGGTCCCCCCTTCATCCC
supercont4.1	3423205	3423290	C	CCCAAACCCCCACTCTGCTAACCCGACAGACTCCTCAACCAACCCATATGCATCGACAATGCAAGTGCACCCCCACATACACCCC
supercont4.1	3423345	3423414	C	CCCCCGCTGTCTGCTTCCCTCCGTGTATGCAGTAGCCCACATGTCCCCACCAAACCCCCGCTAACCCCC
supercont4.1	3424622	3424662	C	CCCCACACCCGGGCCCCACAAACTCTTTCTTTTTTATCCC
supercont4.1	3434722	3434749	C	CCCTGCGAACCCCACAACACCCACCCC
supercont4.1	3448893	3448946	C	CCCGCAACACAACCCCAGCACCAGTCTCAACAACTCCCTGGTTATGGAAGCCC
supercont4.1	3449205	3449247	C	CCCAATTATCCCATGAACTTCCCCCAGCAAAAAAAATTGCCC
supercont4.1	3486759	3486812	C	CCCTTCTCACCTCCCTCCTCATCCCTTGTCCTGTTTTTTTTTTAGTATGTCCC
supercont4.1	3512023	3512060	C	CCCCCACATATCCCACTAAACACCCACATCTGCCCCC
supercont4.1	3516149	3516184	C	CCCTTATCCCGTGGGTACACCCCCACGCACACCCC
supercont4.1	3549081	3549114	C	CCCATAAACCCACCCAGTCAACGACACCTCCCC
supercont4.1	3557405	3557464	C	CCCGTAAATCTGCCCCTCCCACTACTGGTGGTGTCAAGAAGCCCCATCGTTACCGTCCC
supercont4.1	3563350	3563406	C	CCCCCACTCCTCCACGCATGCCCCACATGGACCCCACTAACGAGACAGGGAAACCC
supercont4.1	3565197	3565312	C	CCCCCGCTTTATCCCGCTTTCCCACATACCCCCATATTCTGCCCACATGTTACGACTCCCACCATAAAAGATCCCCATAACCCGCGGACTTCCCCCACAAACGCCCACTTATCCC
supercont4.1	3602911	3602969	C	CCCTGATACCCAACTTCTTTCTCCCGCATTACCCCTGTTCTCCTTCGCACGTGTTCCC
supercont4.1	3621932	3621973	C	CCCCTGACCGATCGACCTTCCACCCGCTAAGCCCTCACCCC
supercont4.1	3622825	3622884	C	CCCGTAAATCTGCCCCTCCCACTACTGGTGGTGTCAAGAAGCCCCATCGTTACCGTCCC
supercont4.1	3642331	3642374	C	CCCCCACCACCCCACTGCAAATGGGATGCCCCTCACTTGGCCC
supercont4.1	3644736	3644789	C	CCCACTGTCCAACCACTCAATCATCCCCAAGGAGTGGATTCCCTAGGAAACCC
supercont4.1	3645018	3645138	C	CCCTCCACACCGGCTGAAGTCCCTGCTCCATCTGCCCATGTAGCAGCGGTGGGAAACCCTGTCCCGCCCTCCAACGCCGCTGACGTGAATCCCCAGCAGCAACAGCGACAACCATCACCC
supercont4.1	3646337	3646375	C	CCCGCACTCCTACACCCCCTCCCTACCGTCCGGCGCCC
supercont4.1	3651143	3651182	C	CCCACCCTCTCCCAGCTCCAATCTTTCCTCACCCCACCC
supercont4.1	3672087	3672167	C	CCCCCCTATTCCCGACAACCTTCCCTTGCCTCCTACTCCTGTTATTATACCCTCTACACGCCCGTCTTCTTTAGAGGCCC
supercont4.1	3683524	3683577	C	CCCTGTGCGAACGTACCCTCCGAGATTCCCGTTTCCTCTTCTAGCTATTTCCC
supercont4.1	3696454	3696488	C	CCCCCACCCCTGCCCCACCTTTTTTCATCATCCC
supercont4.1	3696726	3696780	C	CCCTTTCTCCACACCGCACCAAACCCCTCCTAGCCCTTTCTGGATCTCGAACCC
supercont4.1	3697553	3697620	C	CCCAGACTCACCAGCACCCCTTCAGCTGTGTAACCTCCCTTTTAAACTTACACAGAACCTATCACCC
supercont4.1	3699032	3699119	C	CCCAGTATGGGCAATCCCACCGCCCCTGTTGGTGTAGCAACGCCCTCTGGTGGCCCTAATGTCCCTAATCAACCTGAGAATGCACCC
supercont4.1	3699194	3699230	C	CCCGGTGCTGGTGTCAATTTCCCTGCTCCCTCTCCC
supercont4.1	3707452	3707494	C	CCCCTACGCCCTTCATTCACCCCGGTTTCTCTTTGTCTTCCC
supercont4.1	3714362	3714460	C	CCCTACCCCTCTGGTCTCTCCGCTTAGGGTGACCCCTTGGTCCCTCTCGCCGGCCCCTCTTTTCCTCAGTCGCACCCGATACTTCCCTAAGTCCACCC
supercont4.1	3717109	3717162	C	CCCAGATGTCCATTCGTGACAGACAGCCCTCGCCCATTCCATCCGCAACTCCC
supercont4.1	3718335	3718439	C	CCCTCTATTCCCTATGCAATTGCATTTTCCATTTTGCCCTCTTTTGTGGCCCCCGTTTCACCCACACGTACACCCCACCTACCCACTTCCATCCCGCACACCCC
supercont4.1	3741929	3741971	C	CCCGTCCCTCACTCTGTCCCCGCTGACGTCTTGCAAATGCCC
supercont4.1	3746891	3746931	C	CCCTGCCCGAGAGGAGTTTACTTGGCCCAAGGACATGCCC
supercont4.1	3756470	3756500	C	CCCCTGACCCCATACTACCCTATCTAACCC
supercont4.1	3789620	3789649	C	CCCGTTCCCAAAGCAACCCCTCTTAGCCC
supercont4.1	3821702	3821775	C	CCCGAAAACGTAGGCTGGTAACCCGGAAGTCGCCCGAATAAGTTGTTCCCAGTAGTCGTCTCATTTAACTCCC
supercont4.1	3839498	3839576	C	CCCCAAGCACTAGCTCCGGGTTCGACTCCCGGCTAATGCAAGCGTACGGGCCCTCATTCAGGGTATCCCTTTTTGCCC
supercont4.1	3850403	3850459	C	CCCCGAGTCCTATGTTGACCCTGCTGTTCTTGGTGTTCCCCGCAGTCTTTACCCCC
supercont4.1	3870319	3870409	C	CCCCATTCAGTCATCCCGTTAATCCAAAAGAGGCCCCAGATTATGCAAGTCTTGTTCGCCTTCCCCAAGATCTTAGAACAATCAAGACCC
supercont4.1	3895608	3895679	C	CCCTTCACGGTGTCAAACACATTTCCCAATTTTGTGACTTAACTCCCAATGAGCTTTCTACGCTGCTGCCC
supercont4.1	3896060	3896111	C	CCCAAAACCTCTCGCACAGTGACTATTCCCTTCCAAGCGCCGCCCACTCCC
supercont4.1	3911312	3911382	C	CCCGATGACCGTTTACGTCCCCCTACACCCACCGTTACCTACAAACCCATTAATTCCTCGCACCAATCCC
supercont4.1	3912678	3912731	C	CCCATGCCCTCCCGTGGCAGCGTAACTAGTATATCAACCCTTACTCCATTCCC
supercont4.1	3912770	3912800	C	CCCTCTCCCCTCACCAAGGCCCCGATACCC
supercont4.1	3929169	3929210	C	CCCTACCCTACATACACATATGACAGTCACAACCCTTACCC
supercont4.1	3947134	3947221	C	CCCCTTCCCGACAGACCTCCAGGCGCAAAACACGCCCGCCAGTCAATATGCCGCTCCGGAACCCATTCAAGAGTTTTGGGCCGACCC
supercont4.1	3951722	3951756	C	CCCGTTCACCCCCTGTTCATAACCCATACGTCCC
supercont4.1	3956081	3956116	C	CCCCCCCTACGTCACCGCGGCCCAATCCAGGGCCC
supercont4.1	3981033	3981053	C	CCCACCCTTCCCGCAAACCC
supercont4.1	4010548	4010577	C	CCCCTGTCCCTCTGTCGCCAACCCGGCCC
supercont4.1	4010855	4010918	C	CCCTTTCTCTTGTCTGTGCACCCCTGGATGTCGGCTCACCCATCGCGCACCTAAACGCGCCCC
supercont4.1	4011032	4011071	C	CCCACTTGGCACGAATTTCCCTCTCCCCACCACCTACCC
supercont4.1	4015059	4015098	C	CCCTACCCAACACCCCAACAGCAGTATTGAAGAAGACCC
supercont4.1	4092842	4092905	C	CCCAAATTTCACTCTCGTTGTCTTCTGCCCTCTCCCATTACCTCTTTCCGTTACCACTCACCC
supercont4.1	4122860	4122904	C	CCCCTACAACTCTATTACCCCGCTAAAAACACCCCACATAACCC
supercont4.1	4152869	4152907	C	CCCCATTCATCTTCCCCGCTTTCTCCCGTTCGAATCCC
supercont4.1	4157962	4158046	C	CCCATTCCCTTAATTCAGTTCTTTTCTGTCCCCACACACCCACTCCTCTTCCCCACATTTCAGGGCCATCTCTTTAAACCCCCC
supercont4.1	4178335	4178377	C	CCCCCTCCAACCCGCTTCCCCACAATTATTCCAAGCTGGCCC
supercont4.1	4232679	4232725	C	CCCTGTTCTGCCTCGGATCCCCTCGTCTCCCTCTGTCTCTCGTCCC
supercont4.1	4232762	4232892	C	CCCCTCGGCCCCCATGGGCACTCCCACTCCTGCTGCCACTCCTGTCCCCATGGCATCATCAACTCCTGTGCCTCCCATGGCCGCGTCAGCCCAGATGCCTCATTTTGTCCCCCCGCCCCCGATGTCTCCC
supercont4.1	4235827	4235893	C	CCCTCCGGTGCTTGTTCCCTTCCCTCTCCTGGTGCTCCTGGGCCCGCTGCATTGAGTCGCGGGCCC
supercont4.1	4238452	4238486	C	CCCAGCTATTCCCAATTCGGGCCCTGCCGTCCCC
supercont4.1	4291313	4291359	C	CCCAAGCCACAATAAAGGTTCCCTCCGGAGCCTCCGCGGCCCTCCC
supercont4.2	1081	1130	W	GGGATCAGTCTCCATGGTGGAGGGAGCCTGGCGGGGGCGCCCACGAGGG
supercont4.2	37867	37909	W	GGGAGCAGGTGTTTCAGCAGCAACATGGGCAGTGGGAATGGG
supercont4.2	37940	38017	W	GGGGCGACGTTAGCATCAACGGTATGAACGGGAGCAGCGGGAATCGTTTCAGGGGCAGTCGCAGTGGTCCTAGAGGG
supercont4.2	135638	135683	W	GGGAGGCTGCCGGGAACGGGAAGCTTTAGCGAGTGCAGCTTAGGG
supercont4.2	153623	153671	W	GGGACACTGCTAGGGAAGAAGAAGCTGAAGCTGCTGGGAGCAGCAGGG
supercont4.2	153772	153826	W	GGGGGCAGCAGGGACAGAGCTAGTACTGTTCGAGGGATAGAACGAACTGGAGGG
supercont4.2	155312	155367	W	GGGACGGTGACGGTCTCAGTAACGGGAGAGCCAGGGACGGTCTCGGTGACAGGGG
supercont4.2	156044	156074	W	GGGACTGTCTGGGTAACAGGGGTACCGGGG
supercont4.2	156163	156218	W	GGGAACGGTGACGGTCTGGGTGCTGGGCACGTATTCGGTAACGGTCGTACCGGGG
supercont4.2	156475	156552	W	GGGCGCGCTGACCGTGCTGGTGTAGGGCACATAATTGGTCACGGCGGAACCGGGGACGGACTTGGTGATCGTCTGGG
supercont4.2	157766	157874	W	GGGCCGGGGGGCCAGGGGTGGGGGTGTCTTAGGGCTGGATGGGGGTGCGGAAGGGTGGGCTAGGGGCAGACGGGGAGAAGGCGGAAAGAAGTATGCCGCCGGGTGGGG
supercont4.2	159693	159758	W	GGGCGTGCAAATGGGAGAACAGATGGGCGAACAGATGACTGTGCCGTTGGGAGAGCAGTACAGGG
supercont4.2	171447	171496	W	GGGAAGGGTGAGAGGCAAGACCAGGGTAGGAGACCCAAGCAACTTGGGG
supercont4.2	171898	171962	W	GGGCACACCAGCAGCGTGGGCGATCTTGGCAATCTTCTCCAAGTCGGGGACATTGTACTTGGGG
supercont4.2	173161	173215	W	GGGGAACTGGCAGGGCAGGACAGGGTATCGAGAGGGGAAAGAATTCAACAAGGG
supercont4.2	186340	186367	W	GGGGTCAAAAAAAGGGTGCTGGGAGGG
supercont4.2	187247	187302	W	GGGGTGTGAGCGGGCAGAGGAGAGGGGCGGAAGGGGTGGTGATCAGGGATAAGGG
supercont4.2	187499	187564	W	GGGCCTGAGTGCCGGTCTGGGCTTCTTGGGTTTGAGCCTCGGGGGCTGCTGGCGGCAAGTTGGGG
supercont4.2	192679	192728	W	GGGTCTGTTAGAACGGGAGAGGGAATAAGTGGGCAAAAATGTGTTTGGG
supercont4.2	211296	211347	W	GGGAGGCAAGAGGTTCCGTCTCTTCAGAGGGGTTGTAGAAGGGGTTGGGGG
supercont4.2	214191	214257	W	GGGTTCCACATGGCGAAACATGCACTGGGCAAGCTGCACTCTGGTTACGAGGGAGTTTAGGACGGG
supercont4.2	230639	230696	W	GGGCAATATCATAGCAGTAGGGTTGAGTTGTGCTGGGTTTAATTCATAATAACTGGG
supercont4.2	230893	230949	W	GGGTTCTAGAAGAGTATTAGACGGGAAAAGCGGAGGGACGAGGGAGGGAAAAAGGG
supercont4.2	232263	232324	W	GGGGTGAGAAAAAAGCGGGGCGCTGTTATAAACAATGGGGGTGGCTTAAGTGGCGGATGGG
supercont4.2	232353	232510	W	GGGATGCTACAGCTTGCGGAGTAAGGGGCTGGATGCCATGAAACGGGTCGTAGAGAAGGGATGACTGATAAGTGGGGATGTGGGGTGCGCGGGGTCACGGGGACGGGCAACGGGGGCCATCGATGAGAGACCCGCATATGTGGGGCTATTGTGGGGG
supercont4.2	283294	283345	W	GGGTTAAAGTTTGCGGGGCGCGGTTGAAGGGAATGTGATTGGCCTGTGGGG
supercont4.2	312286	312344	W	GGGCCGGGGACGAAGAGGATGTTGAAGAAGGTTGGGGCAATCAATCGGCAAGTTGGGG
supercont4.2	324113	324136	W	GGGAGGGCCAGGGAAACGAAGGG
supercont4.2	324534	324636	W	GGGCCTCCAGGACCACCGGGGCCGTTAGGGCCACCGAAGCCAGGACCTCCGGGTCCATCATGAGGACCACCGGGACCACCAAAGCCGCCGGGACCGCCAGGG
supercont4.2	325003	325049	W	GGGCCAATCCCTCGACAGGGGGCTCCCAAGTGGGTTGGGGATTGGG
supercont4.2	346130	346204	W	GGGGGATTGTAGGGGTCCGTAGTGGGTGAGAGGGCTAAAGGGTCCGACCCGGGCCGTAATGAAGGGTCCTAGGG
supercont4.2	347571	347608	W	GGGAAACTTGGGGAATCCATGGGTCGGGAGTTTGGGG
supercont4.2	348262	348328	W	GGGCGGCTCCCGACGGGATTCGTCGATGGAATCGTGAGGGGAAAGGTTATGACCGTGTTCACGGGG
supercont4.2	349899	349946	W	GGGCCGTTGTTTTGGGATGAGGAATAAGAGGCGGGTCCTCTGTCGGG
supercont4.2	406407	406436	W	GGGTTTGTGGGGGTGTGGGGTGATGTGGG
supercont4.2	420260	420286	W	GGGTTGTGGGAGAGGGGATTTTTGGG
supercont4.2	432129	432170	W	GGGGGGGAAAAATAAGGATAGATGCCAAGGGTTTGAAAGGG
supercont4.2	433014	433075	W	GGGCTTCAAAATTGGGACCAGAAGGATTGTACTTGGGATAGTGAACGCGCTTCACCTTGGG
supercont4.2	452253	452303	W	GGGAGAGGGGAGTGACGGGTGGCCCAGACATTCGTCCATACTCGGGGGGG
supercont4.2	452439	452515	W	GGGCCCGGCGATGGGGCAGGAAGGAGGGGAGCATAAGCTCGGGGGGTGGGGGAGGAGGAGAGCATAGCTCGTTGGG
supercont4.2	452728	452775	W	GGGCGTGGTTTGGGCAGCACCGATGGGCGACTCAAGCGAAGATTGGG
supercont4.2	473177	473293	W	GGGAGGAGTCCGAATCAGTGGATTGGGAATTGTCGGCGGAGGGAGCAGCTGCGTTGGGAGGGAAGAATCTGGGGTTCAAGTGAATGTTGCCAGAATTTGGGGCAGAGGGACCCGGG
supercont4.2	515076	515121	W	GGGGGTAACGGGTTCGGGGAACGTCAGCTTGACAGCAAACACGGG
supercont4.2	517806	517865	W	GGGTCATCTTTTCACGGTTCGACTTAGGGTTCAAGGGAGCCTCAGTGAGCAAGCAGGGG
supercont4.2	531190	531236	W	GGGGTAACGCCAGTGGGTAGGGTGGTACTTAGCGCCCTTGGTAGGG
supercont4.2	549774	549811	W	GGGTACAGGGCGTGTTGGGTGTTCTAGGAGTTTTGGG
supercont4.2	564162	564192	W	GGGAGAGACGAGAGGAAGGGAAGGGAAGGG
supercont4.2	565223	565277	W	GGGACAAGCGTACGATGCGGCGTCGGGGCGGCAGCAATGGGGACCAGTAGCGGG
supercont4.2	572532	572617	W	GGGGGGGACGGGGGACACGAGCGCCGGTGGGGTGTGCGGCGTAGGAGGGCGAAGCGGGTGACACCGGCGAGACTGAGACACGGGG
supercont4.2	573783	573818	W	GGGCAGGACGGAGAACGGGGAACAGGGAACAGGGG
supercont4.2	596439	596502	W	GGGTTGAGTCGATGTTGTTGATGTAGGGACGGTCCCGTTCTGGGATGCAACAACGGCTGTGGG
supercont4.2	615524	615618	W	GGGCGGCGGCAGGGGAAGTGTCTCGAGGTATGAGGCCGTAGGGCGGCACCTTTTTCTATTGGTGCGGGTAATTTTTACCCCTTTTGTGATTGGG
supercont4.2	616338	616394	W	GGGGGTATATATGGGGGTAATCGTGATTGGAAGTGGGGGCGTCTACGCGTGTAGGG
supercont4.2	618268	618323	W	GGGGCGAGGTAACATGTGGGCAATCAGGGTGCAGAGGGTCTATGGAATGTGGGGG
supercont4.2	619628	619659	W	GGGAGGGGATGTCGAGTTGGGAGAAGAAGGG
supercont4.2	635868	635934	W	GGGAGCTTGCTTTGTAGGAGAGAGGGTTATGTGTGCAAGGGAGTCTGAAGTAGGTGTAAAAACGGG
supercont4.2	645242	645317	W	GGGCTTTTGTAGGGAGAATTGTTGGCATAAAAAGCTGGGAAAGGCGTGTTCTTCTTGCCGAGGGTTATGACAGGG
supercont4.2	700707	700740	W	GGGAACGGGAGTAGGAGTGGGAGTGGTGATGGG
supercont4.2	701043	701086	W	GGGAGCGGGACTAGGGAAACTGAAGATGTCTTGGTCGGCGGGG
supercont4.2	702916	702959	W	GGGCTGCGGGTCTGATAGAAAGTGGGTGATCGTCTCGAGCGGG
supercont4.2	708042	708106	W	GGGATAGAGAGGGGTAGTAAGGGAAGACGAAGAAAGGGAGAGAGAGAGAGAGAGAGAGGAAGGG
supercont4.2	711866	711919	W	GGGAAAAGAAGGGACAAGTACAAGACCTGGGCAAAAGGATGAATATAGCCGGG
supercont4.2	741283	741324	W	GGGTGGGTAGAAGAAAGGAGGGTCGTAGGGTCGTAGTAGGG
supercont4.2	745104	745182	W	GGGAGACGACAGGAGACAGACTGGGAGGTTAGGGCGCTCGAGACAGGGGAAGGGCGAGGTGGAAGTGGGGTGTGGGGG
supercont4.2	745569	745597	W	GGGTGAGAGCGGGATGCAGAAGGGAGGG
supercont4.2	745971	746015	W	GGGGACCGCGGGGAGACGGGAGAAGCACGCAACTCACGGTTGGG
supercont4.2	751434	751495	W	GGGATGAACTGTACACTATGGGGAAGGTGTGGATGGAGGGCAGGCAGGGAAGGTTAATGGG
supercont4.2	757948	758002	W	GGGCGACCCCGGTTCATGCCGGAGGGAGACGGAGAGGGCGAGGCGTGTCGGGGG
supercont4.2	758812	758908	W	GGGGGAGAAAAGTGGGATAGTCGAGTGGGGGCGAGAGACTGCGCATGAGTGGGGGAGCGAGGAGAACTCGAGCGCTGGGTGCGAGATGCGTGTGGG
supercont4.2	759952	759997	W	GGGAGAGAGGGGGGGAGAGGGGGGGAGAGGAGGGGAGAAGGAGGG
supercont4.2	761553	761601	W	GGGGACGTCATCGTCAGGGAGCAGGGTGCGTTGGAACGGCGTCTTGGG
supercont4.2	762109	762210	W	GGGTATAACGCGGGACAGCCGAGCTACGTCGGGGTGTACCCCTCGGCAATTCCGGGCCAGTCCGCGGGAACCCGGGGAGCACCGTTTGCGTATCCACCGGG
supercont4.2	763428	763463	W	GGGTGTACGGCGGGCGTACGGGCTCTTCGACTGGG
supercont4.2	781499	781565	W	GGGTCAATGGGAGGAGACTTTCAATGGGTTCCGCGATTCTAAACCCAAGGGTCCTGAAAGTTTGGG
supercont4.2	809381	809435	W	GGGGCACCAGCGGGTATGCCTAGAGTCCCATAGGGCTGCTCCCAAGGAGAAGGG
supercont4.2	809595	809652	W	GGGGGCAGGGTGGGCAGGTGGGTTGCCGCGGGTGCAGCTAGTGTCGTTTAGTGAGGG
supercont4.2	810081	810103	W	GGGAGGGACGGGAGCGCCAGGG
supercont4.2	810155	810201	W	GGGGGTCGAGTGTCACGTTAGCAGGGGTAACGAGGGGTAGTGAGGG
supercont4.2	824894	824936	W	GGGTTACAAACCCGGTCAGGGTTTGGGCTCAAATGCTGAGGG
supercont4.2	830273	830351	W	GGGATAGTGGGGGTGATGTAGGATTTGTGGGATAGACTCGAGCGGGGTGTGGGGGTGATCCACGGAACTCTGCAAGGG
supercont4.2	840002	840044	W	GGGATGAGGGAAGGAAGGGGGGGGTGAGGGACAAGGAAAGGG
supercont4.2	842038	842114	W	GGGGAGGGTTTGTTAGACCCAAAGCGAACAAGCGGGGGGTGGAGCGGGTATGAAGAGGACTTTTTTGGGAATTGGG
supercont4.2	851942	851970	W	GGGGGAGGGAGTTCTAAGTTGGGTGGGG
supercont4.2	862806	862854	W	GGGACAGGTTTGCACGTAGAGGGAAGGGAGGCACTGGTGCTCATAGGG
supercont4.2	884668	884699	W	GGGAAGCAGGGAAACCGGAGGGAGGAGAGGG
supercont4.2	886883	886935	W	GGGGTGTAGTGGGGGTGTAGTGGGGTTATGTGGGAAGTTGCGGGGGAGAGGG
supercont4.2	943586	943652	W	GGGACGCTCAGATTCGCTAGTTTCGATGGGATCCATGGAGAGGGCAGAAGATACTGAGCATGGGGG
supercont4.2	953501	953572	W	GGGTTCCGCGTCCCCTTGGGCAGGGGGTGCATCGTCAAAGTCTGGGTTGTCCCATTGAATGTTGAAACGGG
supercont4.2	1005038	1005182	W	GGGCTGCAGCGTGGGCAGCAGCATCGGGGGAGGCGGTGGCGGTCCCATGAACGGGCCTTTCCCTGAGGGGATCCGCGTAGGAGGCCTCGAGGCGGGCTGCATGTCAAAAGTGGGGGTGTAGAATGGAAACGTTACAGGGGAGGG
supercont4.2	1005839	1005895	W	GGGCTGGCGGAAGCGACGCCAGGGCCAGGGAAGGCAGCAGAGGCCGCAGAGGTGGG
supercont4.2	1007357	1007399	W	GGGAACCGTAGGGGATGATGGAGGAAATGAGGGGGAGGAGGG
supercont4.2	1007909	1007960	W	GGGAGGAGCTGAGGGAGCTGAGGGAGCTGCAGGAGCGGCGGACGGAGCGGG
supercont4.2	1008911	1008952	W	GGGCGCGCGATTTGCGGGGGAGTGTGGGGAGAGCCCACGGG
supercont4.2	1122721	1122776	W	GGGCGAACGGAGACTAAAGGCTTGGGCAGAGCTTGGAGCGGGTGCTGTCGCCGGG
supercont4.2	1124236	1124292	W	GGGCGGTAGAGGGAGTTGGTAAGTTTGGGGGAATGGTTCGTCATAGAGTTCCTGGG
supercont4.2	1124401	1124471	W	GGGATACGAGGTGCCGTAGGGGCGAGAAGATGGAGAGGAGGAAGGGAGAGAAGATGGAGAGGAGGAAGGG
supercont4.2	1156274	1156320	W	GGGTCACATTCCAGCGGCGGGATGGAGGGCGGCGTCGTTCGCAGGG
supercont4.2	1157709	1157758	W	GGGGCACCCTCGACCCCGCCGGGGACCAGGGTAGTTTGTCCGTTCTGGG
supercont4.2	1157978	1158041	W	GGGTCGCATGGGGGCGGGGCTAGCAGTCATCGGCGTGTGGGAACCGGCGGGGTTTGATGCGGG
supercont4.2	1158143	1158262	W	GGGGTTGCTGTGGATGCGGGCGTGTCGAGTGAGCTCGTCACTGCGGGAAAACCGCTTGGTGCAGCCGGGGAAAGTGCATTGGTGGGGTTTCTCGCCCGTGTGGGTTCGAATGTGTCGGG
supercont4.2	1169706	1169781	W	GGGTCTGCGAGAAGCGGGGGGAGGTGATATGGCGGTGGGGGCAGCGGTGGGGTAGGTGTCCGGCACTTGGATGGG
supercont4.2	1169886	1169930	W	GGGAGATATGACACCTGTGGACGACGGGGTGGGCAGAGCCAGGG
supercont4.2	1170282	1170347	W	GGGTTTGAAGTTGTCTGTCGGTTAGAGGGGGAGCGAGGAGGTTCAGCTGGGAGGGAAGCAAAGGG
supercont4.2	1181879	1181931	W	GGGCCGGTCTATTGACAGTGGTGTTCGGGGGGGTCTTGTCCGTGACGGAGGG
supercont4.2	1253694	1253730	W	GGGGTGGGGAAGGTGGGAGAGGTGGGGCAGCGGGGG
supercont4.2	1253847	1253872	W	GGGTGTGAATGCGTGGGTGGGTGGG
supercont4.2	1260883	1260905	W	GGGAGGTGGGAGGAAGGGAGGG
supercont4.2	1263812	1263863	W	GGGAGGGGCCGAGGCACTCATGTAGGGGAAATGACTTTTGGAAAGGTCGGG
supercont4.2	1263945	1264014	W	GGGGTGAAGCCCACTGAGGGCGACATGTACGGGGGCTGTTCGTAAGACGAACGGTGGGAGAGCACCGGG
supercont4.2	1273915	1273986	W	GGGGCGCCATGTGGGGGACGTCACCCCACTGAATGGTGTGGGGGATTGACCTGACAAAATAGTCGGTCGGG
supercont4.2	1315768	1315810	W	GGGTATTGGAGGGAGAAGGTTCTGGGTGCGGTTGGTTATGGG
supercont4.2	1344694	1344763	W	GGGAAATCCGAAGCGACCACCAACGGGAACCTTTGACCACTTGGGTGCGATTTTAAGCGAGAAACTGGG
supercont4.2	1396013	1396050	W	GGGAAAGCTTCATGTTGGTGGGGCGAGCGGGAACGGG
supercont4.2	1398062	1398130	W	GGGCGCGTTAACGAAAATAACGGAAGAAGGGTCGTTCCAATGAGCTTCAATGGGTCCTGTCTGGTGGG
supercont4.2	1419710	1419734	W	GGGTCGGGACAGAGGGACAGAGGG
supercont4.2	1421002	1421100	W	GGGTGACAAGGAACAATAGGAGCGGCAGGGACTGGAGGAGCGGGAACGGGTGCAGGGACGGGTGCTTGTCCTGCAGGCACATAGAGGGACAAACAGGG
supercont4.2	1421526	1421610	W	GGGATCGTTGAGGGGAAAACGAATGTGAGTAAACAGGGAAACCCATGCAGGGGCAACCCAAGAAAACGGCTTGGGTGAAGAGGG
supercont4.2	1421972	1422002	W	GGGCCAGAGGGAGGGAATGCTTGTGTCGGG
supercont4.2	1423047	1423142	W	GGGCGATGCGCGAGGCGATGGGAACACGGGGACTGCGTAGCGTGGTCTGTGGGAGAGGCGGGTCCCGAGGGTCAGCAGGCGACCGCGGTGATGGG
supercont4.2	1423196	1423264	W	GGGGAGGTGCGCGTGGGGGCAAACGGGGGCGAGTGGGTGAACGTGGGATAGAGTGGAGGACGAGTGGG
supercont4.2	1425796	1425869	W	GGGTGCTTAAAGGGTTCTCGAAAGGGTTTCTGGAAGGGTTTTTAGAGGGTTGCTCCGGGGAAAAGTTCAAGGG
supercont4.2	1451751	1451793	W	GGGGGTCTTCTGTGATCACCAAAGGGAACGGGGTGTGGTGGG
supercont4.2	1452128	1452186	W	GGGATCGGAGGAACGGGAAAGGAAGAAGAAGGGTAGGGGAACGGAAGTGGATGGAGGG
supercont4.2	1452327	1452400	W	GGGGGAATTGCATTAAGGGAATTGAGCTGAGAAGGGCGGATGAGGGCATAGGAGGGCCAAAAACGCGGATGGG
supercont4.2	1642798	1642825	W	GGGTAGGGATGGGAGAAGGATGATGGG
supercont4.2	1680058	1680095	W	GGGTGAGGGAGGAGTACTGGGAAGCGGTCGTGCAGGG
supercont4.2	1688613	1688665	W	GGGAAGAGGGGAGAGCGGAAGAGGAGAAGAGGAGAAGGGGAGAAGGGAGGGG
supercont4.2	1704627	1704661	W	GGGGAAGAAGGGTAAGCGTGTGTGGGTTATTGGG
supercont4.2	1732274	1732331	W	GGGAAGATTACAAAGTTCCGGGCGAAGTGTCATGCGGGCGACTTCCCTTGAAACGGG
supercont4.2	1749851	1749896	W	GGGTCTGTTGGGATTTATTCATAAGGGTAAAGTTCATGTTTTGGG
supercont4.2	1752749	1752797	W	GGGATAAAATGGGTAAAAAAGGGAAAAAAAACGCTTATGCCGACTGGG
supercont4.2	1760993	1761058	W	GGGAAAGGGGAAAAACAAAATTAGGGAAACGAAAGATGGAATATGCAAGGGGAACCGCGATAGGG
supercont4.2	1763109	1763202	W	GGGTGACGGGGCCTTCTTGTGTGGAGGAGGGACCAAGTGCCGAGGTGGAGGAAGGGAGGCCGAGGCTTGGCACGTGGGTTTCAAGGTTGCGGG
supercont4.2	1781133	1781159	W	GGGTGAGTGAGTGGGTGTTGGGTGGG
supercont4.2	1790240	1790279	W	GGGGAAGGGGCAACCATGGGAAGATAAAGTTGATTGGGG
supercont4.2	1813087	1813115	W	GGGTGGGTGAGGGTTTGCACGATGAGGG
supercont4.2	1828359	1828408	W	GGGATCAGTCTCCATGGTGGAGGGAGCCTGGCGGGGGCGCCCACGAGGG
supercont4.2	1839019	1839073	W	GGGGTTTTGAGGGGTTTCTGCTAATACCCTGGGGTAGGGTATAAGGTTATTGGG
supercont4.2	1839692	1839876	W	GGGTGATTCCCGTGTGGGGGTAAGGGGTCTGAGGGAAGGCTTCTGTGCGTGGGTGATTCCCGCATGGAAGCGAGGGGTCCGAGGGAAAAGCTTCGCACGTGGGTGATTCCTGTGCGGGGCAGAGTTTCCGGGGGAATAAGGCGTCGGTAAGGGGTCCGGGGGAAGGGTTCTGGGGGCCATAGGG
supercont4.2	1844998	1845181	W	GGGGGAGAAGGGGGACATGGGAGCAAACGATGGGAGCGGAGCAGCAGAGGCTACGGGAGGCACGGGGTCGAAGAGGCCAGTGGGAGCGAGGGGTGGGAGGCGGGAGCAGAGTTGGCCATGGGGGGCAGAGGGGTTCATAGGCGTCGAGGGTTCCATTTACGGCCAGAGACGAGGGCAGAGGGG
supercont4.2	1845350	1845408	W	GGGGTTTATCCCCGGTAAAAAGGGGAGGTGATTTGGAGTCACAAACCCGGGAACGGGG
supercont4.2	2049099	2049156	W	GGGCGCAGGAATAGACACATAAAAGAGAGGGAACAGTGGATTGATCGGGAAGTTGGG
supercont4.2	2055104	2055178	W	GGGATGGTGAGTGGGGGTGCGGGGGAGTGCTCGGGATGCGGAGACGGGATAGTTAAGAGGAAAAGACAGATGGG
supercont4.2	2055239	2055281	W	GGGCGGTAGCGGCAGCAGGGGAAGGGAGAAAGCTGCGGTGGG
supercont4.2	2056596	2056650	W	GGGCTGAACCGGGCGGGCGGTGCTTGTAGTTTGAGTTTGTGGGTTTGCGGTGGG
supercont4.2	2116989	2117048	W	GGGAGTCTCATCAGGAATAGGGGTCATAGTGCCGCTGGGCAAACACTCAGAGCGGGGGG
supercont4.2	2146491	2146567	W	GGGGCGTATAGTGGGGTGCAACTAGCGGGTTCGCTTTGCAGGTGAGGGAGCTGAATGCGGGAGTTGCTTGTACGGG
supercont4.2	2156924	2156954	W	GGGTGATAAAGAGGGTTGGGTTGAAGTGGG
supercont4.2	2157344	2157444	W	GGGTGACGTTGACAAACCGTGCGGGTGCATAACAGGTTGACCATCATAGGGGGCAGTGGGAATAGCGATGTTAGAACAAGGCGGGGCAGGCGGGCTAGGG
supercont4.2	2160507	2160546	W	GGGAAGGGTCATGAGAATGCTCTCCACACGGGGTTCGGG
supercont4.2	2161001	2161030	W	GGGTGGTGGGAGCCATAGGGTTGCGAGGG
supercont4.2	2167222	2167255	W	GGGATCGTAGGGTCCAGGGCATAACGACGCGGG
supercont4.2	2167317	2167359	W	GGGACTGGGTGACCTCCGGGATCTACCACCGCGAGGACTGGG
supercont4.2	2169364	2169408	W	GGGATGGGTCCGACTCTTTGGGTGCTTTTTGCTGTTGTATTGGG
supercont4.2	2218654	2218733	W	GGGGTTTCTGTTGGACAGTTGGTATGGGCATCTATGGAAAGATAGTTCACTGGGTCAGGGTCGTTTTCTTGAAAAGGGG
supercont4.2	2258185	2258243	W	GGGGTATGACTTTTACGGGGTTTGTGCCTACAGAGGGCAGGGTCATGCAGGGTGAGGG
supercont4.2	2304072	2304135	W	GGGAGGTAGGAGGGGTATGGTTTCTATGTGCGGGAGTGGGAACAGAATTAGATGATGGTAGGG
supercont4.2	2337842	2337867	W	GGGTGGGGCAAAATTTGGGGATGGG
supercont4.2	2365285	2365368	W	GGGCCAGAACCACTTTTGGGTGATGGTGCCGGCAGGGTAACCCTCGGCAGCAGTAGGGGTGGGGACCTTGAAGTTGACGGGGG
supercont4.2	2365669	2365740	W	GGGGGTGACATAGGTAGGGAAGTGGGTGGCATCGACCAAAGCTTGGGTCTCCTCCTTGGCGTCGAAGCGGG
supercont4.2	2429794	2429830	W	GGGTGTGTTATTTATAAGGGCTGGGTTGGAATAGGG
supercont4.2	2429982	2430052	W	GGGCAGGTGTTGGCGGGAAAACAGAGGCTTGCTGGCCAGGGACCGATATGGTTGCGGAGTACGGATGGGG
supercont4.2	2477337	2477403	W	GGGAGGGACTGTAGCGGTAGGGACAGAGATGGAGGAGGTAGGCGAAAGGGTTGGCAAGCCACTGGG
supercont4.2	2488174	2488229	W	GGGATTGTTGTTCTGGGGAGGTGCGATTTCACGAGTTGTCTAAGGGAAGGGTGGG
supercont4.2	2491772	2491837	W	GGGCGACTTGTTTCAACCGGTATGTTGTGGGAATCATGCGAACGAATGACGGCCTTGGGACAGGG
supercont4.2	2514056	2514112	W	GGGCAGTGCACCCATTTTAGCGACGGGTTCATGGGATAAAACATTGAGATACTGGG
supercont4.2	2522571	2522613	W	GGGACGGGAAACGGGGGAACGATGTGCACTGGTGTGTCTGGG
supercont4.2	2542919	2542969	W	GGGTTCAGCGGGGATTGTTACAGGAGTGAGGAACAGAGGGAAAAGACGGG
supercont4.2	2576612	2576666	W	GGGAGGCGAGAAGTTTTAAACGCAAAGGGTAGTAGTTTTCGGAAGGGAGGAGGG
supercont4.2	2604682	2604739	W	GGGTGCTCCACTGCTTTAGAGAGGGGCAGCTGGCGGTAGCAGGGCCGGTCGTCTGGG
supercont4.2	2717703	2717782	W	GGGGTATTAAGGGAATCAGAAGCATGCTGAACGGGGTTAGGCAGCGAAAGGTTAGGGAAAAAGTTTGCCTCCGTTGGGG
supercont4.2	2718257	2718319	W	GGGCGCATAAGACGGCGTGGAGGGTCGGGAGTGTTTACAAATAGAAAGGGACGGTGAGGGGG
supercont4.2	2718358	2718419	W	GGGCAGGGGAAGGGGAAGCCCGAGCGGAGCCGGGTCGAGTCAGAATGGGCCCGTCGACGGG
supercont4.2	2718661	2718714	W	GGGGAGAAGAGCAAGTAGACACAAAGGGAAATGCTACAAGCGGAGGGGCAGGG
supercont4.2	2720121	2720216	W	GGGCCTGACGGGGGCCATGTGGGATTCGGCGCAACAGGGTCTGCGTGCAGCAGGGGATGTGTGGGATGCGTGTGGGGTAAGCCATCGGCCATGGG
supercont4.2	2736720	2736775	W	GGGTTTGAGGATTCATTTTCCTTGGGAAAGTGACAAGGTTTTGGGGGGAGCTGGG
supercont4.2	2756570	2756685	W	GGGGATATGCGTGCTTGCTGGTGATGGGTGTGGACATTGCGCATTCGGTCGAGGGAAAAAGAACGAACGGGAAAGAGGGTTATGGATCGGTCCAAAAAGGAGGGATATTGAAGGG
supercont4.2	2776479	2776540	W	GGGAGGAAGTCGGAGAGGGGAGACACCCAAGGCTTGCGCTAAGGGAGAGTGAACCGATGGG
supercont4.2	2786164	2786267	W	GGGGATGTGGGATGGGCTGGAGGGATGCGGGGGAACGTGGTGGTTAGTGGAGGGATGTGGGTGTTCGTGGGGGAGCAAATTAATCCCACGTGAAGGGTGGGGG
supercont4.2	2786639	2786740	W	GGGCGAGGGTGGTGGAGGGAGGGGGAGGGAGACGGAAGGCGGTGGAGGGTGGTGGAGGGCAGCTGTGTGGAGTGCGTTAAGGGGATAGGGAGAGAAGAGGG
supercont4.2	2795098	2795146	W	GGGAGGGATTAAAGATAGGAGAGTAGAAATGGGGGACGCATTATTGGG
supercont4.2	2811788	2811838	W	GGGAAAAGGTCAGTAATAAAAGCCGGGCTGGAAGAAGGGAGTGTGATGGG
supercont4.2	2813049	2813097	W	GGGTCGGTGGCTATAAGATTTGCTGGGGGAGTCGACGGGTAACTCGGG
supercont4.2	2818814	2818897	W	GGGGGATGTGGGGGATGTAATTAGGAAGAGAGCAATGTGGGATTGTGTGGGATTGTGTGGGATTGTGTGGGATTTCATGGGGG
supercont4.2	2828916	2828957	W	GGGATGCCGCCCTGGGTGACGTTTTGGGTCTGCTTCGTGGG
supercont4.2	2860613	2860657	W	GGGCGAGTGGGGGCAGAGGTTGAGGGTTTGGCAGGGAGAATGGG
supercont4.2	2860834	2860865	W	GGGGGTGTGGGATGTGTGGGATACGCGGGGG
supercont4.2	2861262	2861324	W	GGGAGGGCGGGTGGTTACGGAGCGAGGAATAGAGGGGAGAAGCGAGGCAAGAAATAGAGGGG
supercont4.2	2879033	2879077	W	GGGAAGTACGATGCACTATGGGAGGAGGGGAAGGAGAGGAAGGG
supercont4.2	2892809	2892909	W	GGGATACTGGGAATTTTTTCCCTGTTGCATTGGATTGGGTCTTCCGAAAGAGTCATTTGGGACGCGTTGTTGTGGAAAGGGAACATTAGGAAAATTAGGG
supercont4.2	2892936	2893002	W	GGGCTGTTACCATCGGGAATAGAAAGTTTGTAGGGCGGTGGCAGTGAATGGGTATTGACAGGGGGG
supercont4.2	2893328	2893377	W	GGGACCAGCATTTGAGGGAGAGGGAAGGTATTGTTGTTGACGGTTTGGG
supercont4.2	2939487	2939540	W	GGGTCCTTTGTCGAGAGGGAGACCAAGATATTGATGGGCCAGTTTTGTAAGGG
supercont4.2	2959854	2959918	W	GGGGAAGCGCGGGGGGCAAACGTGGGGTGCAGAGGGAGGGAGTGTGGGGACGGGCCTGTATGGG
supercont4.2	3007504	3007530	W	GGGAGAGGGCAAGTTCAATGGGAGGG
supercont4.2	3036522	3036545	W	GGGGGGGATGGGGCCAGCGGGGG
supercont4.2	3056524	3056579	W	GGGAAATGGGTCGAGAAGGAATGTTGGAGGGGGTAGTAGAGGTTGAAACCTTGGG
supercont4.2	3057534	3057582	W	GGGAGCGTAGCAAGAGGGAAACTATAGACGGGAAGACGATCTTCTGGG
supercont4.2	3070469	3070494	W	GGGCGGGAAGACGCTTAGGGCGGGG
supercont4.2	3072368	3072427	W	GGGTAAGACCAATAAGGGGGAGAGAGACGGGCGCACAGACCAGGTAGTCGCGGTCAGGG
supercont4.2	3076180	3076228	W	GGGGTTAGGATGAGGGGTTTAAGAGGGATACCATAGCGGAAACCCGGG
supercont4.2	3110830	3110894	W	GGGGGTTTTACTGGTGTGGGCAATATTTTGGTGGTGAGTTACGGGGCAGTTCCGCGGCTGAGGG
supercont4.2	3127418	3127480	W	GGGTGGTTTCCTTCAAGTTGGGATGGCCTTGCGAATGCGGACGAGGGGTTTGCGTTTGCGGG
supercont4.2	3150472	3150501	W	GGGAGGAGACGGGGAAGGGGGACAGAGGG
supercont4.2	3180697	3180745	W	GGGAGAGATTGTGCGTAAGTTGGGATGCAAGGAGAGGGAATTAAGGGG
supercont4.2	3181982	3182038	W	GGGCTCGGTCGTTACCACTGAATCTTCTGGGGCGAGTGGGAAGCTGGGTTTTAGGG
supercont4.2	3193404	3193461	W	GGGTAACGTCAAGGGTATCAACACTGTCCGCATTGAGTGGGTTAAGAATAGCAAGGG
supercont4.2	3208191	3208229	W	GGGTGTTAGGGAAGTGACAGGGGTGAAGACAACAAGGG
supercont4.2	3293211	3293253	W	GGGCAATTGAGGGGCCAGAAAAGGGTCAATAGAATAAAGGGG
supercont4.2	3296629	3296655	W	GGGAGGGGTGGGCAATCCCGTCCGGG
supercont4.2	3298161	3298204	W	GGGCGGGTTCAGTAACTGGGAGAGCAGGGGCGGGTTGCTCGGG
supercont4.2	3301851	3301991	W	GGGCGTGGACGGGGGCAGTGGGAGGAGTGGGATGGTGGAGGCGGGGGCGAGCGAAGGGTCCACCGGGGGACTGGCCGAGACGGGCCTCGGATGCGCAAGGGTCGGCGAGGGCGTCGTGGGGGCCGCGAGGCGAGCGGGGG
supercont4.2	3302061	3302118	W	GGGCACAGTGGGGGTTGCCGCGTCGGCCCCCGCGCTGGGGCTCCGCACATGCGGGGG
supercont4.2	3302321	3302356	W	GGGTGTCGGCGGCGGGGGTCGGTGGGGCGTTGGGG
supercont4.2	3302393	3302451	W	GGGGGTGGACCCTGGAGTGTGGGATGCACTGAGACATTTTGTGGGCGTGCTGTGGGGG
supercont4.2	3302919	3302964	W	GGGGTGGGGTAGGAGGATGCGCGCCAATGGGCGGCGGCGCAGGGG
supercont4.2	3303169	3303217	W	GGGCCGGACGTCGAGCGAAAACACGGGAGCGCCGTCGGGCGAGTCGGG
supercont4.2	3303484	3303554	W	GGGGACGTCATGCGGGCTCTGCTCGTAGCCTTTGCGCTCGAGGGCGCGCTGCATCTGCTCGGGCGACGGG
supercont4.2	3303580	3303625	W	GGGAATGCTGCTCTGGTGGGGGCGGGGGCGCGAGGACCGGAAGGG
supercont4.2	3303846	3303902	W	GGGCTGCAGGTGGGGTGGAGTGGAGGTGGGGTAGAGCGGAGGCGGTGCGGTGCGGG
supercont4.2	3305789	3305843	W	GGGAGCGGGCGTGGATGGGGAGTGGGCGTGGATGGGGACCGTGCGTGGATGGGG
supercont4.2	3305897	3305970	W	GGGTCGTCGCGGGGCGAGCAAGTCGAGGGGTGAGCAAGTCGAAGGGTTCAGGGGCTAGGGACAAGGACAAGGG
supercont4.2	3306848	3306919	W	GGGAAGCGACAGCTGGGTAGAGAGAGAGGGGGGGAGGAATTATAGTGGGGACTATGATGACTCTAGTAGGG
supercont4.2	3340235	3340284	W	GGGCATAATTGATTCAATGCCAGGGGCATTGGGACGTGGTCTGCTTGGG
supercont4.2	3346688	3346764	W	GGGTGCGTCCAGTAACCTTGGTAAGGGTGGGGCACATTTCCCGTCGGCGGGGTGTATCCATGGCTCAGTAACAGGG
supercont4.2	3362699	3362763	W	GGGTATACAGTTGATTTAGTTGTTGAGGGGTTAGTTGAATGGGGAACTGTTGTCCAGCCTGGGG
supercont4.2	3367962	3368046	W	GGGAGAGGGCAATGACGGAAGGAGGAGTGGGGGCGTGGGGCAAGCGAAGAGGACGAGGGGGTGGGGGCGACCCGACAGTGGGGG
supercont4.2	3368720	3368798	W	GGGATCTCGACGCAGTACTTGCCTGTGGGGTTAGCTGGGTGTTGTGGGGGTGTTGTGGGGGGCGTACCGACGGGCGGG
supercont4.2	3368871	3368898	W	GGGGTTAGTGGGGGTGAAGTGGGAGGG
supercont4.2	3368926	3368953	W	GGGCAGGGCGAGGGCAGGGCTGCAGGG
supercont4.2	3369324	3369379	W	GGGGGGTGCCGAGGATAGCGAGGGATAGCGAGGGATAGCGAGGTACACCGAGGGG
supercont4.2	3369405	3369465	W	GGGCTACCGAGGGAGAGGAGGACACCGAGGGGTACTGAGGGGTACTGAGCTGCGGTGGGG
supercont4.2	3370498	3370563	W	GGGTGTCGTGTGGAAGGGCCCACTCTCTATGGCGTTTCGCGGGGGCATGCGTTGCTTTGATGGGG
supercont4.2	3370851	3370909	W	GGGGACGAATGGGAGTGCATGTAGGCGCGCTTGGTCGGGTATCCGGCGGTAGTCTGGG
supercont4.2	3379537	3379583	W	GGGAGGGAGGGAGGCAAGGGGTCAGCAGGCGTAGGTGGAGAAAGGG
supercont4.2	3381008	3381042	W	GGGAGGGGTCAAATTGGGGGGATTGCCGATAGGG
supercont4.2	3386520	3386563	W	GGGGAGTTGTCGGGGGTGTATCTGTGTGAAGAGGGAGTTTGGG
supercont4.2	3419832	3419872	W	GGGAACGATAGCAGCAGCTTGGGCAGGGGGATTTGATGGG
supercont4.2	3432441	3432489	W	GGGGGCATTGGGATCCACACGACGTTGAGGAACAGAGGGCACGACGGG
supercont4.2	3433319	3433370	W	GGGATTTTGTTGTTGGGGACCAGGGCTTGATGATGACGACTCGCGCAGGGG
supercont4.2	3434011	3434082	W	GGGTTTGGACATGTGTCCTGAAGTTTTGGGCAACAGATGATTGTGGATATTGGGAACGACACCACCTTGGG
supercont4.2	3454364	3454412	W	GGGCATATGACTTCTAATCATGGGATTGTGGGTTCGAGTCCCGCCGGG
supercont4.2	3456294	3456343	W	GGGATCAGTGGGCTTGTAAGTGGGGAGCTTCTTCTCCCAGCCCTCAGGG
supercont4.2	3488988	3489050	W	GGGCGGGAAGGGAGGCAGAGGGTGCGTAAATGAATGTTTAGAAAAATGGGTGGTAAAGAGGG
supercont4.2	3489080	3489128	W	GGGAACAAACGCAGGGAATGGATAGGGGATACTGCTGGAGCAAGAGGG
supercont4.2	3503144	3503189	W	GGGAGGTCGTGTAGGGTACGGGAAGCGTGGTAAGCGAGAAGGGGG
supercont4.2	3508964	3508997	W	GGGGGTACTTGGGATACGGAAGGGAGAATCGGG
supercont4.2	3511523	3511578	W	GGGGGGCAGTGGGATGTTGTGTGGGGAATTGCGGGGGTTATGACTGGGAGGTGGG
supercont4.2	3512544	3512625	W	GGGCAAGCCTTTCTCCTTCCTTTTGGGTCGCGGTGAAGTTATCAAGGGCTGGGACGTTGGTGTCTTGGGTATGGCTGAGGG
supercont4.2	3513018	3513075	W	GGGAATTGAGGAGAGAAGGTGCAGCCCGGGAAAGGGGTATCAGTGGAGTGATGAGGG
supercont4.2	3529468	3529558	W	GGGCTTTGCAGCTATTCCTGGGCTTTTTGTTTTTTTTGGGGGTTTATATATGGTGTATTTTTGTTAGGGAAAGAGGATTTATATATTGGG
supercont4.2	3555173	3555241	W	GGGGGCACTAAGTTTTTGGCCAGGGATATCCAGCGCAATGCTATGGGCAGCCTCTTGAATATGCAGGG
supercont4.2	3609774	3609822	W	GGGATTACCGGGGAGAAAAGGGGCAAGGTGCTTTTTGCAAGCAATGGG
supercont4.2	3612917	3612964	W	GGGGAATAGGGGGGATTTGTGAAGTGCGATAAATGGGGATAGAGGGG
supercont4.2	3750267	3750342	W	GGGGTTTTTAATGATGACATAGTAGTCCGGGTACAGCTTTTTGCTGGGAATGTGAAGGAATAGAGCATTGATGGG
supercont4.2	3790393	3790447	W	GGGAAACAGGGGTATTAAAGCTAGGGATGTTGTAAGTCCGTACAATAGCGGGGG
supercont4.2	3791878	3791907	W	GGGTTCTGGAGGGACTGAGGGCATGAGGG
supercont4.2	3791945	3791996	W	GGGAGCTGGACACGAGTCTGAGGGGTAACAGACTGGGGAGGAGGTGCTGGG
supercont4.2	3795777	3795830	W	GGGGAAGTTCCAGGGAATCACCTGGGCACAGACACCAATGGGCTCGTGGCGGG
supercont4.2	3798208	3798268	W	GGGATGAGCAGGGCGTGGGGGCATGGGGGCACTGTGTGGGCAATATGCGTGAGTTAAGGG
supercont4.2	3816827	3816886	W	GGGTGGTATTTTGCCTCCTTGGGTTCAACGTTTGTTGAAGGGTGATCGCCGGTTCTGGG
supercont4.2	3845272	3845321	W	GGGATCAGTCTCCATGGTGGAGGGAGCCTGGCGGGGGCGCCCACGAGGG
supercont4.2	3861637	3861690	W	GGGCGGTTCGGGACTTCGATGGGATGTAGTAGACCCATGGGCGGCCTTCTGGG
supercont4.2	3863752	3863864	W	GGGGTGATTTCCGTAAAGCCAGTCTGGTAGGGACCTCCATCGTTGGCTTGGGTTACTGGTACCTCTGGGATAGGTATCGTGGGGATGCCGGCTTTGTAGGCAAAGGCCTGGG
supercont4.2	3863897	3863968	W	GGGCTACTGCATTGCAACTGCCGACTTGGGCCTCTACATGGGGAAGACGGGTTAATCGGGGCATACGGGGG
supercont4.2	3864178	3864269	W	GGGATCAATTGGGCAGTTGGGACAGCACTAGGGACAGGTGGCATCGTTGGGTATGAGACAGGGGGAGCAGGAGGCCAAGGAGCAGAAGGGG
supercont4.2	3864297	3864399	W	GGGAGACGAAGCTTGGGGCACCGCGGGCCAGGAAGCAGAGGATGGAGCTTGGGGTACTGGGGGCCAGGGAGCAGAGTACGCCTGTTGAGGGTAGTAATAGGG
supercont4.2	3864436	3864492	W	GGGACTGGGGCCTGTGCTCGGCGTCTTGTAGGGCAATCACGGGCGTAATGCCCGGG
supercont4.2	3865188	3865321	W	GGGGAAGCCGGAAGCCAGGAAGGGGTTGGGGGACACAGGGGAGTCGGGGATGGCTGACTCAACGGGGATAGACATCTGGGAAGCAGGGGACGAGGACGACACAGGGAGACCGGGAGACACAGGAAGGGCAGGG
supercont4.2	3865360	3865419	W	GGGGACAAGGCAAGCTCCGAGAACAGGGAGGACAGGGAGACAGGATCCAGGTTGACGGG
supercont4.2	1732	1808	C	CCCGTCTCTTGGCCCGTTCCGCTCTCCCACTCTCTCCTTCTTGGCCCGTCCCTGGCCCGCTCCGCTTGCTGCTCCC
supercont4.2	2069	2095	C	CCCGCTTCCCGGAGGAAGCCCATCCC
supercont4.2	43915	43987	C	CCCCTCACCCTCCGCAGTCTCCAGTACAATCTCGCCCTCCTTTACAGCCCAGAGCCCATTCGTTTACGGCCC
supercont4.2	70737	70775	C	CCCTACCCTAGTATGCAGCAGTATCATAACCCTTACCC
supercont4.2	111386	111444	C	CCCGCTGAACAATGGTCGCAAATTAAACCCCTCCATGTACCCCCGCGGACAGACGCCC
supercont4.2	145852	145904	C	CCCACCAATGTCTGATAGCGGACCCAGGAAAATAGGCCCTAAACCATTACCC
supercont4.2	158347	158398	C	CCCTGGGCCGTCCTCCCCCCGTACACTGCCCTCCTCGTTCACGTGGTCCCC
supercont4.2	162311	162373	C	CCCCCACGTGTTTACCCCGCCTTGTCCCCACCTAACCCACTCGAAAACCCCTGGGCCGCCCC
supercont4.2	188188	188229	C	CCCCCACTTATCATTGCCCCACTACTACCCCACTGTTCCCC
supercont4.2	225811	225864	C	CCCAATCGTTAGCAACTCCTATCCCTGAGCCTGTCCCAGTGGACAACATGCCC
supercont4.2	226733	226795	C	CCCTTATGCCGAATCTCGTAAAAAGCGCCCTGAGCCTCATCCCGTTGCAATTCTTGGTGCCC
supercont4.2	266750	266803	C	CCCGCAAATCAACGCCCGTCCCCCCCTCTCTCCCGCTCCACGTGGCATTCCCC
supercont4.2	267909	268022	C	CCCCTGGATGATCATTGATGCTATTCCCTACTTCCGTCGCTGGAAAATCCAGCCCAAAAAAGTTCCCAGCATGCTTGAACAATGGCAATGCACCCGTCTTGTACTTCTTTCCC
supercont4.2	270476	270495	C	CCCACCCGTTTCCCATCCC
supercont4.2	282330	282385	C	CCCCCACTCTCTTGCCCACCCCCACATGCTCCTCAACGCCCCCGCAGTTTCTCCC
supercont4.2	309512	309593	C	CCCAAAACTTGCTTGTCCAGACCCTTTCCAGTTCCAGCCTCCGTCTAATCCCGATCTTTTGCACATTGTAGACGTTTCCCC
supercont4.2	310009	310076	C	CCCCTCTAGTGCCCGCTGTCCAGCAGCACCCTCTCCATCCGCCTCCCATCCGTGGCCTGCCCATCCC
supercont4.2	324373	324401	C	CCCAATCCCACCCGCGACGTCGATACCC
supercont4.2	326964	326999	C	CCCAGTACTCACCCTCCGACGTTGTCCCGCCTCCC
supercont4.2	343850	343925	C	CCCGTCACTGATCGTGTGTTCCCGCTGTTCAGTTCGTGGAACCCGGCTGATGGCAGCGGACCCCTCCGAAGTCCC
supercont4.2	345193	345252	C	CCCCTGCTTGCTTACTGAGGCTCCCTTGAACCCTAAGTCGAACCGTGAAAAGATGACCC
supercont4.2	356879	356949	C	CCCTGTGTCTGAAGAGGCCCAAAGCGAAGACTTTGTGATTCCCTTTGGCGTTGCCAAGATCGAGCGCCCC
supercont4.2	384449	384546	C	CCCCAGAATGAAGGGGCTCATCCCTTCTCCCCGCTGTTCATCGTAACGTCACGCCCCGCAACTTTTTCACTGCATCCCTGCCAGTCCCTAATTCCCC
supercont4.2	398052	398096	C	CCCAACACATCCACCCCCTTTCCCGCGTTACCCGGGCAAGCCCC
supercont4.2	422314	422363	C	CCCGTGTTTGCCAGCGAGGCCCGTTTCTCCAAGAAGCAGCCCGTTCCCC
supercont4.2	423555	423620	C	CCCCCTTTAAAACATTTACCGCACCCTGCCCTGCTGCGCGTTCCCGCTCCCTCCTGCTCCCTCCC
supercont4.2	427431	427469	C	CCCCAAGCCCAATTGCTCCTTTTCCTCCCTCCAGACCC
supercont4.2	446746	446797	C	CCCGGTCCCGATCTCAGTCCTATTCTCGCTCCCCATCCATATCACCCTCCC
supercont4.2	475627	475690	C	CCCTAATTCAGCTAACACCTTCCCAAACCTACTCACAACAAAAACCCACCGAAGTTTTACCCC
supercont4.2	484613	484684	C	CCCAATGATTTGTTAGTCCCAGCATCCACCGAATGACCCAATTCATGAAATCATAGAGCCAGTCCCATCCC
supercont4.2	510330	510405	C	CCCGTTAAATGATGACCCTCTGAGTCCCTCATTCTTTTCCCCGATGAATTATGACCCTGGCACGGAAAATAGCCC
supercont4.2	510938	511024	C	CCCAAATGAAATCCCTAGACGATATATACCTTCCTTCCCCGACGAAGCGAAAACAACCCGTTTCAAAATTCTCGCTCCACCTTCCC
supercont4.2	545189	545235	C	CCCAGAGTTTACCCCAATCATCGAGCAACTTCTTACCCACTTTCCC
supercont4.2	571514	571599	C	CCCCAAGGCTGCTCCTGTGGAAGCCGAGCCCGAGCCCGAGCCCGAGGACAAGCGCGAGCTGCCCACTACTCCTTCTTTCGCTCCC
supercont4.2	572945	572986	C	CCCTAACCCGAACCCGATTCTGACCCCACCCAACTTTACCC
supercont4.2	573144	573221	C	CCCAAGTCTGCTCTTCGACAATGCTGGTCCCGGGTGTTTGCTCGATTGGAAGACCCGAAGTATATCAGCGAGTTCCC
supercont4.2	584241	584289	C	CCCAGCAGAGAATTCCCAGTACCCTGGAACTCTCAGGCTCAGAAACCC
supercont4.2	594080	594125	C	CCCCGCAACGGCCCCGCATTCGGTTGGTTCCCCCCTGAGAATCCC
supercont4.2	594156	594184	C	CCCACCAAACAACAGCCCTACCCTTCCC
supercont4.2	598229	598303	C	CCCGCTTTCGGCTCCGTTTCCGCAAAAACCCCTTTTACACGCTCCGCTTTCCCTGCCATCCCTGAATCGCCCCC
supercont4.2	598408	598481	C	CCCTCTGAACCAAGTTGCCCTCTGCCAATATCTCTCACCCACACCTCCTCCCAAACAGTAGAACAGGAAACCC
supercont4.2	613680	613775	C	CCCTACCGCCCTTCACCACGCCCTACCGAACTCTACCACCCCCCACGGCGTTGTACGGCGCACGCCATCCCCACTCTAATTGTGCGATGCATCCC
supercont4.2	614368	614415	C	CCCGAGGAAGTCGAGTTCAAGCAGATTCCCGTGCCCGAGCCCGGCCC
supercont4.2	703914	703948	C	CCCGAGCAGGGTTTCACCCTTCCCGGCGTCACCC
supercont4.2	704472	704517	C	CCCATCAACGGTCTCGTCCCCGACCCCGCCAACCTGACCGACCCC
supercont4.2	717513	717575	C	CCCACGTCACCCCACATTATCCCACGTCTCCATGCTCCCCCACTGTATGTTCCCCACATCCC
supercont4.2	761155	761217	C	CCCTTCTCCCCCTTCTCCCTCCCTTCGTCCACCCACTCCACCCACCCACCTCTTCCCCTCCC
supercont4.2	767855	767880	C	CCCTCCCCCCACACCCCCACACCCC
supercont4.2	809660	809700	C	CCCTTCCCGCGTCCCTGCTACTGCTGCTCGTCTTTGTCCC
supercont4.2	839488	839523	C	CCCACATCCTCCCACATCCTCCCACATCCTCCCCC
supercont4.2	839641	839682	C	CCCTGTCTCCCTTCTTCTTCCTCTCCCTCGCCCCCCCCCCC
supercont4.2	840237	840307	C	CCCTGTCATCCCACGCGTCCCTCCTTACCCCGCCTCCGCCCCGCAGAGGCGCATGGCCAAAACCTGACCC
supercont4.2	845436	845498	C	CCCCCTCCAAGAACTCTCCCTTGGCATGGAACCCACCGAGGACAACGATTTCGGTCTGTCCC
supercont4.2	845694	845749	C	CCCCTCTGCTTTGCAGACCATTGAGCCCATGGGCATCAACTGTATCCCCATGCCC
supercont4.2	857598	857664	C	CCCTCCATAAGCAAATGGCCCTCGGGAGCAATGACCGAAGCCCACACGGGATCTTCTTTCAGCCCC
supercont4.2	886940	887022	C	CCCCACAAAAAAGACGACCCACCACTACGGTTGCCCACTTCCCCACATAACCCCACATATCGAGCTGGTCAGCCAAGGGCCC
supercont4.2	904772	904834	C	CCCATCACCATCCTCTGCCCCCGTTCCCGCTCTTTCTCATAGCCTAAACCCTCTAACCACCC
supercont4.2	939231	939320	C	CCCACTGGACCCTTTGTCTCTCTTCCCCGCCTCCCCACGGACCCTTGGCCAGGACCCTGGCCGCGCGTGCCCGCACACACCCCTTCCCC
supercont4.2	939351	939384	C	CCCGTCTCTCCCCATATCTCCCTGAATCCTCCC
supercont4.2	940199	940256	C	CCCAAGGCCATCAACCCTCGCAACGTCCATATCCCAGAGCTTTTCCCGACGCCTCCC
supercont4.2	942297	942329	C	CCCATACCCATCCTCTACCCCTGCCTCTACCC
supercont4.2	942877	942952	C	CCCACATGGACACCCCACACAGCCCCACACTCCCGATTATCCCACACCCCATGCTACCCCACGACGTCCCATCCC
supercont4.2	943720	943832	C	CCCAAGCGCGGCCCTCCCTCGCACGTTCCACGGCGGTCCCTCGCGTGCTCCGCGGGGCGTCCCCGGTCCTGCACACACGGCTGCAGCCTCCCGCACACGTCGACCCTCCCCC
supercont4.2	945864	945911	C	CCCAGTTTCTTTCCCGACATCGTCTCTTCACCCTCCCGTCATCCCCC
supercont4.2	968578	968626	C	CCCCTTTTCTCCTCCCACATGCTTGACTTGTCCGAGGAGCCCAAGCCC
supercont4.2	969112	969167	C	CCCGTTGGTAACCCCGATGGTGCCGACAAGCCCAACAAGAAGTTCTTCGACCCCC
supercont4.2	975014	975046	C	CCCCCACCTACCCGTGTGCATCCCTCACACCC
supercont4.2	976444	976495	C	CCCCCTATCCGCAAAAAAACAATTCCCTGCATCATCCCCCCCGCAATACCC
supercont4.2	1001531	1001590	C	CCCGGCGTGGCCCTGTCTACCTATTTGAATGAACCCATCTGGGGTATCGGGAGTCTCCC
supercont4.2	1002529	1002629	C	CCCCTACCTAAGACAGACCCCATATAGAGAGAAAAGACCCCAAGGCAATCCCCCAAAATCCCCCCATCAACCCTGCTTCCCTCCTGAAGCCCTCCCCCCC
supercont4.2	1006427	1006448	C	CCCTCCTTCCCCGCCCCACCC
supercont4.2	1007062	1007114	C	CCCCTGTGTCCGCTGTTGTCCCAGATTACACTTCTGTTGGCCCACACGGCCC
supercont4.2	1053636	1053689	C	CCCTACGAGCCTTTCCCGGTCGATTAGGCTTACCCTTTACTCCGCCTTTTCCC
supercont4.2	1070187	1070229	C	CCCCGCCCTGTGGAGGCTCTCCGTCCCGCTGTGAAGCCCCCC
supercont4.2	1085164	1085233	C	CCCGTATGCAATCTCCCCCATGTGCACCCCATATTATCCCACAGAACCCCCACAACACCCCCGTCGCCC
supercont4.2	1085889	1085942	C	CCCCAATGAACCTAAGGGCCCCAAGATTGTGACTGAGGAGATTCCCGGTCCCC
supercont4.2	1086475	1086529	C	CCCATCCACAAGCTCGATATCCCCCTGTTCCCCTGGCCTCAAGCTGATTTCCCC
supercont4.2	1113197	1113255	C	CCCAAAAGCGTTTTAATCCCCTTGCCTCCTCCTTCAAAACCCATGCGCAAGTGGCCCC
supercont4.2	1115457	1115517	C	CCCTTTGGATACCCCAGAAGCAGAAGCTCCCGTGATAATTACTCCTCAAAGAAGTGCCCC
supercont4.2	1116805	1116876	C	CCCTTTCAGCTCTCGATTCAGAGGATTCCCCGCTTTTGGCGCCTTTCCCTATTTCATGTACACCGTGTCCC
supercont4.2	1121834	1121879	C	CCCGAAAACCCCGTCCTGCGCTTATGAAACCCTTTTATGGTACCC
supercont4.2	1161070	1161135	C	CCCACCACCCCCTAGCAGCAGCCCCCTGCAGCTTTCTTCCGTAGCTTCCATCCCTGCACTAACCC
supercont4.2	1162681	1162764	C	CCCTCCTCGTCCCAAGCAAGGTTTCGTGCTTCTCGTCCCTTCCAACGCCGACAAGTTGTTGCCCAGTGCGTTCGTGTCTGCCC
supercont4.2	1176703	1176750	C	CCCTTGCAACATCCCCAACACGATACTAACCCTTACCACGGACTCCC
supercont4.2	1179926	1179965	C	CCCTAGTACCCTTCTTTTAAAGCTTTCCCCATAGCTCCC
supercont4.2	1181356	1181438	C	CCCACTTTTCCTTCCACTTTTCCCTCCACACTCTCCCACTTTTCTCACATTCCCCCACCGTCTCCCCCACATCACTCCACCC
supercont4.2	1230183	1230247	C	CCCCACTTCTCACACATTACGGCCATCCTCCCCTCCATTTACTCCCTCCTCCGACCCCTTCCCC
supercont4.2	1253192	1253251	C	CCCTTGTAAATCCCGTGTTTCGCCAAAAAAACGCTCATCCCAACGCGTCTCGTCTCCCC
supercont4.2	1267732	1267776	C	CCCCGCCCAAGCACATTCCCTCCTTCGCCTGGGCTCTGCATCCC
supercont4.2	1305814	1305877	C	CCCTTACCACCCATAAATGATCCCTATGTTTCGACCAAATATATCCCATTCATTTCGTACCCC
supercont4.2	1358012	1358041	C	CCCGCCCTTGGCACGACTTCCCTTACCCC
supercont4.2	1385145	1385175	C	CCCTCCCACTCCCTTGGATCCTTGTAACCC
supercont4.2	1386171	1386235	C	CCCTTCGACGTATCGAAGACGGCCCGCCAGGTGCACGGCCAACACCTGTCCCGCGGCCAAGCCC
supercont4.2	1386431	1386469	C	CCCGCGTCGGCCCCAGCTCCGGCTCTGACCCTCCTCCC
supercont4.2	1388394	1388472	C	CCCCATTGACGTTTCCAACATTCCTGCCCTGTTACTCTCTCTCGGTGTTGATCCCCCAACGGCCGTTGTTGCTAACCC
supercont4.2	1423267	1423309	C	CCCCAGAAGCCCACTCATCCCACTGCTGCCCCACTCTATCCC
supercont4.2	1427093	1427130	C	CCCTAGCTTTGGTACTCCCAAACCCTTCCTGCGTCCC
supercont4.2	1431107	1431167	C	CCCCACCCTTCCCCTATAAAAAGGGCTCCCACTTCTCACGTCCCTCACCTCTCGTCTCCC
supercont4.2	1458074	1458120	C	CCCTGTCTGTCATTGCTCCCGGTTACCAATCCGAGTCTTCCCCCCC
supercont4.2	1466346	1466392	C	CCCGTTCCCTGGTAAAGGAACCAGATCAAACCCGGCAGATGTGCCC
supercont4.2	1469454	1469495	C	CCCTTTATCTCTCTGACGCTAAGCCCTGGATGCCCCGTCCC
supercont4.2	1479202	1479289	C	CCCGAGATCCCCGCGGCGCTTCCGCTTGCCGCGTCTACCCCGCTACTCCGCATTACCCCATCCTATTCGCGGCCCGCGACCTACCCC
supercont4.2	1528312	1528340	C	CCCCCACAAACCCGCCCACATTTATCCC
supercont4.2	1532754	1532819	C	CCCCCTGTGAACTCGACTACGCACGTACCCTCCTCTGAGACATATGTGCCCACTACTCAAGTCCC
supercont4.2	1536154	1536201	C	CCCCATTTCCGTCCCGCACTCCCCGCCGTCCACAGCACAAATACCCC
supercont4.2	1537227	1537308	C	CCCTTTTCTTTATTCAAACTGTCCCACAAACTGTCTTACTCCACTTCCCCTCCGTCCGTCCTCCCGATTCTTCCACCCCCC
supercont4.2	1541449	1541498	C	CCCAAATGTCAATTGGCCCACGAGCGTTCCCACATAAGCAATCATACCC
supercont4.2	1579887	1579931	C	CCCACCGACCCCCGCATCACTCCCACACTGTCCCCACCTTCCCC
supercont4.2	1580649	1580701	C	CCCGGTGCCGTTCTCTCTCCCTCTCTCCCCTCGTTCTCTCCTGCTAACGCCC
supercont4.2	1582852	1582901	C	CCCTCAATGGGAAGCTGGTTTCCCTGTGAAGGTCCCTGTTCCTCAGCCC
supercont4.2	1590919	1590955	C	CCCTCGCCCTAGTGTCTCAGTCCCATAACCCTACCC
supercont4.2	1653757	1653781	C	CCCTTAAGATTTACCCTCCCTCCC
supercont4.2	1708838	1708884	C	CCCAAACCGTGCAAAGCAGCACCCTTACGAGAGTATCCCTTGACCC
supercont4.2	1728248	1728321	C	CCCCAATAACAGAAAAGTTATTCCGTAGCCCATTCTACCGTTTCATACGTTTCCCCACTTCTCACTGTACCCC
supercont4.2	1728410	1728448	C	CCCAGCTGAAGTTCCCTTCTCCCTATATCATTTCCCCC
supercont4.2	1738601	1738658	C	CCCGTTCCTAATGATTTTTCCCTCTGTTCTCATTTCGTTTCCTGCCCGAATATCCCC
supercont4.2	1742889	1742950	C	CCCGTCTGTACCCTCATTCTTCAAAGTTCCGGCGCCCAAAGAAGTTTCATTTGCTGTGCCC
supercont4.2	1751652	1751708	C	CCCTTATTAGACTTTGGAATGGTGCCCGTGTCTACCCAAATAGCCATTGTTAACCC
supercont4.2	1752958	1753009	C	CCCGTCGAGGAGGAGCTTGAAGAGCCCGAGGAACCCGTGAAAACTGGTCCC
supercont4.2	1759835	1759894	C	CCCAGAGATTTGCGAATGGCCCGGGGTAGCAGTCCCTCGTGCGTTTCGTTTCTCGCCCC
supercont4.2	1765450	1765503	C	CCCACTCACCACCAAGGAATCCCGCTTTATCCCACATTCCCCCACCAACTCCC
supercont4.2	1766156	1766197	C	CCCTCTGCCCCTCCGTCCCTTTCTCCTCCCTACTAACGCCC
supercont4.2	1769359	1769466	C	CCCCGCCCAACCTCTGTTGCCGTTGATCCCGCCTTCATGTCACCCTCCCTGGAAATCAATTCCCAATTCTATCACCCGTCGCTCCCCTCCTTCCTACCCGTCGTCCC
supercont4.2	1772257	1772306	C	CCCTCTTATCCCTCATTACTGTGTCCCCTTCACTCCTTCGTTCTCCCCC
supercont4.2	1845500	1845518	C	CCCAAACCCTCCCCCCCC
supercont4.2	1997778	1997883	C	CCCAAGCTGGCCCATAATTCAGGCTCCCAAACGTTGTAAGCAGTTGCCCAACCATCAGGATCTTGATCGTTACCCAAACCCAGTGAGATCAAAGGATGCGCACCC
supercont4.2	2021041	2021097	C	CCCAAGCTAATTCCCAACTAACTCTACCCAGACAAGCAAGCACACTATTTCGACCC
supercont4.2	2071372	2071415	C	CCCGAGGACTATCCCGTCCCTGACGCAATCAAGGACAGACCCC
supercont4.2	2175857	2175906	C	CCCTCAAATACGAGAATGTCGTTCCCCATCACAACCCACACGTCTCCCC
supercont4.2	2203589	2203627	C	CCCTGGACCGAAACTGAACCCCTCCCCCTGAGTAACCC
supercont4.2	2243745	2243787	C	CCCACGAATGTGCCCGTGTTGACCATACCCACCAACAGACCC
supercont4.2	2266447	2266510	C	CCCACAAATTTAGTTACAACCCTTTGTGTCCAGACGCGTTGTCCCCCCTCGACCCAAGTACCC
supercont4.2	2270157	2270205	C	CCCACCCTGCTTTTGGCCGTTCTTTCTACCCTCTTCAATTCCATTCCC
supercont4.2	2277234	2277328	C	CCCATGATGCCCCAGCGCACGGGTATGCAACCTCAACCCGTAGGTATGCCACCAATGCTGCCCCAGCGTACGGGCATGCAGCCCATGATGCCCC
supercont4.2	2280021	2280105	C	CCCCCCTCTTCGCATTCAACTCCCTCTTCAGAAGGCGCCCCTGCTGCCCCTCCTCCCCCTCCAGTACCTTCAATGGCACCGCCC
supercont4.2	2314879	2314959	C	CCCTTAATATCGCGAAAGTCTTTGATGCCCGATTCCTTCAGTACGAGGAGACCCGTAAATGGTTCATTAAGTAAGGACCC
supercont4.2	2319517	2319564	C	CCCGCTACTAGCTCTGATCCCGCTACTTCCACTCCCACCCCCACCCC
supercont4.2	2335438	2335483	C	CCCAGATCCTGATTCTGTACCCTGTCCCTGCATTTCAGGGCCCCC
supercont4.2	2361704	2361754	C	CCCCTAATTTGCATACATAGTCCCAACCCCCCCCCCCCCCGGTAGACCCC
supercont4.2	2364524	2364592	C	CCCGTACCGATGATGACCCTAAGAAAAACCTGAGCCCGGAGAAAATCAAATGGCCCAATACGAGTCCC
supercont4.2	2374733	2374791	C	CCCACAGTCCTCGCTCTACTCTCCCATCTATTTCCACTGATCCCTCTCTCATTTCCCC
supercont4.2	2374892	2374927	C	CCCTCCCTCCGTTGAATGTACAGCTCCCAGAGCCC
supercont4.2	2386604	2386662	C	CCCGGTCAGGGACGTCGAACCCTCGACCTCCCTCGACCTCACGATTACGCAATAACCC
supercont4.2	2404012	2404065	C	CCCGTTTCGCCCGCCTCTCCCTCTTACCGTTTTTCCCCCAAACCGTCTATCCC
supercont4.2	2419733	2419787	C	CCCTTTCCCGTTTTGCGTTGTTTTTTCCCATTTTTACTGCCAGACCGTCTACCC
supercont4.2	2458680	2458713	C	CCCCCACTCATGGACCCTGGAATCCCACACCCC
supercont4.2	2459753	2459811	C	CCCACAATCCTAATCTCCCTCCCTCCTCCGCTACTCCCATGTCTGCATTCACAAACCC
supercont4.2	2492774	2492835	C	CCCGTTGGAGGACCCTGCGATCGTCAAGTTGGAACAACTTCCCGATGCCAAAGACAATCCC
supercont4.2	2511175	2511246	C	CCCGTATCCACTACAAAACGACCCCTGCATATGTCGACACCCACTGTCAGTCGAATATTGCAGGAATCCCC
supercont4.2	2543227	2543362	C	CCCTGCTGTTCCATCTCATCTTCCCAGACCTCTCCCCCGAATTCCCCTGCGATCCCCCCGGAGAATGTTCGAGAGCCGATCCCTAGTTTTCTTCCCCACATCATCCCACTTTCCCGTAAACTCCGATAGTATCCC
supercont4.2	2559925	2559990	C	CCCTGCGGCCACCCGTGAAGAACTGGTACTCTATGCCCTTCGTGCGTTGCGCGATACTCTTCCCC
supercont4.2	2560605	2560633	C	CCCTCATTTTACCAGCCCACCCATCCCC
supercont4.2	2571766	2571791	C	CCCAAAGACCCTTATCCCGTACCCC
supercont4.2	2573982	2574015	C	CCCCACTTTTCCCCACTTCCCCACGTGTATCCC
supercont4.2	2604381	2604457	C	CCCCCCTCGCCGCCGACCGCTGCCCATACCCTTTTCGTCCTGTTGACCGACCCTTCGCTCCCTGCCCCCGCCGCCC
supercont4.2	2606533	2606605	C	CCCTGTGTGTTGCCCCGCCTACTAACCCGTTCCCCTGTTCTAGCCCCTCTTTACCCACTCCCCGACGCTCCC
supercont4.2	2606835	2606892	C	CCCCCTACCTCCTCTGCCCGCACATGCACTGTTGAACAGCTTCCCTACCGCCGTCCC
supercont4.2	2607247	2607323	C	CCCCTGTTCGCCCGCACCGTTTGGCCCATTCCACGTCCCTGCACGACGATTGCGTCCCGGACTCGCCCCTGGCCCC
supercont4.2	2610085	2610131	C	CCCTCCCTCATATTGAAACCATTTTCGATTACCCGTATGCAACCCC
supercont4.2	2611197	2611231	C	CCCCCTCGCTCCCTCCCCCATGCGCTCCCCCCCC
supercont4.2	2623129	2623163	C	CCCTCTTTTACCCAAGTTCGAGCCCACTGCCCCC
supercont4.2	2623783	2623830	C	CCCTTTGTCGTTACCCACGATGGCCGTACCATCCGTTACCCCGACCC
supercont4.2	2624604	2624674	C	CCCTTTTTCGCACCCTTCCTCCTCCCCGCTTTTCTTCCGCGCCCCCGCTCTCGCTTATGTAATTTGCCCC
supercont4.2	2627762	2627811	C	CCCAATAGACATTCGCCCAACAGTACCGAAAGCCCGCCGAATTATACCC
supercont4.2	2642291	2642359	C	CCCTTTTTGATGCGACCCCTTCGCTTTTTGGTTGACGAGCATACCCAAGTTTACTTCATGGGTAACCC
supercont4.2	2667868	2667932	C	CCCAACACCCTTCGTCTTGCTCGCAAGCCCAAGTACGCCCGCAAGAGTGTGAACCATGCCACCC
supercont4.2	2676953	2677010	C	CCCCGTCATTGACATTGGTTCCACCCAATTCCGTGACCCCAAGGTCTTCTGGCACCC
supercont4.2	2720492	2720541	C	CCCCGCCCCTGCTGTCTCGACCGCCTCGCCCCAGCGCGCTGTGCTGCCC
supercont4.2	2721163	2721202	C	CCCCTCCCATAAGTACGTGTCCGGTATTTCCCCTGTCCC
supercont4.2	2721276	2721333	C	CCCGAGGACCCTTTCTCCCACCAATCGGGTCATCCCGTGATATTACGCAAACACCCC
supercont4.2	2722703	2722776	C	CCCGATTTCTTGACTGCTGTCACTGATCCCAATGCCCGCAAACCCCGCAAGGGTTTCGAGGACCGTGTTCCCC
supercont4.2	2740817	2740847	C	CCCAAACCCCGCACCCGAGACCCCGTTCCC
supercont4.2	2779235	2779293	C	CCCCATGAATTATCCCGCATACGATAATACTCCCGTGTCTTCGGGCGTCGTCATGCCC
supercont4.2	2779342	2779396	C	CCCAGTACCCACCGTACGCATCAAACCCTCTCGGCAGTTCACCTGCTCAATCCC
supercont4.2	2782972	2783035	C	CCCAAACCAATCACTAGTCGCCCAAACAGTAGTTGGCGACCATCCCAATGCGTCGCTTCACCC
supercont4.2	2787034	2787072	C	CCCCAAAGACCGAATCCCAAAAATACCGCCCGTTCCCC
supercont4.2	2787108	2787158	C	CCCTTCTTCATAACCCTCCTGCTGCTGTCCCAGACGTTCGCATAACCCCC
supercont4.2	2789893	2789998	C	CCCTTTTCCACAGGACCCTTTTCCATTTCTCCCCCTGCTCCTGTCCGTCCCCCGCCATTCCATTCCATCCCCTCCGTCCCTCCCTCCTCCCCCTTTGCGTTTCCC
supercont4.2	2790060	2790124	C	CCCATGACTACAAGTTTCCGTGAGGCCCTGGGACCCCTTGCAGGAACCATGAACGTCTTTGCCC
supercont4.2	2792999	2793064	C	CCCAATTCTTTTTCAACTTTGGACCCAACACTACCACTTTCTGTTTCCCTGCTGAAGTCTTCCCC
supercont4.2	2824118	2824300	C	CCCACTAGCGACGAAGCGTCCCCAGCGCATGTCCCAGCGCATATCCCAGTGCATACCCCATCCCATCCATCCCGCCTTTTGTTCTCGTCCCTGCGGCAGTTCTACTCGCTCTCCCTCTCTCCTCCCTCTCCCTCTCCCTCGTCTCTCCCTCGTCTCTCTCCCACTTGCCGTCCTGACCTCCC
supercont4.2	2825237	2825273	C	CCCATCCATCCTTCCTCCTCCCTCCCTCGATACCCC
supercont4.2	2827370	2827401	C	CCCACCCACCCTTCACCATCACATGCCACCC
supercont4.2	2861950	2862018	C	CCCGCAACAGTGTTTCGGTAACCCGTTTTTTACTACCCACGTTACCCCTCGGTATGCCACGCTTCCCC
supercont4.2	2862578	2862646	C	CCCCTTTCTCTCCTCTTCTCACCTCTATACCCGTGTTTGCTGCCGGTTTCTTGTTTCCCGTCTTGCCC
supercont4.2	2864737	2864775	C	CCCCTTCATACCCCGCTGCCGCTGATGTTCTCCCTCCC
supercont4.2	2875005	2875056	C	CCCTTCACCCTCTATCGTTTCTTCGACCCGTGCGTCAACGGTCGATTTCCC
supercont4.2	2881059	2881119	C	CCCCTCCCCGCACTTCTCCTACCCCCGAGGGGCTATCGACCCCATAAAAATCGCACCCCC
supercont4.2	2883263	2883290	C	CCCTCCCATTCCCTACGTCATTGACCC
supercont4.2	2898722	2898763	C	CCCTCAGCACCGACTCCCTTGCATTACCCAGACACACGCCC
supercont4.2	2935030	2935066	C	CCCCCACAGTCCGACCCGGACCGTATACCCACCCCC
supercont4.2	2958181	2958248	C	CCCATGACAGATCCTGTAAAAGGATTTCCCGACCGAGAGATACCCGTTCCAAGAGGAGTACAACCCC
supercont4.2	2959947	2960015	C	CCCAGCTAGTAGCAAGTCGAGCACGGCCCTCAGGCCGTGCCCGACTTGGCCGGAACGATTGAAAACCC
supercont4.2	2967802	2967862	C	CCCTTGAAGCTTCAAGACCCCGTTCCCAGTGACATTGAGGCTGCACGTTCCCAGACCCCC
supercont4.2	2973782	2973866	C	CCCCACTACGCTCCACTTTCATCCCACTTTCATCCCACTTCGGCGCTACTTCACTACCCCACTTTCCTCCCGCTCTCTCCCCCC
supercont4.2	2983261	2983308	C	CCCGTTGGGTTCCCCAAGAGCGTGGTTACTCCCTGTACATCCGTCCC
supercont4.2	3034902	3034964	C	CCCGAACGTCGTACATACCGCAAATTCCCCTTCCCCAAGGACTGGAATATCAACTTGAGCCC
supercont4.2	3085956	3085999	C	CCCGTGCTCCCGGCTACGAAAGCGCCCAACGGTCTCGTTGCCC
supercont4.2	3086134	3086192	C	CCCCGGCACTTCCTGTAACTTTAATACGTCCCTCCCCACCTCTGTTTCCGCCGTTCCC
supercont4.2	3091083	3091124	C	CCCTCACAATATACCCACCTTCTTGTTCTTCGCCCTACCCC
supercont4.2	3120959	3121026	C	CCCCCTAATGCCCATTCATCCCAATCCTTCTCCAACCGACCCGACATTCAGAAAAAAGCACATGCCC
supercont4.2	3127616	3127677	C	CCCGGAGTCCAAACCGCGGCTACGACCCCGATTCCCGGATCTACAACTGCGTTGCACTCCC
supercont4.2	3162767	3162824	C	CCCGTTGACTACTCGATTCCCGAGAACCCCTTTGCGTTCCTTAAGGACTGGGAGCCC
supercont4.2	3163500	3163540	C	CCCAAATTATTCCCGTCGAAAACGCCCTTGGCTTCTTCCC
supercont4.2	3164167	3164196	C	CCCATCACGACGCCCAAGGCCCTCCGCCC
supercont4.2	3165262	3165309	C	CCCGTGTTGTGCAGTCACGGTACCCTACCCTAACTCCAGGCTTCCCC
supercont4.2	3179848	3179924	C	CCCTCTAACACCGGTCCTCGTCCTTTGCCCAACAACCACGCTTTCAATCCCAATTCGCATCCTCGTGGAAGACCCC
supercont4.2	3190586	3190631	C	CCCGTCACTCTACACCCGGTGTGGGTCTTATTTCTCCTCCCCCCC
supercont4.2	3210647	3210707	C	CCCAAGTGTTCAGTTCGCACAAGCCCGTTTGTCTGACAAACTCCCCTTGAGTCATTTCCC
supercont4.2	3288658	3288712	C	CCCTTGTGCCCACACACGCAGACATCCACACCAAACCCGTAAGCACGAAGACCC
supercont4.2	3303961	3303987	C	CCCCCATCGCCCCCATCTCCCACCCC
supercont4.2	3304310	3304354	C	CCCCTGTCGCATGCGTCCGTGGCCCTCCCTGGTCTGCCCTGCCC
supercont4.2	3305446	3305494	C	CCCTCCACTCCCTCCTCTCCCTCCGCTCCTCGTCCCCTGCGACATCCC
supercont4.2	3305640	3305697	C	CCCCAACCATTCCTTGACCCCTCTTCCCTTCCCTCAGTCCTTTCTCCTGCTGCACCC
supercont4.2	3369615	3369650	C	CCCTCCCTCCTCCCCCTCTCCTCTCCATGTCACCC
supercont4.2	3369799	3369902	C	CCCTCGCTCCACCAGGCCCCCACAATCCGCTGACGCCCCCACGACTACTCCTACGAACACCCCACCGGCCCCCGCTCCATCCCGTACATGCCGCGCTGCCCCC
supercont4.2	3371815	3371849	C	CCCCACTAAAGCCCACACATATCCCACTCATCCC
supercont4.2	3415030	3415092	C	CCCGAAATTCCCGCAATTTATGGGTCAATGGCTCCCATTCCCGATCAAATACCCCAAAACCC
supercont4.2	3429425	3429493	C	CCCCCTAAGCCCAAAGGAGGAAATCCCAATGCAACCGTCGTCCCCAAGGATCTTTATTCGCACCGCCC
supercont4.2	3434565	3434593	C	CCCCGCGCGTTCCCGCCCCACCCTTCCC
supercont4.2	3435564	3435610	C	CCCTGGGTGCACGACCTCGTCTTCCCCTTCTCTCGCCCTTATTCCC
supercont4.2	3437214	3437319	C	CCCTCCTCCTATCTCCCTCCACCTTCCTCTACGTTTCCCCACATATCTCCACATCTCCCCCACAATCCCCACATTTATGCTTTTCACCGCTCCCTTATTACCCCC
supercont4.2	3438113	3438151	C	CCCAATCCCTCTGGCCCACCTTTTCCCTTCCCTCTCCC
supercont4.2	3480144	3480190	C	CCCCATCTCCCATTCCACGTTCCCTTTCCTCGGCTTCTGCTCCCCC
supercont4.2	3483263	3483331	C	CCCTATTGCAATTAAGGTTACCCCACCGGGCACCCATCCCCGCGCACTTCTCGCTACAGAACGGCCCC
supercont4.2	3484269	3484307	C	CCCAAACTGTGTCTCCAACACACCCCCCCTTCCTCCCC
supercont4.2	3496958	3497002	C	CCCCATTCCCCCACTCACCCCACATTCCCCATACCCCGCCTCCC
supercont4.2	3536878	3536929	C	CCCTGGGGGTAACCCTGAGCCCGGCTCGGTTGGAGCACTTCCGACCCCCCC
supercont4.2	3566947	3566995	C	CCCCCACCCTCTGCCCACTTTCTGTCTTCGTCTGGCCCCCACACCCCC
supercont4.2	3569001	3569054	C	CCCAATAGCCTTACTCGGTGCCCGCATCTGGACCCCCGGCGCTGAAGCAGCCC
supercont4.2	3570471	3570518	C	CCCCCTTAATACCACACCCCAAGCTGCCCTTTACCTTAACCTCTCCC
supercont4.2	3570854	3570930	C	CCCCCCGACTGTGTGCCTGTCTTCCCCACTGTGCCACCTTCTCCCGACCCCAGCAGTTGGTGCCGTTGCCCTTCCC
supercont4.2	3635142	3635218	C	CCCCTTTCTCACTTTTTCCCATTCCCCGTTCACTCATTTCCTCCAATGCACCCTTGGTCATTAACTCGTGATTCCC
supercont4.2	3635360	3635382	C	CCCTTTCCCGCATCCCCATCCC
supercont4.2	3639210	3639248	C	CCCGTAACGGTCCCTCTTTGATGCCCGGTGGAAACCCC
supercont4.2	3652354	3652403	C	CCCCGTCACTCACTTCCCCCACGTTGCACCACGTCTCCCCCACTTCCCC
supercont4.2	3655782	3655851	C	CCCACCACCACGCAAATTTATCTGCAGCCCTCTCCCACACCCCGTTCACAATGGACGAAAAGAAGGCCC
supercont4.2	3696945	3697008	C	CCCTTATTAAGAAACCCATAAGACCTAAACCCTAGAACACCCGACATCAGACGGACCACTCCC
supercont4.2	3722576	3722621	C	CCCCAGATTGACAAACCCAACCGCAGGACTGGCACATACCCCCCC
supercont4.2	3740278	3740353	C	CCCATCACCCTTTTCGCGCCCGTACCCTGTAGCCCCCATCCAGATTTCGACTATCCCTGTCCCCCCATCTACCCC
supercont4.2	3775768	3775794	C	CCCGGCCCTCGGCTCCCCAACAGCCC
supercont4.2	3777223	3777254	C	CCCGTCCTTTCCCTCACCCTGAGCTATCCCC
supercont4.2	3794524	3794565	C	CCCATTCCATTCGCTCGCCGCTCCCACCCCCGTCGTGCCCC
supercont4.2	3797358	3797431	C	CCCGTTTTCCCTGTTCCCGCACAGCCCAAACAAAGCTTCCAGGTTCCCGAAACGTCTTACTCCCGTCTGCCCC
supercont4.2	3814532	3814579	C	CCCCCGCAGTCCCCCACCCACCCCTGCTCCACTATGCTGCATGCCCC
supercont4.2	3828379	3828495	C	CCCGCGCTGCCCTTTCCCTCGGCGACCCCTCGGTCGTCCCGATAGACCCCTACTACCATTACCCAGGGTCGTCGGTTTATTCCCCCGCACCACGTGCGCCCGAGATCTACGATCCC
supercont4.2	3856278	3856327	C	CCCTCGTGGGCGCCCCCGCCAGGCTCCCTCCACCATGGAGACTGATCCC
supercont4.3	75579	75644	W	GGGGGGAATTCTGAAGGACGGGACGGATGTGCGCGGTAAGGAAGGGTTTGAGATTTGCTTTTGGG
supercont4.3	120220	120273	W	GGGGGTGGGGTGTGCACGTGTGGGGGATTTGAATACATGTGGCGGGTTGCGGG
supercont4.3	150787	150836	W	GGGCTCGAGGGCTTCCATCGACGAGCGGCGCGGGACACCACCCAACGGG
supercont4.3	151801	151844	W	GGGTTAAGTGGGGTGTGGGGCAGACAGGAGGGAGGCCTTTGGG
supercont4.3	152265	152325	W	GGGGAGCATGTGGGCGTCGAATGGGAGCTGGGACGGCAGGCCGGCTGCCTGCTCAAAGGG
supercont4.3	153394	153485	W	GGGGTAGGGTCCTCAGCCCCGCGGGGTTCCTTGAGGGGGTCCCTGCGGGGTTCTCCGCAGGGTTGTCGAAACTCTGTCGACACGTGGGGGG
supercont4.3	156970	157020	W	GGGCGAGACTAATATGGGCTTTCCGGATTCATGGGAATTATGCTTTTGGG
supercont4.3	160152	160215	W	GGGATAGCGGGGGTTTTGGGGGCAAAGTGGAGAAGTGGAGGGAATGGAGATTGCTAAATTGGG
supercont4.3	160602	160652	W	GGGAGAAGGGGAATGGACACATAGGGATGAGAGGGACAAGAGCAATGGGG
supercont4.3	181070	181113	W	GGGAATGAACATGCGGGTTGTATCGGGCAACCGCTCCGAAGGG
supercont4.3	243379	243437	W	GGGCGGGATGATGATTTCGGGGAAGGGCTTGGGGACGGGCAGCTGGAAGCGAGTAGGG
supercont4.3	250400	250444	W	GGGCGAGGGGGGGAATAAAATGGGTCGAAACGGAAATCACAGGG
supercont4.3	267179	267214	W	GGGGAAATCTGGGGAAGCGACAGGGGCAGACGGGG
supercont4.3	269909	270157	W	GGGGTATGAGGTGGAGGCGCGGCGGGGGTTGGAGTGGAGGGAAAAATCGAAGCCGTTTGTGTGGGTTGTGCGGGGGACTCCAAAATGGGATATGGGGGGTCTGAGACTGGGGAAAGTGGAGAAAGTGGGGAGGGGGTCTTTGTGGTGGAAATGGGTGAAGTTCTTGTGGGGGTTCCTGCTGCGGGGGAGACTGGTGGGGAGCTGGTGGGATTGTCCACGATGGGGTCGTCTTGTGGGGGATCTGTGGG
supercont4.3	278013	278052	W	GGGGTCGACCGGGTGTTCCGGTGGGAAGTGGACCAGGGG
supercont4.3	290597	290640	W	GGGCTTTTTTCATATGGGCAGTCGTGAAAGCAAAGGGCTTGGG
supercont4.3	297416	297538	W	GGGGCCACGTTCTTCAGCAGAAGGGGCACCCCACTTCAAAGGGAAAGGATCCACACGGTTCTGGCCGGGGTAAGAAGTCAAGATGACGGGGCGGTCGTAGAGAGCCTTCTTGGGAACTTGGG
supercont4.3	315122	315169	W	GGGGGAGGAGGAGGGATGGATGCACCGGGAATTGGAGGGGCGGGGGG
supercont4.3	323487	323563	W	GGGACAGTCAAATGGAAAGCTGCGGGAATAAGCAAAGTCGCCGTAGAGAGGGCCAGCATGGCCATCATTGTTTGGG
supercont4.3	329159	329210	W	GGGTAGCGTGACTGTTTTTCTGGTAGGGTAGGGTTATCGGTGGTGTAGGGG
supercont4.3	351345	351416	W	GGGCAGGGAATTGACGAGAGTTTGGCGGAGGGTAGGACGCGAAGAGTCGGCCGGGGTTGATAAGCACTGGG
supercont4.3	351873	351923	W	GGGACTCCGCAGGGTGACGGGGGTTTTGGCAAAGGGATATGGGGTACGGG
supercont4.3	352015	352053	W	GGGCCTCGGGGTGTGGGGGAGGAATAGTGCGGTGTGGG
supercont4.3	355067	355158	W	GGGGACACTAGCGAAGTGGGGCGGTGGGGTAGGCCATGTGGGGTATGTGGAGGCGAACGGGGGCCGGCCCACGGGAACCCATGCAGCGGGG
supercont4.3	407115	407150	W	GGGATGTATGGGGGCACAAGTGGGGTCCTGTGGGG
supercont4.3	465073	465123	W	GGGCATTTGACTTCTAATCAAGGGATTGTGGGTTCGAGTCCCACCGGGGG
supercont4.3	490186	490212	W	GGGTTTGTAGGGATAGGGATAGAGGG
supercont4.3	516663	516705	W	GGGAGGAGGACGGGAGGGGAACATTTCTGCAACGACTGTGGG
supercont4.3	521077	521154	W	GGGATATTGTGGGGTCAATGTGGGATATGCCCGGTAATATGGGGGTAAACTCCGGTAACTTCGGGCGTTTGTGGGGG
supercont4.3	523525	523560	W	GGGCCAGACCTATGAACACAAGGGTGGGATCGGGG
supercont4.3	529314	529356	W	GGGGACGACGGGAAGAAAGAGAAAGGATGGAGGGAGTCTGGG
supercont4.3	530605	530728	W	GGGTTCAGAAACTATCGCTGCCCTAGGGAAGGATAATGGGCATGTGGGGGATGTGGGGAAGGGAAGGCGGCTTTGCCGCATACTCGTCGGGGTGCAGTGGGATGGTGTGGGATAACGTGGGGG
supercont4.3	531251	531347	W	GGGTGAAGCAGATGACCGGGGGTCGCTGAGCTGGGCTGGAGGAAGCGGGGGCTGCAGTGGAGGACCGCTTGTGTGGGGGTTTTGAGGATGGTGGGG
supercont4.3	557972	558026	W	GGGAAGCAAGGAGAGTGACGGGAGAAGGGGCCATCAGAGAATGATAGAAGGGGG
supercont4.3	561716	561782	W	GGGGGTCCGGTGGACGAATTGTGGGGCATGCATACAAAGGAGAGGAGTAAGGGGTTACGTAGTGGG
supercont4.3	582748	582788	W	GGGACTCGAAGATGTTATGAGGGAGGGTGTTGAGTGAGGG
supercont4.3	609955	609999	W	GGGCAGAAGCGCTGGGAAGGGTGAGGCAGAAGAGGAGAATAGGG
supercont4.3	628593	628639	W	GGGCGTTAGCCATCTGGGAACGGCAATGAGCCGGGTAGGAGATGGG
supercont4.3	628995	629045	W	GGGCCAGAGCTGACTGCTCCAGGGTGGGAGAGACGACGCCTGTGCAAGGG
supercont4.3	631431	631520	W	GGGTGGTGGGTTGTCTAGGGGAAACAACATGCAAGGGGTAAAAGTGTGGGAATGACAAGTGAACCACTGGGACGAGAGACGGAAGAGGG
supercont4.3	631801	631917	W	GGGCAGGCATGGGCTGGACAGCCATCGGTTGGGCGTACGGCATGGGGGCCATGGGCATGGGCTGCATAACGGGTCCTGTGGGCTGGGGCTGCTGCACAGGCATGGGCGGCATAGGG
supercont4.3	632129	632222	W	GGGGGCAGCGGGTGCGGGGACAGGAGCGGGAGCAGCAGCCTGGACGGGAGCAGCAGGAGCCTGCATGGGCGACGAGGCCGTCTGGTAGCTGGG
supercont4.3	649267	649311	W	GGGGGATCGACGAAATTGTGGGATGGAGGGGGGTTTAGTAAGGG
supercont4.3	676616	676663	W	GGGGAGAACATAGTACGTATGGGCGGGTTTTCGCGAAGTGGTTTGGG
supercont4.3	685597	685630	W	GGGCGATGAAACGGAGGGCTTGGGTATGCTGGG
supercont4.3	695701	695762	W	GGGGCTCATTGACGGGGGAAGTGCATTGGACGGGATCCTCGACAGCATTCACGGATTTGGG
supercont4.3	696313	696360	W	GGGACGGGTCAACAGGGGTGGATGCGGAAATGCTGGATACATCGGGG
supercont4.3	705062	705132	W	GGGGGCAAGAGGGGAAGGGCGCGACACAGTGGGGAAGTGGCGGGATGGTGGGGGACGAGAGTGGGGTGGG
supercont4.3	706164	706199	W	GGGACATGGCAGCGAGGATGGGTTGTATGGGAGGG
supercont4.3	727520	727547	W	GGGAGGATGGGAGGGAATGGGAAGGGG
supercont4.3	770628	770660	W	GGGGATGTGGGATAATGTGGGATAATGTGGGG
supercont4.3	771457	771521	W	GGGAGCGACAGGGATCCAATACGGGCACAGGTGGGGGCGTCTGGGGGTCTTGAGAGGAAACGGG
supercont4.3	776436	776514	W	GGGAGGAAAAAGCAATTCGGGTTCAAGAAAACCAACGTCGGACTGGGATGACCGCCGGCCAACGGGCGAATTCAAGGG
supercont4.3	779192	779302	W	GGGGTGAAGTGGGGAGGTGGTGAGTAGTAGGGCAGGGGCAGCGAGGAGGTAAAAATGAGCGGAGGGGGGACGTGGGTGCCGGAAGGGAGGTGCATGAGAAGTGGAACGGG
supercont4.3	783036	783077	W	GGGGTGGGGCACACGGAACAGACCGACGGGTTGGTCGGGGG
supercont4.3	794655	794705	W	GGGGTCTTACGGGTGGTGATCTTCAAGATCTTGGTAGGGAGACGGACGGG
supercont4.3	817087	817143	W	GGGAGAAGGGAGATGTGGGTTTGTTCGAGTTGGTGGGTATAGTGGTTGGGTGAGGG
supercont4.3	838789	838809	W	GGGCGGGTAGGGGTTTTGGG
supercont4.3	1023722	1023779	W	GGGTGCTTGGGGGACCTCCTCTTCTTGAGGAGGGTATTGTTGTTCATTATTAACGGG
supercont4.3	1046772	1046835	W	GGGTTCAGGGACGTTCGGCAATGCACGATTCTCGGGCTGCCATGGTTCATCAGCGGGGATGGG
supercont4.3	1068488	1068572	W	GGGGAGAGGGCAGGAGTAGTTCAATGCGAGCTGGGAGGTTTAGGAGTAGTGAAGTGAAGGGTGGTGCAGCGAGGAATGGTGGGG
supercont4.3	1071650	1071697	W	GGGGGCGACAGGGACGGTGGGGGCTGCTCGGAGGAACTCGATGGGGG
supercont4.3	1074251	1074328	W	GGGTCGGTGATGGAGCCGTTGTAGGGAAGCACTGACTTCTGATTTCGAACGGGCGAGTGAATTGCTCCGTCTGAGGG
supercont4.3	1100938	1100989	W	GGGGAAGGGAGAGGGCGAGTGAAGCGCGAGGGAGGGGGAGCTTGCTATGGG
supercont4.3	1122843	1122944	W	GGGGGAAACGGACAAGGCTTCCCACCCCGGGCCACTAAATTAGGGGGGATTAGCTTGGGCCGATCATCTACGTCGAGTGTGGGGGTGTGGGGGTGTGGGGG
supercont4.3	1126011	1126060	W	GGGACTTTTTCTTGCTGGGTATAACGACGGGCATTAGTGGTCTACTGGG
supercont4.3	1127567	1127644	W	GGGAGACTCTTCATTAAAACTTCGGGTTCCTGCAAAAGAAGCAGGGACCAATGAGGTGCTAAAAAGGGTTCGATGGG
supercont4.3	1153831	1153878	W	GGGTCCTCAGGATCGGGCATAGTGTAAAAGGGACGTGCAGAAGCGGG
supercont4.3	1159684	1159715	W	GGGACGGGTGAGAGAGCTGAGGGACTAGGGG
supercont4.3	1174614	1174676	W	GGGTCGGGATGCAAGCCACCAAAGTCGGGAAGAGGGTTGCAGTTTTGGCAAACGGTCTCGGG
supercont4.3	1177379	1177464	W	GGGGATCGTTCATTAGCAAAAGAATGGATGGGGTTGTTGCTAGGGTGTGGGTTGTTTTCCGGTGATAAGGAGGGAAGAGTGCGGG
supercont4.3	1198431	1198452	W	GGGGGTGGGTGAAGGGGAGGG
supercont4.3	1199496	1199532	W	GGGCGACGGGTGGGTAACTGAGTCAGTCCATTTGGG
supercont4.3	1224073	1224124	W	GGGGGAACACAAGGAAGGTAGATGGGATCCGGTTATTTGGGTGGAATCGGG
supercont4.3	1274525	1274599	W	GGGGAAAAGAAGAACGGCGAGGGAGAGGGAAAAAAAGGAGAAGGAGAGGGAGATGGAAGGGGAGAGGGAAAGGG
supercont4.3	1275649	1275714	W	GGGACCGCGCAGAGACAGACGCGGGGTGGAGGCGGGGCGGCGAGCACGTGGGGCGGGGCGCTGGG
supercont4.3	1275881	1275929	W	GGGGTGCAGGGGGTGTCGGGGAGCGGTCGATCAGCGGCCCCGGCGGGG
supercont4.3	1276141	1276229	W	GGGAGTGTGGGGTAGCGCGCGGGGCTGTGGAGGGGCGAACCCATGCGGGCGAAATGGGCGAGCATTTTGTCGGCGAACGGGTGGTGGG
supercont4.3	1276724	1276783	W	GGGTCCAGTAGCCGCGGTTGAGGGCGGGGGCGCGCCGCGGCTTCCCGTGCACAAAGGGG
supercont4.3	1277693	1277747	W	GGGCGCGGATGGACTGTGGGAGCCGCGCGTAGTTGCCGCGGAAGCGGGCGAGGG
supercont4.3	1278255	1278363	W	GGGGGCGTCGGGGTAGGTGGGGAGCGGTGCGGGGCGAGCGGGGGATGCGGGGGCTGTGATGGCAGGCGGAGAAAGGGGACGGCACGTACGAGGGGGAGGACGAGGGGG
supercont4.3	1278398	1278617	W	GGGCGACGACACAGACGACAGCACCGGGGAGGACAGTTTCAGCGGGGGATGTGGGGGGGCCGGCGACAGCGGGCTCGGCTGAGCGGGCGTGCGCGGCCGGTTTCGGTTTTCTGGGCGGCCCTCGATTTTCTGGGCGACTTTGGCGCTCTGCGCCAGGCGGGTTGCTCTTCTTGTCAGCACCATGAGGGCGGGAGATGGGAGAAGGCGGGCAGGGCCGGG
supercont4.3	1296035	1296099	W	GGGGCAGCTGGCAGTCCAGGGACCACCCACATCACACTCGGGTAGCACGAATTAGCACCGAGGG
supercont4.3	1322192	1322260	W	GGGGTCACCATTGCACTCCTCCGATAATTGGGGGTTCTCGACACGATAAAGCAATTTCAGGGCACGGG
supercont4.3	1343845	1343886	W	GGGTTGGGAGAGGGTAAGATACCGATTAGAAAGTGAGGGGG
supercont4.3	1364388	1364443	W	GGGGGTCGAAGAACTTCTTGTTGGGCTTGTCAGCACCCTCGGGGTTACCAACGGG
supercont4.3	1364929	1364977	W	GGGCTTGGGCTCCTCGGACAAGTCAAGCATGTGGGAGGAGAAAAGGGG
supercont4.3	1377665	1377736	W	GGGCGGAATGGGTAACCGATGGGCATGTAGGACATTCCAGGAGCGGGGAATGGGCCCATGGGTTTCACGGG
supercont4.3	1378163	1378211	W	GGGTAACCAATGGGCGACTTGGGCATTATGTGGGAAGATGCTGCGGGG
supercont4.3	1380656	1380700	W	GGGGTGCAGAGATAGTGTTTGGGAGAGGGCAGGTTCAGAATGGG
supercont4.3	1382365	1382397	W	GGGAGTGGGGGTTAGGCGGGGCCAGGAGGGGG
supercont4.3	1446750	1446767	W	GGGGGGGAAGGGAGGGG
supercont4.3	1456065	1456131	W	GGGTCGAACTCGGCGTTCTTACTCAAGGGTACAATCAAAGCCTTGATGGGAGCAACAGCAGGAGGG
supercont4.3	1483545	1483610	W	GGGGGTCTGTGAGTGCTGGTGGGATGCTGTGTGGGAGTATACCGAGAAATGTGGGGTCATGTGGG
supercont4.3	1484710	1484749	W	GGGGAAACAACCGGGCAGTCCTGTAACAGGAGGGGAGGG
supercont4.3	1538622	1538664	W	GGGCGGGAAATATGCTCGGGATACTGTTTACTGGTATAAGGG
supercont4.3	1538850	1538902	W	GGGGTCTGCTTCCCTTGGGAAGCGTCTATGCCCAGGGAATGAGTGAGAAGGG
supercont4.3	1540917	1540952	W	GGGGGGCAGTAGGGGCGGTGGAGGGCGGTAGAGGG
supercont4.3	1541069	1541163	W	GGGGTTAGTGGGGGCACAAGGGTCCACAACCGCCGCGGAGGGCGAGTGGGGGAGGTGGGTGATGAGTGGAGGAGACAGCTGACCGGGAGAAGGG
supercont4.3	1541781	1541852	W	GGGCGATGGCCACCACCTGGGAGGTGGTGGGGTCAAAAAAGGCCAGTGGGGGCACGGTGATGCGTCCAGGG
supercont4.3	1548035	1548089	W	GGGTTCGGGTGTTGTTTACAAGAAGGGTGATCAATATATATTCCTCGTCAAGGG
supercont4.3	1550657	1550716	W	GGGCAAAGAGAGAGGGGACGGGCGAAGAGGGAGAAAGAGGGAGGGAGAGAGAGAGAGGG
supercont4.3	1557819	1557844	W	GGGATACAGGAGGGGGGGAGCAGGG
supercont4.3	1603130	1603199	W	GGGAACTTTGGTGGGCGACAAAAATCAGGGATAACGACAACAAAACCAAGGTGGGCGAGAATGAAAGGG
supercont4.3	1615679	1615739	W	GGGAGTTGTCTTTTGATTGAGTCTCGGGGATAACGTCTTGTGAGGTTGAAATGGGAAGGG
supercont4.3	1660269	1660314	W	GGGCGGAGGCGAGAGGGCTTGTGTGGGTCGGATGTACAGTTCGGG
supercont4.3	1677189	1677234	W	GGGCGGCGGAAGCCGTGGGGTTAGCGGGGCGGGGAGCAGCTTGGG
supercont4.3	1683977	1684021	W	GGGTGGAAGGCATGTGGGTATCGTAGGTGGGATTGAAGGAAGGG
supercont4.3	1685940	1685980	W	GGGAACAGCCGGAGGCTCCTCTCCGGGACTCGGGCAAGGG
supercont4.3	1693294	1693332	W	GGGACGGGACGGGGCAGCGATCGGTGTGCTAGTCAGGG
supercont4.3	1708673	1708744	W	GGGGGTTGCTGCTCCTGCGGGGGCGGGCCTTGAGTAGCCCAGTTGGGCTGTGTGAGGCAGTACTTCTCGGG
supercont4.3	1709098	1709152	W	GGGAGAGGGAAAGTGGACGAGGAGCAGACTGTGGGGGTCAGTAGACGCGTTGGG
supercont4.3	1710595	1710711	W	GGGGGAGGCACGTGCAGGGCAGACGGGAGTAAGCGAGAGGATAAGCGAGGGGCGGGGAGGGGGAGGGAGGCACGTGGAAAGCGTATTGGGAATAGAGGGGCGGGGTGAGGGGAGGG
supercont4.3	1741741	1741798	W	GGGTGGGGGCAAATGTTGATAGTGGGATACTGTGGGGTATTCGTGGGGGAATGGGGG
supercont4.3	1748660	1748706	W	GGGGTATCTCCAGTGGGTAGGGTGGTACTTGGCGCCCTTGGTAGGG
supercont4.3	1755533	1755558	W	GGGCGGGACTTGGGTATATTTCGGG
supercont4.3	1766762	1766826	W	GGGCATCGTCACGGACACCACGCCAGGGCTCGGGCAGAGGCAAGCGGGAAACGAAAGAATCGGG
supercont4.3	1799451	1799494	W	GGGTGTGAGTGGGATGTTTGGGGTAGAGAGGATATCAAACGGG
supercont4.3	1800988	1801026	W	GGGAAGGTACGCGAGAGGGAGGGTGAGCTTAATTGGGG
supercont4.3	1805652	1805696	W	GGGCGTGTATAGTAGGTTGATCAAGGGAGGGAATGGCATCAGGG
supercont4.3	1824212	1824261	W	GGGAGTTAGCAAGATATCGAGACAAGCGGGTTTGAAAACAATGGGAGGG
supercont4.3	1824863	1824898	W	GGGGGCGTGTGGGATAGTGTGGGCGTTGGTGGGGG
supercont4.3	1873493	1873609	W	GGGATGTGGGAGGTTGAGTGGGGTGCAAGTGGGCGAGGAGCGGGGTGAGTGGAATGTGTGGGATGCGATGGGATAAGTGGGGTGTGTGGGATAAGTGGAGCGTGTGCTCTGGTGGG
supercont4.3	1876019	1876196	W	GGGGATGGGGCGGGGGCGGGACGGCGGCGAGAGGGACTTGGGAGTACGCGTTCATGACGGCGGGGGCGTGTGGGGGCATAAGCATGTGGGGAGGAGGAGCGAAGGGGCCGGCGGGGGCTGTCTGAGCGACGGGTGCCGGAGCATGTCGTAGTAGGTGGGCGCCTCGAGGAAGACGGG
supercont4.3	1877211	1877341	W	GGGGTGTTGGATAGAGTGTGGGGTAGCGGGGAGAAGCGCGGGGGCGAGGGGGGCGCTATGCGGGGAGACAGGGGGAATGGGGCTGAGCGAGCCAGTGGGAACGACGAAAGAGAAGGGGATGGAGGCAGGG
supercont4.3	1887253	1887300	W	GGGTGAACACTAGCCATTGAGTTGTGGGAATGGAAGTGTGGGAAGGG
supercont4.3	1902780	1902842	W	GGGTATATACGTTAATCATGCTTTGGGCCAAATAACTTTTGCGGGGTAGTGGTGGGGCTGGG
supercont4.3	1937337	1937425	W	GGGAGTTGAAACAGCGGGAACATTAGAAAGGGAAGCAGAAGAATTTGCTGTTGAAGAGGGAGCAGGAGCAGCCGTGCTGAACAGAGGG
supercont4.3	1969183	1969217	W	GGGGGCGGTGGGGTCTAAGAGGGGGGCATGTGGG
supercont4.3	1975936	1976032	W	GGGTAGGGGGTACGCGGGGGAGAGCGGAGGGGGTGAGCGGAGAAGGATATCGGGAGGAGGACTAGAGTATGGGAATATGCTGGGTACGAGGAAGGG
supercont4.3	1987428	1987469	W	GGGGTCGTGTGGGAGAGTGGGAGTGTGGGTAAAAACGGGGG
supercont4.3	1987669	1987717	W	GGGGGACGAAAGACCGCTGGGAGGGCTGCTGTCAGAGGAGGTTTTGGG
supercont4.3	2017527	2017560	W	GGGAAGGGGTAAGGCTCGGATTTGGGCAGTGGG
supercont4.3	2028469	2028509	W	GGGATCAATGGTGATTTGAGTAGAGGGAACGGGTTCAGGG
supercont4.3	2028574	2028632	W	GGGAGCTTGGAATTTGAAGGGCTTTCCCTCGGCATCCACAAGGGTATCCTTGGCTGGG
supercont4.3	2082817	2082886	W	GGGCATCCTTCCATTTTGTGTATGGGTCAGTAACCGTTCGACGGAGCAAGAGGGTAAATTCAGCAAGGG
supercont4.3	2093204	2093263	W	GGGGGAAGAAAAACAAAAGAGGGAAATATGGGTGACCCTTATTAAACATTTTTGCGGGG
supercont4.3	2146279	2146408	W	GGGAAGAGGAAGAGAAGGGACAGCAGGCGTTGGTAATGGAGGGGCGGGCCGATCGCTCGTAGATGCATGTTCGGGCTCCGGAGTCGTGGGTCGAGTTGCTGTTTCGTAGTCGGGAAGACCGTCAAGGGG
supercont4.3	2146696	2146758	W	GGGAGGGAGACGGGGAGAATGCTCACTGACATGGGCGTTCTCACTAACACCGGGTCGTGGGG
supercont4.3	2146877	2146918	W	GGGGTGGTAAAAGTACTGGGAAGCGGAGTGCATGGGAAGGG
supercont4.3	2159600	2159713	W	GGGGGACAGCGGGGTGTTCGTCGGACGGAGTGGGGTCACTGGGGGCAAGTGGGTTGGTTGGGGGCTAGTGGGAGAAGGTGGAGTCCAGTGGGTGTTGTGTGGGATAATGGGGG
supercont4.3	2160109	2160148	W	GGGGGAAGAAAGTGGGGTGCGTAAGTGGTGGGAACGGGG
supercont4.3	2160687	2160888	W	GGGTGACGTGAGGGAGAACGACGAGGACAGGGGACCGTGCTGTGCGGTGGGGGAAGGCGTGGTGGAGTGGGAACGCGGTGGAGGAGGGTGGGAGAAGTGGTGGAGGACGAGTGGGGCTCGCGGGGGTGTGCACAATTGGGGGGGTACGTATTCTATTACGGGGGTATGTGGGGTACAACTAACGAAAGCAGCAGCATGGGG
supercont4.3	2175183	2175252	W	GGGGAGGGGGTAAACGGAGTGGGGAAAACCTGAATTTGGAAAGGAGGGCGTGGACCCGTTGCCTGCGGG
supercont4.3	2178147	2178196	W	GGGACCCCTGAAACGACCGCAGGGGATGAAATGGGAGGAGACGGAAGGG
supercont4.3	2179209	2179246	W	GGGTAGAGGCTTGTGGGGTAGGGAGCGTGAGGTGGGG
supercont4.3	2196730	2196778	W	GGGGGAAGGCTTTTCAAAACGGGCGGAAAAGTAAAGAATGTGGGTGGG
supercont4.3	2214244	2214316	W	GGGTTCATTAACGTGGGGTAGGTGTGGGTGTCGATGTCTTAGGGGTTCTGAGTGCTGGTAGGGTCCACGGGG
supercont4.3	2223774	2223848	W	GGGCGGTACCTCCTCATCATCCTGTGGGGGTATCACCCACATACGAAGCGTGGGGGCACCCCACACTGCAGGGG
supercont4.3	2224689	2224751	W	GGGTGTGGGTGGGCCTTTTCGAAAATGGTTAAAGGGGGGTAAGCATACAACAGTTACAAGGG
supercont4.3	2231648	2231679	W	GGGATTAATGGGATGGTGTGGGGAAGTGGGG
supercont4.3	2232818	2232868	W	GGGGAAGCGTATGCAAAGAGGGAAACAAAGGGATGGTGAGGGGATGCGGG
supercont4.3	2265582	2265619	W	GGGACGAAGGTAGGCAAGGGTATGGGGATAAGCGGGG
supercont4.3	2268543	2268624	W	GGGCGAGGAAAGGTGGTAGAAAGCAGAGGGGTCGGTCTTTACCATTTCATGAGGGTCGGTGGGGATTTTGGGAAGCTTGGG
supercont4.3	2279243	2279283	W	GGGAAATGGTAGGGATGTGTGATTAAAGGGTGTTTAAGGG
supercont4.3	2289678	2289700	W	GGGGGAGGGGACGGGGGTGGGG
supercont4.3	2290806	2290865	W	GGGTGCAGGAGCGGGTGACTTCTTCACAGCATGAGAGCCGGGACTAGCGGGCTTAGGGG
supercont4.3	2317485	2317588	W	GGGAATGAACCGGTTCGGAGGTAGGGATGGCGGGTACGGTGGCGATGGAGTGGGTGGATGCTGGTGTAGTAATAACATGGGGCAGAGGGGCTGCAGTGGTGGG
supercont4.3	2347238	2347294	W	GGGTTCATAATGGCTGTTTAATGTCGGGGAGTGGATGGTTCTGGGTAGGTTCTGGG
supercont4.3	2372663	2372705	W	GGGACTGCCGAAGGGTTCCGGGAACCGTCTTTGTTTTGAGGG
supercont4.3	2381640	2381683	W	GGGCAAGAGTATGGACGGAGGGGGTGAAAAGGGATTGAAAGGG
supercont4.3	2412087	2412119	W	GGGGGAAGTGTGTGGGTTTTGTGGGGTAGGGG
supercont4.3	2412214	2412268	W	GGGCATCTGGATTTGGGTTTTTGGTGGTTAGGTATGTGGGATCCATGTGGTGGG
supercont4.3	2419310	2419385	W	GGGTTCAGTAAACAGCCCGAGGGGGATAGCGCTTAGACTTACGAGTGGGTCGCTTAATCTTTTAGCAGGCGGGGG
supercont4.3	2434238	2434278	W	GGGCGCCAGAGGTGTGGGTGCGTCATGTGGGGTTTGTGGG
supercont4.3	2461396	2461469	W	GGGAAACATGTTTTTTTTTGGGTTAACTTTGGACAAGAATGGGGGAAATGTTGGGAAAAGGGACGTAGGAGGG
supercont4.3	2486292	2486332	W	GGGGAAGACGGAGGGGCTTGTCAGTGGGACGTGCAGGGGG
supercont4.3	2500035	2500085	W	GGGCCCTGATCTTCGGGACCACTATGATGCTCAGGGCATGCGTCCTGGGG
supercont4.3	2522556	2522584	W	GGGTTAAAGGGGTGGCAGGGGGTCAGGG
supercont4.3	2525429	2525466	W	GGGAGGGGTTTGAGGGAAGTGTGATGCGCTCTGCGGG
supercont4.3	2536668	2536704	W	GGGATGCGATGGGGGTTAGTGGGATATTTGCGGGGG
supercont4.3	2555744	2555793	W	GGGTTGACTACCATAAGGGAAAGGCGAATTAAGGGGCGGGACGCCAGGG
supercont4.3	2577273	2577310	W	GGGTTGTGTGATGGGTTGGGTCGTAGAAGATGGGGGG
supercont4.3	2577356	2577417	W	GGGTTAACACAGGGCGTTGGGGAATTGGAGGAGGTGTTCTAAGGGAAGCCCGCAGATTGGG
supercont4.3	2592582	2592624	W	GGGGAAGAAAAGAAAAGATCGTGCAGGGTTGGGCAGGCGGGG
supercont4.3	2608624	2608654	W	GGGAGCGGGTGCATTAGGGACGGGCATGGG
supercont4.3	2618722	2618782	W	GGGTCAGAGGCAGTGCGACAGCGATGGGATTCACTCGAGCCGCCCCAGTAGGGAAGGGGG
supercont4.3	2642818	2642896	W	GGGGTAGGCAGCACAGATGTTGCAAGTGAGGGAGCGTTCGAATTGCGCAGTGCTCGGGCAATTTTTATCCGGAGAGGG
supercont4.3	2643922	2643999	W	GGGGGCTAGTGGGCGGATGTGGGAGAAAACAGGCGAGTTGTGGAGGGCTAGTGGGCGGACCTGGGATACCGTGGGGG
supercont4.3	2669599	2669646	W	GGGCAGAGCTCAGGGAGAAGGGATTTTTGGAGGACTTGCAGAAAGGG
supercont4.3	2694667	2694737	W	GGGAATGTCGTAGATGTATTTGCCGGGAATCTGTCCGATGGAAGAACTGGGAGGCTTAATGTTGGCGGGG
supercont4.3	2694815	2694840	W	GGGCGGGCAGTAGGGTCGAAACGGG
supercont4.3	2695816	2695921	W	GGGCTGAGCGTAGGGGTTTTGAGGGAAAACTGGGTAGTACTGTCCGACATATCCGGGCTGAATCATGGGACTATACTGGACCATGTTGGGATCAATAATGTAGGG
supercont4.3	2707536	2707600	W	GGGGTACATGGGGTATCGACGCGCGGAGCCGCATGGGCCTCCAAATTACCGACGGGGGCATGGG
supercont4.3	2708720	2708762	W	GGGAGCAGGACCTGTGGTAGTGGGACCAACGGGTTCTATGGG
supercont4.3	2709260	2709355	W	GGGGAGATGTGGGATAAGTGGGGTGTAAATGGGGTTTGGTGGGATAGGTGGGGATTTTGGATGGGGGTCTGGAAGGCTGCGCCGAGCGAGCGGGG
supercont4.3	2715351	2715384	W	GGGGTGTCCATGATGTGTTTGGGGGAGGGAGGG
supercont4.3	2728928	2728956	W	GGGGTCAGGGGTCAAGGGGTCTCACGGG
supercont4.3	2729366	2729455	W	GGGGAAAGGGTGTCTGTACACGCCAAGACGAAGGTGGGTGAAGTGGGTGAAGTGGGATAGAAGCGAGCAAGTGGGTTGTGTAGTGGGGG
supercont4.3	2745379	2745432	W	GGGAATGCGTCATAGAAAGTGCGGGGCAGACGCAAGGGACATTTGCTTGCGGG
supercont4.3	2747457	2747485	W	GGGACCATCGGGTCTGCACATGGGAGGG
supercont4.3	2750762	2750800	W	GGGTAAGTACCGGAGGAAGGGCAGTTTGGGTGAATGGG
supercont4.3	2759151	2759192	W	GGGAGCTCAGGGGTTCCGCTTTTTTTCCTGGGGAAGTGGGG
supercont4.3	2797478	2797513	W	GGGAAGGGGTGACATGGGTTTCGGATGCTGCAGGG
supercont4.3	2799553	2799590	W	GGGGAAATGATGTAAGAAGGAGAGGGTAAAGGGAGGG
supercont4.3	2800005	2800060	W	GGGACGAAATGTGGTGGTGAGGGGTTTTAGCACGGTGGGGTCCAATACAGAAGGG
supercont4.3	2800278	2800328	W	GGGATCGGGTTGTCGTGTATGTGCCTTGTGAGGGCAGTGATGTGATAGGG
supercont4.3	2805245	2805283	W	GGGAGCACTGCTGGGCACGTTGGGTCGAATTCAACGGG
supercont4.3	2821989	2822037	W	GGGAAACGGGCCGGGACTTGTGTGACCAAACACAATGGGAGAAGCGGG
supercont4.3	2823797	2823837	W	GGGGCAAGCGGGATGGGATAGTGGGGTATGTGGGTCAGGG
supercont4.3	2834270	2834402	W	GGGCAAACCGGCCAAGGGGTGCTTGGGCTTGGGGGCGGCTTGCTCAGCAGCAGCAGGCTTGGGCTTCTCAGCGGCAGCCTTCTTTTGGGCCTTAGGCTTCTCAGCCTTGGGCTTCTCGACCTTGGGGACGGG
supercont4.3	2834770	2834815	W	GGGCCTTCTCGGTGGTACCCAAAATGGGAGCATTGGGGGCTTGGG
supercont4.3	2835060	2835115	W	GGGGGACTTTTGTTGAGGGAACTTGGCAGCGATATCCTCAGGGAATTGATGGGGG
supercont4.3	2846779	2846817	W	GGGGGTGTTCAAGTGGGGTAGTGGGCTGAAAGTGGGGG
supercont4.3	2846941	2846987	W	GGGCTGCGAAGGATGCCGTCTGGGGGTGGTGATGCTGCAGGGAGGG
supercont4.3	2849459	2849506	W	GGGTGGTAAGTACGGAGGGGATTAAAGAGGGGTATCGAATTCACGGG
supercont4.3	2882632	2882690	W	GGGCGATACCGTACTTCTCCTTGATCTTGGGAGCTTGGGTGCCCTTACCGGCACCGGG
supercont4.3	2882821	2882854	W	GGGGGAGTGGGGCACGTGGGATAGACATGGGGG
supercont4.3	2887677	2887747	W	GGGTCTTGGGCGACCGGTACCAGGGAGGGAAGAAGAAGGATAAAAAGGAGAAGGGGGAGTCCTCAACGGG
supercont4.3	2891462	2891544	W	GGGATGCGGGGGTGTGGGGGTGATGCAGGTGGGGAATGCATGGGGGTATCTCAACCCAGCTCTCTGGTGTGGGGGTGTGGGG
supercont4.3	2893918	2893964	W	GGGAGAGAAGGGGGAGGAGAGAGTTGGTAGGGTATGGTAGTGAGGG
supercont4.3	2894806	2894887	W	GGGCGAGGAGAGTTTGTAGTACTGAGTGGGATCCGTTTGTGCCATTGCCTCGGGTGTAGGCTCTATAGGAGGCAGTTTGGG
supercont4.3	2925885	2925939	W	GGGGAAAAGAATGGAACCGATGATCATGGGGGGAAGACGAGCTTCGGGGACGGG
supercont4.3	2928071	2928122	W	GGGTGCGAAGGGGTGCGGTTTAAGTTGTCGTAATGGGGGCACCATGTGGGG
supercont4.3	2978373	2978417	W	GGGCAGCGAGGGAGCGGGACAACTAAGTTGGATCTTATTGGGGG
supercont4.3	2978555	2978631	W	GGGGCCGTTGTACCGGGTGCTGCGCTGATTGCGGGCATGGGCACCGCGGGCATCAAATTCATTTTGGTACCTGGGG
supercont4.3	3023054	3023125	W	GGGGGAATCGGGAAGGTGGCGGCCTGCGTGGGGGTTGCGTGGGTCGTTTTTGTAGGTGTCACCTATGTGGG
supercont4.3	3025822	3025871	W	GGGAACCACCGTTCAAAACGTTGAAGGAGGGAACGGGGAGAACGAAGGG
supercont4.3	1339	1367	C	CCCTCCTTCCCTAATTCCCCGTGTTCCC
supercont4.3	2888	2925	C	CCCAACGTACCCAACCCTTAGAGCCAATCCTTATCCC
supercont4.3	6917	6953	C	CCCTCTCCGGAATAGAACCCTTATTCCCCGTTACCC
supercont4.3	9842	9891	C	CCCGCTCGTCCTTACTGCTCTCCCTCCTTCCCTAATTCCCCGTGTTCCC
supercont4.3	11397	11433	C	CCCAACGTACCCACCCTTAGAGCCAATCCTTATCCC
supercont4.3	12208	12267	C	CCCGCATCGCCAGTTCTGCTTCCCAAAATGGCCCACTAGAAACTCTCATTCGAAAGCCC
supercont4.3	15406	15442	C	CCCTCTCCGGAATAGAACCCTTATTCCCCGTTACCC
supercont4.3	18330	18380	C	CCCGCTCGTCCTTACTGCTCTCCCTCCTTCCCTAATTCCCCCGTGTTCCC
supercont4.3	23917	23952	C	CCCTCTCCGGAATAGAACCCTTATTCCCCGTTCCC
supercont4.3	28116	28180	C	CCCAACGTACCAACCCTTAGAGCCAATCCTTATCCCGAAGTTACGGATCATTTTGCCGATTCCC
supercont4.3	32044	32080	C	CCCTCTCCGGAATAGAACCCTTATTCCCCGTTACCC
supercont4.3	60461	60533	C	CCCTCGCAACTAGCAACAAAATTTTTCACCCTCACCCAAACTCCCCAACCACCACCTCTACCCCTCCGACCC
supercont4.3	61526	61556	C	CCCTGTTTCCCGTTTGACCCAACCATTCCC
supercont4.3	61613	61656	C	CCCTATGATGGACGGTGGAGCTGCCCCTTACTTTTTCCCTCCC
supercont4.3	66260	66311	C	CCCATCAATTGTCCAGTGAACCCAGTTTTCAATTACTCCCGTGATGGACCC
supercont4.3	71084	71122	C	CCCCAGTCGCCCTCTCGACCCATCTTCGTGTCTTACCC
supercont4.3	119885	119957	C	CCCCCATCTCCCCGTATTCCTTAAGACCCCACTCATCCGCTTTCACACATCCCCACGCTATGCACCGACCCC
supercont4.3	121360	121432	C	CCCTGGCCTCTGCCATCTCCCACTCCCCTTCTCCCTCATGTTCCGACTTCTGCAATCCCTCGTGGATCGCCC
supercont4.3	123138	123180	C	CCCTCCCATCCTGATTTTGCACTTTTACTCCCTGGTTTTCCC
supercont4.3	139589	139666	C	CCCAAAACTTACATAACTTTCCCAAAAGTGAGCAGGAGCAACCCGTATCTGACATCCTTCCCAACGGTGCACATCCC
supercont4.3	156257	156315	C	CCCTAAGACAATCAGTAAGCCCAACCATCCGTTGCACCCGCACCCAGCAAATGGCCCC
supercont4.3	172667	172732	C	CCCCTCGTGTTTCTCCCCCTCCTGATGTACCCATTCGTCCTCACAAGCCCAAGGTTCGTCCTCCC
supercont4.3	175577	175647	C	CCCCACTCGCCGCTCTCCCCGCATTCTCCGAGGCAGACCCCGCCGGGGTATTTCCCCTTCCTACCAACCC
supercont4.3	184333	184368	C	CCCCGTCGCATCCCACTTTAAACCCCCACTACCCC
supercont4.3	212268	212310	C	CCCTCTCCCTCATTAGCCCTTTGAGTCTTGAATCCTTTTCCC
supercont4.3	228406	228459	C	CCCCACTTCCCCACCCGCCTATTCCTCACGTGCTCCCGCTTCTCCCGCTCCCC
supercont4.3	252911	252955	C	CCCACTACCCGGGCGAGGTGATTGCAACCCGTCGCGGCTCTCCC
supercont4.3	275930	275979	C	CCCCTCTGGCACCGTCCCCGGTACCGTTGAGGTCGATGTTCCCACTCCC
supercont4.3	287932	287980	C	CCCGGACTCGCCGCATTCCCATCATCCCCCCTAAACTTTTCGTTTCCC
supercont4.3	305484	305521	C	CCCTCATTTGTGCCCGTCCATATCGTTGTCCCCGCCC
supercont4.3	306681	306757	C	CCCGCATGGCCGAAGTCCTATCAAACCCCACACACCGCCACATGGCCACAGAGGCCCCCACTGCACTCGACGCCCC
supercont4.3	341196	341281	C	CCCTTCCCTATAGCTTTTCGCCTCCCGCAGATCCCCCGCAAAAGCCTCTCGCTTACCCCACACTTCGGATAAACTTATGTTTCCC
supercont4.3	341659	341747	C	CCCCGTCCCATTCTCCATCGCTCCATTCTGCCCTGCCTTGCCCTGTCCTGTCTGACCAGTCTCGTTGTCCCGTTGCTGATGCGACCCC
supercont4.3	342315	342368	C	CCCTCCCATGAAACAGAACCCTTACGGACCCAACCCTGCTGATTTCCTTTCCC
supercont4.3	354250	354283	C	CCCCTTGGCTGCCCCTGACTCCCCCTGAATCCC
supercont4.3	356023	356061	C	CCCAGGCGCTGATTGCCCAGCTATCCCCTACGGTCCCC
supercont4.3	415588	415654	C	CCCGGTCCCTCGCAGCCGTTAATTACTTCCTCGCCCACTTCCTCTCAAGACTGGCCCCATTCGCCC
supercont4.3	415947	416015	C	CCCTCCCTACGCCCGCCAAATCGTCCCTCGTCTCTCTACCAAGTACACCCTCCCCCTCGACAGCACCC
supercont4.3	451004	451051	C	CCCATAGAGGGACCCCCTGGAAAAACAGCTACCAATGAGTCCCACCC
supercont4.3	460952	461029	C	CCCCCGGTGGGACTCGAACCCACAATCCCTTGATTAGAAGTCAAATGCCCTAACCGATTAGGCCACGAGGGCTTCCC
supercont4.3	465551	465680	C	CCCTGTACTCAAAAGATCGCCGAGCTTCCCTTCAAGCCCAAGGGTGTGATTTTCTCTGGCGGCCCTTACTCTGTATATGACGAGGGCGCTCCCCATGTTGATCCCGCCGTTTTCGAATTGAATGTTCCC
supercont4.3	490547	490597	C	CCCGGAGCCCAACTCTCTCAGTGCGTTCCCTCCAACTACCTCAAACACCC
supercont4.3	520845	520893	C	CCCATGTTCTTTCCCACAGCACGTATCCCCATGGACGTGTTGCTTCCC
supercont4.3	532413	532497	C	CCCCTTCTAGCCGCGTCTGTTGGCGTTCCCTTGTTTCCCTCCGCTCCCTCTCCCTCCCCCCCTCCTGTCGTCGCTGTCTCTCCC
supercont4.3	533588	533657	C	CCCTGCAGGCTGTCCCGCCCCCGCGATCGGCCCACCCCACTGCCCCTGACTATGCACCACAATCATCCC
supercont4.3	559562	559628	C	CCCTCTGTCTCCTTCACCGCTTCTCACCCACGGGAACCTGTCCCCACCCCTGCATCTTCGAAACCC
supercont4.3	568573	568594	C	CCCCCCCTTCCTCCCCATCCC
supercont4.3	578439	578509	C	CCCACGTCCCCGTTCACACTCCACTTCGCACCCCTCCTCCCCCTGATCCCCTTCTCCCCGCGGAACACCC
supercont4.3	579186	579273	C	CCCCTTTTTTGTTCCCCTTTTTCACTCTCATTTCCCCACATTAATCCCCTCTTCTCACCCCACTAATTACTCTCCCCTCCCCCTCCC
supercont4.3	580693	580744	C	CCCTTCATCCCACTCATCCCGCGCCCCACATGACCTCCCTTCCTTTCCCCC
supercont4.3	581383	581442	C	CCCTCAACCAGCGTAGGACGACTGTGACCCATTCTTCGTCGTTGTATTCACCCTTGCCC
supercont4.3	612602	612689	C	CCCTGCCCCATCGTAGACGTGGCCCCCACTTCTCGTCTTCATACCAAACCCACACCCCACTACATATCCCACTCATCCCACTTTCCC
supercont4.3	614133	614196	C	CCCTCTTACCACCATACATATCCCACCTGGCCCCACCACACCCCACATCCCCACATAACACCC
supercont4.3	615073	615166	C	CCCGCCTGCACATGAGCGTAATACCCCGTCGCGGCCTCTGTCTTCGTCTCCCTCTCGTCCCTCTCACGCACACGTTGCTCCTCCCTCTGTCCC
supercont4.3	619222	619283	C	CCCAATCCCACGTCCTCGACATCTTCGCCCGCTCCCTCTGCGCCATCAGAGTCATCTTCCC
supercont4.3	629975	630054	C	CCCCACCATTTCCCCTCATTATCGGCACTACCCTAAGACTACCCTCACTACCCTCACTACCCTTACTACGGTGCACCCC
supercont4.3	630929	631027	C	CCCCACAAACCTTGCCCCACAAAACCCCTCGTTTCCTCCACGTCCCCACCGACTCCCCACCTCCCGTCTGAACATTTTTGAAACCGGAAACCCGTCCC
supercont4.3	631621	631658	C	CCCGCGTCACATCACAAGCACACCCCCACCCAGGCCC
supercont4.3	634454	634518	C	CCCCCGCTTCTCCACAGATTCCCGCATTTCCCCACAATACCCCACGCCCCTGTCCTTTCATCCC
supercont4.3	641209	641249	C	CCCTCCCAAAAAACCGATCCCCTTCGAAACGATCTTCCCC
supercont4.3	641489	641547	C	CCCAATCCGTCGCTCCCACATTTGCATCCCATTCAGATCAACAGTCAACTTTCATCCC
supercont4.3	644722	644777	C	CCCGTGACCCCATTGGTATCACTACCCTTTACCAAGGTTTCTCCTCCAAGAGCCC
supercont4.3	644884	644937	C	CCCGCTACTTCAACCCCTCCTGGTGGGATGAGAACCGCATTCCCAGCAACCCC
supercont4.3	650858	650921	C	CCCAGCAGCACATTCCCTTCCTCTCACCGCTCACTGACCCTCCTCACTCATTATTCCTCCCCC
supercont4.3	652036	652079	C	CCCCTTTATCGTCCACTCTCCCTTCACACACATACACCCTCCC
supercont4.3	688063	688101	C	CCCAATTCTCTTCATCCCATCTCCCTTCGCTATACCCC
supercont4.3	714569	714595	C	CCCCCCCGCAGATCCCCCACTGCCCC
supercont4.3	740174	740276	C	CCCAGGGAACTGCACCCTTTTTTGAGGAATCACCCTCTCTAATCCCGATAAGCGTAATTCAACAGCTTTCCCGTGGTGGCTCCAATCCCCAGGAAAGCGCCC
supercont4.3	748347	748402	C	CCCCATCGACGTAGTCGTTCCGAATTCCCTCCTCCTTCCTTCACCTCACCCTCCC
supercont4.3	763080	763121	C	CCCCGCCCCACCCCCGCCAGCACGACCCCCCCTTTTGCCCC
supercont4.3	771782	771833	C	CCCCATTATCCCACCAACCACCATAAAATCCCACTTTGTCAAATGACCCCC
supercont4.3	779448	779513	C	CCCCGCGTTCGTCTCTAGTTTCCCGCACCGCAGCTCTCCGCAGTTCCCCGCGTTTTCTCTTCCCC
supercont4.3	851819	851848	C	CCCACAGCGCGCCCTCCACTCCCGCTCCC
supercont4.3	1002565	1002665	C	CCCTTAACCCAATGCTGCGTCCAGAATCTTTGCCCAACCTTGATGCGCAACTTTCCCAATCCCCTCAACGTGAGAATCCCCAGAAGCAAGCTAAATTCCC
supercont4.3	1026460	1026523	C	CCCTCCTTTTACCAAAACGCCCACAAAACCGAGACTCCCGGGATGACAGAAGTCTTAGTGCCC
supercont4.3	1039230	1039271	C	CCCAAACCCGCACCCTCCTCCAATTATCTTAACCGGTCCCC
supercont4.3	1069156	1069302	C	CCCCACATGTACCCCACGCGTCCCCACTCGCCCCACAGGCATCCCCACACCAGACCCCATTTCCCCACCTCTCCCACTCCTCCCCACCGTCGCCCACTGCATCCCCACCTGGGTCGCCCACTTCGGTCACTAAGCTGTCGGAGCCC
supercont4.3	1069574	1069646	C	CCCGCCAAATTTCGGCGTCGTGTGTCCCGGACTGGTTTACCGTTCAGGATGCCCTTCCCTGCAGGCTTTCCC
supercont4.3	1074736	1074809	C	CCCCAGAGATCTGTGCCACACTTTCCCTCACATCATCCTCGTCTTCCACAACCCAAAAGGCCGCCTCCTGCCC
supercont4.3	1075792	1075832	C	CCCAAGTCTGAGCGTCCCGTCCCTATCAAACAACGAACCC
supercont4.3	1075996	1076042	C	CCCGGGGAGCGCTCTCGGCTCCCACCCTAACCGGCGTCGTCCGCCC
supercont4.3	1076082	1076158	C	CCCAGTTGGAAAGCTACAAGGCCCAGTATCGTCAACCACCACCTCCTCCCCCTATGACTTCTCCTTCCCCTGTCCC
supercont4.3	1122245	1122280	C	CCCTGCAATGCCCTCTAGTTACCCATGGTGTGCCC
supercont4.3	1162161	1162211	C	CCCGCAGTCATCTCTTCTTCCCTCTCCATGGTCTTCTCCCTGCGGGGCCC
supercont4.3	1162238	1162355	C	CCCTAGACACATTCTCCTCCCCTCCCTGTCTTGCTCCTTCCTCTGCCCCCACTAGGACACCCCACTTGTTTACCGAGTCATCGTTCGCCCGCGTTTTTGTGTGACTGTTTTTTTCCC
supercont4.3	1169188	1169227	C	CCCCTCGAGTGCCCCTCGTCCGTCGTGTCCCTCTCTCCC
supercont4.3	1197734	1197809	C	CCCGGCGCCATGTACTACGGTCCCGGCGGTTACCCCTTGCCCGCTGGAGCTCGCGGTGTCCCCATGCCCCATCCC
supercont4.3	1197880	1197934	C	CCCTCCTGGCGTTGCTGCCCCTAACTTCCCCGGTTATCCTCGTCCTGTTGTCCC
supercont4.3	1233839	1233894	C	CCCACTGGTCACACCCTTCGTTTCTTGAACTTCCCTACCGTCTTGGAGAAGGCCC
supercont4.3	1235950	1236003	C	CCCTTTAAGTTTGTCGTCTCTAGCGTTCCCTTTGCTCCCCCCAGTAGCGACCC
supercont4.3	1239670	1239704	C	CCCACCCGTCTACCGATCCCCTGCCGCCAGGCCC
supercont4.3	1245803	1245877	C	CCCGCTGAGGCTGCCCCTGCCACCGAAGCTACCCCTGTCACTGAAGCTGCTCCCGCCGAGGCCGCTCCTGCCCC
supercont4.3	1267080	1267130	C	CCCGTACAAACCCCCTTGCCAACAAACCAACCCTCTTTGACGACCATCCC
supercont4.3	1270281	1270319	C	CCCACCGTCCCCGGCGAGAATCCTCCCCCTGCTTACCC
supercont4.3	1274714	1274762	C	CCCTTTTTTCTCTCCCTTTTCTCTCCCTTTTCTCTCCTCTCCTCTCCC
supercont4.3	1277247	1277322	C	CCCTCCTCTCCCTCAGGGTACCACCCCTGCAGCTTCTCGTCGTACTCCCAGCCCAAAGATTTCCGCGGGACACCC
supercont4.3	1278770	1278843	C	CCCCACCGAATCTCTCGCTATTCCCGCTTACCGTTGCGCAGCGCGCCCCCCACTCCCTCCTCACCCTCCCCCC
supercont4.3	1279651	1279700	C	CCCTCGACGTACGCAACTCCCTCCCGGCCGTCCGCCGTCGTTGGCTCCC
supercont4.3	1280144	1280167	C	CCCAACCCGCTGCTTCCCGTCCC
supercont4.3	1283896	1283956	C	CCCTCGAATGCCGTGGCTGTGAACCCGTTGAGTTTGTCCCTCAAGGCGTATGGACAGCCC
supercont4.3	1328727	1328750	C	CCCAAATGCCCTTTCCCCGTCCC
supercont4.3	1341074	1341105	C	CCCCAGAAACCCGACTTTCTGCAACCCGCCC
supercont4.3	1369106	1369146	C	CCCTTACTAGTATTGCCCTCCCTATATTGGATCTTCTCCC
supercont4.3	1370486	1370548	C	CCCATCCCAGCTTTACAACCTTCCCCAACTATCCCTAACTCTCTTGTCCATCGTTTCAACCC
supercont4.3	1387539	1387575	C	CCCCAACGAGTGGTGACACCCTCAACACCCTTACCC
supercont4.3	1392414	1392464	C	CCCCCGGCGGGACTCGAACCCACAATCCCACGATTAGGAGTCGTATGCCC
supercont4.3	1394411	1394465	C	CCCTCAGCTACTACTGCCTGCCCTACCAACCTGCAACGGAACTCCCGCGGCCCC
supercont4.3	1433328	1433361	C	CCCTCCCGACAACTCCCCGTCGTGACCATTCCC
supercont4.3	1447883	1447939	C	CCCTACTCCGCTACGCATTCCCTACAGCTCACACTCGCCATACTCCCGTGTATCCC
supercont4.3	1450992	1451027	C	CCCGATCCCTTTGTTTCTTCCCACCATACCTACCC
supercont4.3	1466247	1466316	C	CCCACGCCTGTTAAGCAGGCTGAACCCGTTGCAGTCTCCACCGCCTCTGAACCCGCTGCATCTTCGCCC
supercont4.3	1509410	1509479	C	CCCGTGCAATCACAAAGTGACCTTCCCCCCATCCTGCCTCCATCCACAATCCCCGTTCCATTTGTTCCC
supercont4.3	1522873	1522921	C	CCCCTTCCCAGATTGGTGTCACCCTCCGTGATTCTCACGGTGTTCCCC
supercont4.3	1540059	1540144	C	CCCCACAGCACCCCACTGGACATTCCATGAGCCCCACAACCCCGCCCCCGCAGCTTTTCCTGCACCTGCCCGGCGGGAGAGCCCC
supercont4.3	1541211	1541240	C	CCCGTCCCGCGCCCGTCCCACGGCCTCCC
supercont4.3	1542267	1542332	C	CCCTTCTCCCGGTCAGCTGTCTCCTCCACTCATCACCCCCACCTCCCCACCACCCCCACTCGCCC
supercont4.3	1544708	1544732	C	CCCGCCCCCGTGCCCCCACTACCC
supercont4.3	1544788	1544824	C	CCCCCGTCGATCACTCCATTCCCCACATCCCCTCCC
supercont4.3	1546799	1546866	C	CCCCCAACCATCGACCCCATTACTGGCAAGCCTGAACCCCGTGTCGACTGGGTTGAGGGTGTTGCCC
supercont4.3	1561626	1561676	C	CCCTACACCCTGGAGACGGCTTCCCCAGCATGGATTCTGCCTATTTTCCC
supercont4.3	1570800	1570826	C	CCCTCTGTAGCCCCCACATCCCACCC
supercont4.3	1572038	1572078	C	CCCGCAAATGCTTCCCCTTCGCAAGCTGCCCTGATAGCCC
supercont4.3	1575393	1575444	C	CCCTCCGAACCCAAGAACTCTCCACCCGCGCATACCATTCGTAGGGCACCC
supercont4.3	1576536	1576595	C	CCCCCTAGCCCCGCCAAGCTTGTTCACACACCCCTCCTGCCCGGCCAATCTCCAATCCC
supercont4.3	1576740	1576777	C	CCCCACATTTCCCCACATTATCCCCGCTAGAGTTCCC
supercont4.3	1621328	1621373	C	CCCATGCCAAGAATGCCCAAGGTTTTCCCTTGTGGATCGTGGCCC
supercont4.3	1626327	1626368	C	CCCCAATCGTTTTGACATTCCCGTTCCCACTTTTGGTACCC
supercont4.3	1656890	1656927	C	CCCCAACCCTCGCCCAACCTGCAATTAATGATGTCCC
supercont4.3	1659028	1659071	C	CCCTCTAGCACCCCCGTCGCGCGCCCATCATCTGACCTCACCC
supercont4.3	1664834	1664905	C	CCCTTACTATCAAACGAATCGCCCAGACTCCCAAACACTCGAGGCCCTTGAGCAGGTTTGCACTTTTGCCC
supercont4.3	1709297	1709409	C	CCCGCGCTCGTTCACGCTATCCCGTTTAACGCCCTCCACCGCAGCCCCACTTCCCTCCACCACCCCACCCGGTCGCCCACATATCCCAAAACTGGCTATTACCATTTATCCC
supercont4.3	1754283	1754339	C	CCCGAACCCCATCCTCCATGACGCTTCTTCTGAATCCCCTCCACCGCTTAGTTCCC
supercont4.3	1782489	1782525	C	CCCCAATGAAGTCCTTCCCATGAACCCAGATCTCCC
supercont4.3	1831099	1831158	C	CCCTTTAAGCACTATTCCGACCATACCCTCTACCCGAGGTTCATCGGTGTCCTTTACCC
supercont4.3	1840407	1840450	C	CCCAAGGAAACGGTGTAGGATTTTCTCCCATAAAACCCAACCC
supercont4.3	1872233	1872264	C	CCCACTACGCCCTCCAACTCCCTTCTGCCCC
supercont4.3	1875335	1875381	C	CCCTGCGTCCGCGCTCCCAGTCGGCCCCCCTCTGGGATTGCCACCC
supercont4.3	1879064	1879103	C	CCCGCGACGCGCCCACAATGCACCACGCACACCCTGCCC
supercont4.3	1879731	1879788	C	CCCTAAGGTACCCCAGAACCCTAAGACTAGGAGAGGTAGGAGTGAGCCCTAGACCCC
supercont4.3	1880062	1880120	C	CCCCGCTACACCCCGCTACGCACTGCGGTCCTTCGTCCCGCACTGCTCGCTGCCTCCC
supercont4.3	1880533	1880574	C	CCCTCTACGACCATTCATTCCCTCTCCCTCCCTCCCCTCCC
supercont4.3	1882320	1882350	C	CCCTTCAATTCGCTCGTTCCCTTCCCTCCC
supercont4.3	1940873	1940938	C	CCCGTTTTTAAATTTACCGCTCCCAACGCACAAACATCTTCGGCACCCGCGCCCGCCGCTGCCCC
supercont4.3	1959448	1959497	C	CCCCCCACATTTGCCCCCATTTGACCGCTCTCTCGCTCCCCACACGCCC
supercont4.3	1973177	1973232	C	CCCGTACCAGGCAGTGACAAAGAGCCCAGTGCCCCTGAGCCCCTCTGTAAGTCCC
supercont4.3	1978770	1978824	C	CCCGTATCCCACTTCCCACTTCTCCCTTACTACCTTTGTTCCATACTCTCTCCC
supercont4.3	1988603	1988721	C	CCCCACAGCGTCGCCTCGCACCCCGCAGGGGCCAACCCGCAAAAAGCCCCACATATGCACCCCACATGACAAGAGCCTCCACACACCCCACCACAACCCCATCCTCCCCACTCATCCC
supercont4.3	1992588	1992659	C	CCCCGAAAGTTGTACCCATGGTTGTTGCAAGAAGATTTCGCCCTGCTAGACGGCATCCACGGCACGCTCCC
supercont4.3	1994488	1994536	C	CCCGTTGTTTTTCATTCGACAAATCTTGCCCCCCAGTTCAACCCGCCC
supercont4.3	1994648	1994698	C	CCCCACATTATCCCACATTATCCCACATGTGTGGTACCCACTTTCTTCCC
supercont4.3	2000793	2000846	C	CCCTGTTTCGTCTCTTTCCCTAAACGCCTCCGAGATTCCCACTGTCTGTGCCC
supercont4.3	2009520	2009565	C	CCCCATCCCTTTTCCCTCTCCACAAACCCCTTTACCTTAATCCCC
supercont4.3	2032142	2032190	C	CCCCTTCTAAACAATGCCCCTCTTCCACTAACCGATACATCCCTCCCC
supercont4.3	2101505	2101547	C	CCCCCCTACTTTCTATCCCACCTCCCAGGGTCCTCCCGCCCC
supercont4.3	2113810	2113867	C	CCCACTGCTCCTGCTTCCCAACCTGCACCTCCCGCCGCTCATGGTGACGATGAACCC
supercont4.3	2132551	2132593	C	CCCAAGAACAGACCCGCTCTACTAATTTTTACCCAATGTCCC
supercont4.3	2143586	2143634	C	CCCTTGCAGACCCTTGCAGACCCTTTCTGTTACTGGTTGGACGATCCC
supercont4.3	2164482	2164516	C	CCCACCCACCGGTATCCCTATACCATATAGACCC
supercont4.3	2168607	2168682	C	CCCAAGGCCTCTTCTTCCCCCAAGTCTGCTGCTGAAACCGCCGCTCCCTCCAAGCCCTCAAAGAAGGCAGAGCCC
supercont4.3	2180227	2180338	C	CCCTCCTCCTTCTTCAGCTTCCTCACCCCTTGTCGCTTTTTCTTCCTCGACCCGCTACTTTTCCTTCCTTCTCCCCGTCCTCCTCATTCCCTGCTAGTATCACGTATTCCC
supercont4.3	2201055	2201117	C	CCCAGGAGGAGTCTGCTACTGCTCCCGCTGCACCCGAAAAGCCCGAGAGTGCCAGTGCTCCC
supercont4.3	2207151	2207246	C	CCCACGAGCCCGTCGTACTCGCCCACGAGTCCTTCATACTCCCCTACCAGCCCATCCTACTCACCAACGAGCCCGTCATATTCGCCTACGAGCCC
supercont4.3	2207991	2208052	C	CCCTGAACCATCCAGACCCATACAGTCCCTACATACTGCCCGCCTGCGGCGACAGCTACCC
supercont4.3	2211242	2211313	C	CCCGTATTCAACACCGTCCCCGAGCTGGTCATCGCACCCATCTGTCTGCTTCCGGCCTTGTCCCTGTGCCC
supercont4.3	2216412	2216464	C	CCCGACCACATTCTCCTTTTCCCGATCCTTTCTTCAACCTACCAGCCCGCCC
supercont4.3	2224795	2224856	C	CCCGCTAGGTGAGCCCGACCAGCTTGTTCACGGATGTCCCAATATTCACCAGTGAACTCCC
supercont4.3	2243872	2243966	C	CCCTCCTCCGCCGCCCCCACGTTCCAGCGCAGCAGCGTCCCTTCACCAACGAGGCGTCCCCCCACCACCCCCCACCAAAGTACAGCGCTTTCCC
supercont4.3	2244126	2244170	C	CCCCACCGCCCCCCGCTGGGTGTCCCCCCACCTCCAGCAGCCCC
supercont4.3	2258217	2258244	C	CCCATTACACCCGTCCCTCCTCGTCCC
supercont4.3	2268080	2268108	C	CCCTCCCCCCTTAGCCCTCGCGAACCCC
supercont4.3	2269769	2269799	C	CCCGACACGACCCATCCCACAGACACTCCC
supercont4.3	2272652	2272715	C	CCCGCAGAATCATAAAATGCCCAGCGTGATATCAGAAGCCTCCCAATTTCCCCCCGTAGGCCC
supercont4.3	2289840	2289897	C	CCCACCAATCCAACAGACCCACTCAACCTGCCCCTTGAGACAGGAAATGCGTTTCCC
supercont4.3	2351544	2351567	C	CCCATCCCTCCCCTCCCTCACCC
supercont4.3	2352839	2352882	C	CCCCGACCCGTTCCCGTTACTCGTCTTACCTTGTTCTATTCCC
supercont4.3	2374583	2374668	C	CCCCACCAAAAACCTTCACCAGCCCGCACGAGGACACTCGGACGGCTCCCGTTTTCGCTTTTGCCCCACATACCCCACTCATCCC
supercont4.3	2376148	2376200	C	CCCGCGCCATTTTGTATTCCTCCGTCCCTGTCCCATTCCGTCCGTCCGTCCC
supercont4.3	2383687	2383725	C	CCCAATTCGACCCATTCCCTCAGCAAACGTTACCACCC
supercont4.3	2397004	2397039	C	CCCCCACCTTTCCCGTTCGACTCCCTTACACACCC
supercont4.3	2406761	2406790	C	CCCAAACACGCCGACATCCCTTCCCCCCC
supercont4.3	2425326	2425363	C	CCCTGCCCATCGTCGCAATCAAGATATGCCCGCGCCC
supercont4.3	2432982	2433080	C	CCCCTACGGAGCAGACGTGGCCCGGTGTTTCTCGGTTGCCCGACTACAAGCCTACCTTCCCATTCTATCCCCCCCAGGACCTTGCCTCCATGTTTCCC
supercont4.3	2434407	2434444	C	CCCTCTCAAAAACCCAAATGCTTCCCCATCACTCCCC
supercont4.3	2460591	2460616	C	CCCCCACTCCCCACATCCCCCACCC
supercont4.3	2470223	2470283	C	CCCAGTTTCGAGCCTGCATCCCGTCACTCTTCTTCACCCAAGAAGCCTGTCGTAATGCCC
supercont4.3	2487567	2487605	C	CCCATACCCTCAGCTCCCTCACCCACCACACGACCCCC
supercont4.3	2491037	2491089	C	CCCAATCGACTATGTGCCCACGGAGAACTACCAACCCCCTGCCCTTGAACCC
supercont4.3	2494169	2494233	C	CCCGCTACGTTATTCCCGGTCAGTATGAAGCATCTCTATGCCCTCGTAACCGCAGGAATTTCCC
supercont4.3	2495463	2495522	C	CCCGAGCGTTACGACTATATGACCCGTGAAATAGAACTTGATGGTTACCCATTACGCCC
supercont4.3	2501912	2501973	C	CCCCCACATGCCTCATTGCTCTCTCTCCCCTAGCTCCTACTGTAGCCTGCTGCTCCCCCCC
supercont4.3	2514327	2514435	C	CCCAGAGATTTTGAGCGTAAGCCCGAGCACCGTGGTGAGCCTCCCAGAGATTTCGAGCGTAAGCCCGAGCACCATGGAAAGCCCCCTATGGATTTCGAGCACGAGCCC
supercont4.3	2514495	2514624	C	CCCATGGACTTTGACCACGAGCCCGAACATCACGACAGACCTCCCATGGACTTCGAGCACGGACCCGAGCGCCATGGAGAGCCTCCCAGAGATTTTGAACGCAAGCCCGAGCACCACGGTAGACCTCCC
supercont4.3	2583528	2583614	C	CCCACAAAATGACTCACTCCCCGTCCTTTTTTCCATTTAAGGTTTACCCCGCAGTCACCTGGAAAGCGTCATCCCCACGCTGACCC
supercont4.3	2603558	2603628	C	CCCGCATATCCCACTGTATCCCACTTGAGTTATCCTCCTCCACATATCCCACTGTATCCCACTGTATCCC
supercont4.3	2644210	2644246	C	CCCCCGCTTGCGCCCCACTTTCGACGTTCCCCTCCC
supercont4.3	2649156	2649198	C	CCCATCCCAGGAACACCCGTTGGTGATAAGGTGAAGAAGCCC
supercont4.3	2657962	2658036	C	CCCAGACCCGACCCAGACCCTTTATTATAGACTCCAGCTATATCTCCCATCTCCTCTCTATTTCTCGCTATCCC
supercont4.3	2659807	2659865	C	CCCATAGCATATATGAATCATTTACCCGCCAACCCACAGTGGCAGCCCAGACTGCCCC
supercont4.3	2663024	2663064	C	CCCAACCTGACCCAACCTGCCTTCTGCCAATCCCCAACCC
supercont4.3	2726545	2726593	C	CCCTTGCATAGACCCCTTCAGCCCTTGTCAGTATTCAGGAAGTAACCC
supercont4.3	2754021	2754149	C	CCCCCACACCACCACCATGGTCCCCCTCCGTTTTGGGACTTCCCCCACCCCCCTCCACCTTGCCCACCTTGGGGATGGGGACCTCCACCCCATCATCATCATCCCCCATTCTGGCACCCCAAGTTCCC
supercont4.3	2759979	2760042	C	CCCTGAAGTGCCCTAATATAAAAGGGGACCCGTGTCCCCTGGCTCAGCACGCCGTACGACCCC
supercont4.3	2762737	2762819	C	CCCCGTTACTAGCGCTCCCGCTTCCAGTGCTCCCGTGAACAGCAGCATTCCCGTTACTAGTATTCCCGTAAGCAGCGCTCCC
supercont4.3	2763725	2763791	C	CCCGTTTCGAGCGTTCCCGTTAGCAGCTCTGTTCCCGCTACTAGTGTCCCCGTTAGCAGCGCTCCC
supercont4.3	2766939	2766978	C	CCCTGAAAGTCTTAGCCCTATTCAAGCGAGTACCCTCCC
supercont4.3	2800106	2800138	C	CCCCCACTATTCCCCACCATCCCACTTAGCCC
supercont4.3	2802688	2802759	C	CCCTACAACGCTCGCCCGTGGAAAGCGCTAGTGATTTTGGTACCCATTCCATGTCACACACGCGCATCCCC
supercont4.3	2804940	2805003	C	CCCACTGCTGCACCTTCTTCACCCTCACTCACCCGTCCCTCCACTCGTTAACACAGAAATCCC
supercont4.3	2805647	2805693	C	CCCTTTATCACATCTCCCCCATACTCGGAGCCCTCAGCTGCCCCCC
supercont4.3	2817033	2817070	C	CCCGTGCATGATCTTTTCTCCCGACCCAAATCTACCC
supercont4.3	2833130	2833159	C	CCCAAAAGAGAGTCTGCCCTCTCCCTCCC
supercont4.3	2835953	2836028	C	CCCCCACACCGCCCTCGCTCACTTATACCATTTCTCCTCCCAACAGCTTCCCCAGTAATACCCCCACCTTACCCC
supercont4.3	2837346	2837416	C	CCCGTGACAAACAGGTTCATACCCGGGTTATCGCTTTCCGCTTCTGTATCCCGTCTGCGATCGTCATCCC
supercont4.3	2873391	2873464	C	CCCACTCTCTCCCATGCGCAAGATCCCTGAACATATTCAAAAGCCCGACTATGCTGTTACTGGTACTTCACCC
supercont4.3	2874088	2874154	C	CCCGGTATGACATTTACCATTGAACCCATGCTCTCTCTTGGCAGTGCCCGAGACGTTTCTTGGCCC
supercont4.3	2877326	2877371	C	CCCATGCTCAACAATGTGCTGTATCACCCAGTTGCCCCATTGCCC
supercont4.3	2880582	2880656	C	CCCCGGCGCCTATGGCCCAGCAAGCTGCGTATGCTGGCCATCCCGCTGGCGTATACAACCCTCCCAAGGCACCC
supercont4.3	2888129	2888171	C	CCCCACGTATCCCCACTTTCTCCACATTTGCCGCCCGCCCCC
supercont4.3	2888804	2888859	C	CCCAATTTCCCAAACACCCTTTTTCCAGACCAATCTTACTAACACCCATAGGCCC
supercont4.3	2960878	2960944	C	CCCGAGCCCAAGAAGCCTTGCAAGCCTGAAGAGCCCAAGCCCAAGCCAGAAAAACCCTGCAAGCCC
supercont4.3	2982345	2982410	C	CCCCCATTGCATCCCACCTGTGACTTCCTCCCCCCTCATTTCCCCACATATCCCCACAAGCCCCC
supercont4.3	2992512	2992624	C	CCCCACGTGACCCATTCGCATACCCCAGCGTAACTGGGGCCCCACTTCACCGCCAATCACCCCGCGCTACTTAGTGGGCAGAACCCCCTGGGCCCCGCCCGAACAAAAACCC
supercont4.3	2995212	2995256	C	CCCTTACCCCATTGTTATGGCCACAACTAAGAAGCCCGATACCC
supercont4.3	3002487	3002559	C	CCCGTTTCCAACACTGTTGACGTTGTCCCCACCAAGGGCGCTTCTTACCACCCTACCCACTGGCGTTACCCC
supercont4.3	3007482	3007542	C	CCCATACTGGCATGTTGCCCCCAGGATAACCTCCGCCAGGTCCCCCAGAGCGAATACCCC
supercont4.4	39231	39285	W	GGGAAAAGACCAGGCCTAGGGTTGGAGGGAAGCACCACCCTAGGCCCGAAAGGG
supercont4.4	39787	39819	W	GGGCGGTAGGGTGGGCAGTATAAGGACGAGGG
supercont4.4	43391	43424	W	GGGTGGGCACAGCGGGTGGAATCCAAGGAGGGG
supercont4.4	51864	51898	W	GGGGACGGCAGGGCCCGAATTGGGAATAGCTGGG
supercont4.4	64260	64293	W	GGGTGGGCACAGCGGGTGGAATCCAAGGAGGGG
supercont4.4	64833	64891	W	GGGAGCTGGGGCGACAGGAATTGATGCTGCCGACGGGACTCCAAACACTCTCGTAGGG
supercont4.4	74466	74547	W	GGGCCTTCCAGAAGGACGAAGTGAACTTGGGGTCCCTGTCCGAGGTGATCGTGCGGGGTCTTCCGTTGCGTCGAACCAGGG
supercont4.4	117908	117973	W	GGGGTCTCACTGAGGAGTCTTCGGGATCGCCAAAGATCGCGGGTGCAAATCCCGTCGGGGTCGGG
supercont4.4	126297	126362	W	GGGGTCTCACTGAGGAGTCTTCGGGATCGCCAAAGATCGCGGGTGCAAATCCCGTCGGGGTCGGG
supercont4.4	150143	150208	W	GGGGTCTCACTGAGGAGTCTTCGGGATCGCCAAAGATCGCGGGTGCAAATCCCGTCGGGGTCGGG
supercont4.4	157949	158014	W	GGGGTCTCACTGAGGAGTCTTCGGGATCGCCAAAGATCGCGGGTGCAAATCCCGTCGGGGTCGGG
supercont4.4	165768	165832	W	GGGGTCTCACTGAGGAGTCTTCGGGATCGCCAAAGATCGCGGGTGCAAATCCCGTCGGGTCGGG
supercont4.4	2287	2366	C	CCCCTCTCCCGCGGCTACCCCCTTCGCTCCCCGGGCGCATGCCCAAGCGCCCGCCCCAGCCGCCGCCTCGAAATTGCCC
supercont4.4	3032	3069	C	CCCCCACTTCCCCACGCAGCCCCGCCGTCGCCCCCCC
supercont4.4	3617	3664	C	CCCGTGGCCCCTAACAAACCTTTCCCCCACTTGCGCCCCTCATTCCC
supercont4.4	3772	3855	C	CCCTTGTACGACCCCAAGGCCCGCGCCTAGAAGGATACCCCGGTGGTGAATGCACCCCTGGGTGGCATAGCAACGGAAGGCCC
supercont4.4	4295	4400	C	CCCGGGATGGACGAGGATCCCCCGGAAGATCCCCCAGCGAAGGACCCCGAGCTGGAGGCCCTTCTGGCGAGATACGAAGACGTCCGCCCAGAAAAGTTGCCCCCC
supercont4.4	7498	7524	C	CCCGCTTCCCGGAGGAAGCCCATCCC
supercont4.4	8102	8150	C	CCCTCGTTTGGTTATGGAGCTTATCCCTCGGCTCCTGCCCCTGCTCCC
supercont4.4	8743	8802	C	CCCGTCAACCTGGATCCTGTCTCCCTGTCCTCCCTGTTCTCGGAGCTTGCTTTGTCCCC
supercont4.4	9489	9545	C	CCCGGGCATTACGCCCGTGATTGCCCTACAAGACGCCGAGCACAGGCCCCAGTCCC
supercont4.4	9582	9670	C	CCCTATTACTACCCTCAACAGGCGTACTCTGCTCCCTGGCCCCCAGTAACCCAAGCTCCGTCCTCTGCTTCCTGGCCCGTGGCGCCCC
supercont4.4	9712	9803	C	CCCCTTCTGCTCCTTGGCCTCCTGCTCCCCCTGTTTCATACCCAACGATGCCACCTGTCCCTAGCGCTGTCCCAACTGCCCAATTGATCCC
supercont4.4	10013	10084	C	CCCCCGTATGCCCCGATTAACCCGTCTTCCCCATGTAGAGGCCCAAGTCGGCAGTTGCAATGCAGTAGCCC
supercont4.4	10117	10229	C	CCCAGGCCTTTGCCTACAAAGCCGGCATCCCCACGATACCTATCCCAGAGGTACCAGTAACCCAAGCCAACGATGGAGGTCCCTACCAGACTGGCTTTACGGAAATCACCCC
supercont4.4	14502	14568	C	CCCTCCGGTGCTTGTTCCCTTCCCTCTCCTGGTGCTCCTGGGCCCGCTGCATTGAGTCGCGGGCCC
supercont4.4	38863	38900	C	CCCGCGACCGCCGCCCCCATGCCTCGCCCGATGCCCC
supercont4.4	44264	44330	C	CCCTCCGGTGCTTGTTCCCTTCCCTCTCCTGGTGCTCCTGGGCCCGCTGCATTGAGTCGCGGGCCC
supercont4.4	52588	52646	C	CCCTACGAGAGTGTTTGGAGTCCCGTCGGCAGCATCAATTCCTGTCGCCCCAGCTCCC
supercont4.4	53187	53220	C	CCCCTCCTTGGATTCCACCCGCTGTGCCCACCC
supercont4.4	65580	65614	C	CCCAGCTATTCCCAATTCGGGCCCTGCCGTCCCC
supercont4.4	67523	67670	C	CCCTCGACGCCCCTGAACCCCTCTGTCCCCATGGCCAACTCTGCTCCCGCTCCCACCCCGGCTCCCATGGCCTCCTCAACCCCCGTGCCTCCCGTAACCTCTGCTGCTCCGCCCCCATCATTTGCTCCCATGTCCCCCTTCTCCCCC
supercont4.4	80657	80686	C	CCCTCTTCGCCCGGTCAACCCGCCCACCC
supercont4.4	105500	105554	C	CCCTCCATAAGCCTCTCTATTCCACCCAAGGGGACGGTGCTGTATTTCCCGCCC
supercont4.4	112908	112997	C	CCCCTTCTCTCCCGCTACTTACTTGCTCGTAGTCACCCCTTTTTGCAATATAGCCTGTCCCGCTGCCGAAACACCACACGCGGAAACCC
supercont4.4	113757	113827	C	CCCAGCATTCAACCTTCGGCCCGCATCGACATGGCCCAAGTTTTTCCCGCCATGGGAAAAAGTATCTCCC
supercont4.4	121024	121112	C	CCCCTTCTCTCCCGCTACTTACTTGCTCGTAGTCACCCTTTTTGCAATATAGCCTGTCCCGCTGCCGAAACACCACACGCGGAAACCC
supercont4.4	121873	121942	C	CCCAGCATTCAACCTTCGGCCCGCATCGACATGGCCCAAGTTTTTCCCGCCATGGGAAAAGTATCTCCC
supercont4.4	145697	145767	C	CCCAGCATTCAACCTTCGGCCCGCATCGACATGGCCCAAGTTTTTCCCGCCATGGGAAAAAGTATCTCCC
supercont4.4	153028	153116	C	CCCCTTCTCTCCCGCTACTTACTTGCTCGTAGTCACCCTTTTTGCAATATAGCCTGTCCCGCTGCCGAAACACCACACGCGGAAACCC
supercont4.4	153899	153968	C	CCCAGCATTCAACCTTCGGCCCGCATCGACATGGCCCAAGTTTTCCCGCCATGGGAAAAAGTATCTCCC
supercont4.4	160844	160932	C	CCCCTTCTCTCCCGCTACTTACTTGCTCGTAGTCACCCTTTTTGCAATATAGCCTGTCCCGCTGCCGAAACACCACACGCGGAAACCC
supercont4.4	161689	161758	C	CCCAGCATTCAACCTTCGGCCCGCATCGACATGGCCCAAGTTTTTCCCGCCATGGGAAAAGTATCTCCC
supercont4.4	168489	168558	C	CCCCTCTCCCGCGGCCCCTCCCGCGGCTACCCCTTTCGCTCCCCGGGCGTATGCCCAAGCGCCCGCCCC
supercont4.5	5303	5361	W	GGGTGGGCTACACCGAAGAGGACGATGGTTGGGAGCCCGAGGAGCACATCGACCCGGG
supercont4.5	43956	44026	W	GGGAGCAGGAGCAGGAGCCGAGGGATAAGCTCCATAACCAAACGAGGGATACCCAGGCATAGGCATTGGG
supercont4.5	44580	44606	W	GGGATGGGCTTCCTCCGGGAAGCGGG
supercont4.5	44867	44945	W	GGGAGCAGCAAGCGGAGCGGGCCAGAGACGGGCCAAGAGAGAGAGAGAGTGGGAGAGCGGAACGGGCCAAGAGACGGG
supercont4.5	48742	48800	W	GGGAGCTGGGGCGACAGGAATTGATGCTGCCGACGGGACTCCAAACACTCTCGTAGGG
supercont4.5	50774	50826	W	GGGCTGGGAGCCAGCCAGAGACGGGTTGGTGTTGAGGTTCTCCTGTGTGGGG
supercont4.5	71180	71209	W	GGGAGCGGGAGTGGAGGGCGCGCTGTGGG
supercont4.5	84938	85068	W	GGGAGACATCGGGGGCGGGGGGACAAAATGAGGCATCTGGGCTGACGCGGCCATGGGAGGCACAGGAGTTGATGATGCCATGGGGACAGGAGTGGCAGCAGGAGTGGGAGTGCCCATGGGGGCCGAGGGG
supercont4.5	86145	86225	W	GGGTCCCCTTGTGCGGGCAGAGGCGGCGCGCGGGTGTTGTCCTGGGGCATCGGGCGAGGCATGGGGGCGGCGGTCGCGGG
supercont4.5	92573	92703	W	GGGAGACATCGGGGGCGGGGGAACGAAATGAGGCATCTGGGCTGACGCGGCCATGGGAGGCACAGGAGTTGATGATGCCATGGGGGCAGGAGTGGCAGCAGGAGTGGGAGTGCCCATGGGGGCCGAGGGG
supercont4.5	7936	7998	C	CCCTCCTCTTTCTGGAACTGCACCCTCTGGAACGGTGCCGCCCGCTGCACGGATTTTTTCCC
supercont4.5	43250	43284	C	CCCGTAATACCCAATCAGGCGCCCCGTGAGCCCC
supercont4.5	57953	58131	C	CCCTCTGCCCTCGTCTCTCGCCGTAATGGAACCCTCGACGCCCCTGAACCCCTCTGTCCCCATGGCCAACTCTGCTCCCGCTCCCACCCCTGCTCCCATGGCCTCCTCAACTCCCGTGCCTCCCGTAACCTCTGCTGCTCCGCCCCCATCGTTTGCTCCCATGTTCCCCTTCTCCCCC
supercont4.5	61749	61815	C	CCCTCCGGTGCTTGTTCCCTTCCCTCTCCTGGTGCTCCTGGGCCCGCTGCATTGAGTCGCGGGCCC
supercont4.5	70040	70074	C	CCCAGCTATTCCCAATTCGGGCCCTGCCGTCCCC
supercont4.5	74401	74470	C	CCCCTCTCCCGCGGCCCCTCCCGCGGCTACCCCTTTCGCTCCCCGGGCGTATGCCCAAGCGCCCGCCCC
supercont4.5	75156	75192	C	CCCCCACTTCCCCACGCAGCCCCGCCGTGCCCCCCC
supercont4.5	75464	75494	C	CCCCTAGCAACCCTTACCCCACTCGCCCCC
supercont4.5	75606	75675	C	CCCGCAGGCCGCGGCTAGAGGATACCCCGGTGGTGGAATGCACCCTGGGTGGCATAGCAACGGAGGCCC
supercont4.5	76115	76219	C	CCCGGGATGGACGAGGATCCCCCGGAAGACCCCCCAGCGAAGGACCCCGAGCTGGAGGCCCTTCTGGCGAGATACGAGGACGTCCGCCCAGAGAAGTTACCCCC
supercont4.5	85803	85857	C	CCCTTTCGGGCCTAGGGTGGTGCTTCCCTCCAACCCTAGGCCTGGTCTTTTCCC
supercont4.6	2526	2549	W	GGGGAGGGGGGGCAAGGGACGGG
supercont4.6	40522	40582	W	GGGATTGTCGGTGGGATTTTGGGATTGAAGTGGGATTGTCTAAGGTTTTCAGTGACCGGG
supercont4.6	41324	41390	W	GGGTTGTCCGTGGCGTAGTGGGTCTGAAGGTCTTGGGTGTCCGATTACATGGTACGTGGGTGAGGG
supercont4.6	44211	44271	W	GGGATTGTCGGTGGGATTTTGGGATTGAAGTGGGATTGTCTAAGGTTTTCAGTGACCGGG
supercont4.6	45011	45077	W	GGGTTGTCCGTGGCGTAGTGGGTCTGAAGGTCTTGGGTGTCCGATTACATGGTACGTGGGTGAGGG
supercont4.6	979	1067	C	CCCCTTCTCTCCCGCTACTTACTTGCTCGTAGTCACCCTTTTTGCAATATAGCCTGTCCCGCTGCCGAAACACCACACGCGGAAACCC
supercont4.6	1828	1898	C	CCCAGCATTCAACCTTCGGCCCGCATCGACATGCCCCAAGTTTTTCCCGCCATGGGAAAAAGTATCTCCC
supercont4.6	31130	31198	C	CCCTCTCCCGCGGCCCCTCCCGCGGCTACCCCGTTCGCTCCCCGGGCGTATGCCCAAGCGCCCGCCCC
supercont4.6	31888	31925	C	CCCCCACTTCCCCACGCAGCCCCGCCGTCGTCCCCCC
supercont4.6	32198	32228	C	CCCCTAGCAACCCTTACCCCACTCGCCCCC
supercont4.6	32340	32409	C	CCCGCAGGCCGCGGCTAGAGGATACCCCGGTGGTGGAATGCACCCTGGGTGGCATAGCAACGGAGGCCC
supercont4.6	34849	34937	C	CCCCTTCTCTCCCGCTACTTACTTGCTCGTAGTCACCCTTTTTGCAATATAGCCTGTCCCGCTGCCGAAACACCACACGCGGAAACCC
supercont4.6	35665	35734	C	CCCAGCATTCAACCTTCGGCCCGCATCGACATGCCCCAAGTTTTTCCCGCCATGGGAAAAGTATCTCCC
supercont4.6	66730	66798	C	CCCTCTCCCGCGGCCCCTCCCGCGGCTACCCCGTTCGCTCCCCGGGCGTATGCCCAAGCGCCCGCCCC
supercont4.6	67486	67523	C	CCCCCACTTCCCCACGCAGCCCCGCCGTCGCCCCCCC
supercont4.6	67795	67824	C	CCCCTAGCAACCCTTACCCACTCGCCCCC
supercont4.6	67936	68005	C	CCCGCAGGCCGCGGCTAGAGGATACCCCGGTGGTGGAATGCACCCTGGGTGGCATAGCAACGGAGGCCC
supercont4.6	68442	68547	C	CCCGGGATGGACGAGGATCCCCCGGAAGACCCCCCAGCGAAGGACCCCGAGCTGGAGGCCCTTCTGGCGAGATACGAGGACGTCCGCCCAGAGAAGTTACCCCCC
supercont4.6	74840	74896	C	CCCTATCCTTACATCCCTTATACTCCTCAATCCATCATCGCCCTTCGCCTTTTCCC
supercont4.7	15791	15820	W	GGGAGCGGGAGTGGAGGGCGCGCTGTGGG
supercont4.7	420	464	C	CCCAAGACTAAAACCCTATAACCCCGGTACCGCGCCTACAACCC
supercont4.7	4952	5038	C	CCCGCGCTGCCCTTTCCCTCGGCGACCCCTCGGTCGTCCCGATGGACCCGTACTACCGGTACCCAGGGTCCTCGGCTTATTCCCCC
supercont4.7	7470	7550	C	CCCGGACATCCAGTATAAACCCGGCAACAAAACCAGGTAGCAGATGCCCTGTCCCGTGTCGTAGTGGAATCGTTGTGCCC
supercont4.7	12032	12098	C	CCCTCCGGTGCTTGTTCCCTTCCCTCTCCTGGTGCTCCTGGGCCCGCTGCATTGAGTCGCGGGCCC
supercont4.7	14652	14686	C	CCCAGCTATTCCCAATTCGGGCCCTGCCGTCCCC
supercont4.7	22987	23046	C	CCCGTCAACCTGGATCCTGTCTCCCTGTCCTCCCTGTTCTCGGAGCTTGCCTTGTCCCC
supercont4.7	23085	23218	C	CCCTGCCCTTCCTGTGTCTCCCGGTCTCCCTGTGTCGTCCTCGTCCCCTGCTTCCCAGATGTCTATTCCCGTTGAGTCAGCCATCCCCGACTCCCCTGTGTCCCCCAACCCCTTCCTGGCTTCCGGCTTCCCC
supercont4.7	23913	23969	C	CCCGGGCATTACGCCCGTGATTGCCCTACAAGACGCCGAGCACAGGCCCCAGTCCC
supercont4.7	24006	24094	C	CCCTATTACTACCCTCAACAGGCGTACTCTGCTCCCTGGCCCCCAGTACCCCAAGCTCCGTCCTCTGCTTCCTGGCCCGTGGCGCCCC
supercont4.7	24136	24227	C	CCCCTTCTGCTCCTTGGCCTCCTGCTCCCCCTGTCTCATACCCAACGATGCCACCTGTCCCTAGTGCTGTCCCAACTGCCCAATTGATCCC
supercont4.7	24437	24508	C	CCCCCGTATGCCCCGATTAACCCGTCTTCCCCATGTAGAGGCCCAAGTCGGCAGTTGCAATGCAGTAGCCC
supercont4.7	24541	24653	C	CCCAGGCCTTTGCCTACAAAGCCGGCATCCCCACGATACCTATCCCAGAGGTACCAGTAACCCAAGCCAACGATGGAGGTCCCTACCAGACTGGCTTTACGGAAATCACCCC
supercont4.8	14312	14355	W	GGGTTGTAGGCGCGGTACCGGGGTCTTTGGGTTTAGTCTTGGG
supercont4.8	15418	15437	W	GGGTGAAGGGGAGGGTGGG
supercont4.8	505	558	C	CCCTTTTTAAGGACAATCAAAACCCTAACCCAATGGATCAAAAACAGTCTCCC
supercont4.9	13609	13665	W	GGGGGAGAACAAGAGAGAAGAGTCTTTGTGGGGGTTGTGTGAGAGGGCAAGAAGGG
supercont4.10	543	596	W	GGGAAGCGCAGACGGAAAGCATTGGGCGGGTACTCAGCCACGACTTGGAAGGG
supercont4.10	4902	5080	W	GGGGGAGAAGGGGGACATGGGAGCAAACGATGGGAGCGGAGCAGCAGAGGCTACGGGAGGCACGGGGGTCGAAGAGGCCATGGGAGCAGGGGTGGGAGCGGGAGCAGAGTTGGCCATGGGGGCAGAGGGGTTCATAGGCGTCGAGGGTTCCATTACGGCGAGAGACGAGGGCAGAGGG
supercont4.10	6253	6323	W	GGGAGATACTTTTTCCCATGGCGGGAAAAACTTGGGCCATGTCGATGCGGGCCGAAGGTTGAATGCTGGG
supercont4.10	6456	6526	W	GGGGTAGAGACATGGGTGGCCGTTGGGTCTAGTGGTATGATACCATCTTAGGGTGATGGTGGGTCGTGGG
supercont4.10	7623	7693	W	GGGAGATACTTTTTCCCATGGCGGGAAAAACTTGGGGCATGTCGATGCGGGCCGAAGGTTGAATGCTGGG
supercont4.10	8451	8538	W	GGGTTTCCGCGTGTGGTGTTTCGGCAGCGGGACAGGCTATATTGCAAAAGGGTGACTACGAGCAAGTAAGTAGCGGGAGAGAAGGGG
supercont4.10	13059	13128	W	GGGAGATACTTTTCCCATGGCGGGAAAAACTTGGGGCATGTCGATGCGGGCCGAAGGTTGAATGCTGGG
supercont4.10	13901	13989	W	GGGTTTCCGCGTGTGGTGTTTCGGCAGCGGGACAGGCTATATTGCAAAAAGGGTGACTACGAGCAAGTAAGTAGCGGGAGAGAAGGGG
supercont4.11	1865	1945	C	CCCTGGAGGTCCCCTTGGGCCTCCCAACGTACAAACATGGGCACAGAACCCATGCAAGTGGACATGGCCAGGATGGCCCC
supercont4.12	1026	1093	W	GGGTTCAATCCCCAGTGTGTCCAAGGGTTTTTGGATGTTGGGCGTCTTGGTCGGAGCGCTAGCGGGG
supercont4.12	8391	8459	W	GGGTTCAATCCCCAGTGTGTCCAAGGGTTTTTGGATGTTGGGCGTCTTGGTCGGAGCGCTAGCGGGGG
supercont4.12	12472	12539	W	GGGTTCAATCCCCAGTGTGTCCAAGGGTTTTGGATGTTGGGCGTCTTGGTCGGAGCGCTAGCGGGGG
supercont4.13	2656	2700	W	GGGTTGTAGGCGCGGTACCGGGGTTATAGGGTTTTAGTCTTGGG
supercont4.13	5138	5182	W	GGGTTGTAGGCGCGGTACCGGGGTTATAGGGTTTTAGTCTTGGG
supercont4.13	6143	6162	W	GGGTGAAGGGGAGGGTGGG
supercont4.13	7588	7631	W	GGGTTGTAGGCGCGGTACCGGGGTTATAGGGTTTTAGCTTGGG
supercont4.13	8604	8623	W	GGGTGAAGGGGAGGGTGGG
supercont4.13	546	600	C	CCCAATAACCTTATACCCTACCCCAGGGTATTAGCAGAAACCCCTCAAAACCCC
supercont4.14	7219	7248	W	GGGAGCGGGAGTGGAGGGCGCGCTGTGGG
supercont4.14	3462	3528	C	CCCTCCGGTGCTTGTTCCCTTCCCTCTCCTGGTGCTCCTGGGCCCGCTGCATTGAGTCGCGGGCCC
supercont4.14	6080	6167	C	CCCAGCTATTCCCAATTCGGGCCCTGCCGTCCCCTAGCTGGACGGTTCTTCCTCCCCCTCTGTCTGCCCAGGATGAGGTCGGGGCCC
supercont4.15	5714	5748	W	GGGGACGGCAGGGCCCGAATTGGGAATAGCTGGG
supercont4.15	1599	1684	C	CCCGCGCTGCCCTTCCCTCGGCGACCCCTCGGTCGTCCCGATGGACCCGTACTACCGGTACCCAGGGTCCTTGGCTTATTCCCCC
supercont4.17	2421	2518	C	CCCTCTGCCCTCGTCTCTCGCCGTAATGGAACCCTCGACGCCTATGAACCCCTCTGTCCCCATGGCCAACTCTGCTCCCGCTCCCACCCCTGCTCCC
supercont4.18	4784	4842	W	GGGTGGGCTACACCGAAGAGGACGATGGTTGGGAGCCCGAGGAGCACATCGACCCGGG
supercont4.18	3260	3326	C	CCCTCCGGTGCTTGTTCCCTTCCCTCTCCTGGTGCTCCTGGGCCCGCTGCATTGAGTCGCGGGCCC
supercont4.19	1	58	C	CCCGGGCATTACGCCCGTGGATTGCCCTACAAGACGCCGAGCACAGGCCCCAGTCCC
supercont4.19	95	197	C	CCCTATTACTACCCTCAACAGGCGTACTCTGCTCCCTGGCCCCCAGTACCCCAAGCTCCATCCTCTGCTTCCTGGCCCGCGGTGTCCCAAGCTTCGTCTCCC
supercont4.19	225	316	C	CCCCTTCTGCTCCTTGGCCTCCTGCTCCCCCTGTCTCACACCCAACGATGCCACCTGTCCCTAGTGCTGTCCCAACTGCCCAATTGATCCC
supercont4.19	526	597	C	CCCTCGTATGCCCCGATTAACCCGTCTTCCCCATGTAGAGGCCCAAGTCGGCAGTTGCAATGCAGTAGCCC
supercont4.19	630	742	C	CCCAGGCCTTTGCCTACAAAGCCGGCATCCCCACGATACCTATCCCAGAGGTACCAGTAACCCAAGCCAACGATGGAGGTCCCTACCAGACTGGCTTTACGGAAATCACCCC
supercont4.19	2804	2857	C	CCCAGAAGGCCGCCCATGGGCCTACTACATCCCATCGAAGTTCCGAACCGCCC
supercont4.21	76	134	W	GGGAGCTGGGGCGACAGGAATTGATGCTGCCGACGGGACTCCAAACACTCTCGTAGGG
supercont4.21	2479	2508	W	GGGAGCGGGAGTGGAGGGCGCGCTGTGGG
supercont4.21	1339	1373	C	CCCAGCTATTCCCAATTCGGGCCCTGCCGTCCCC
supercont4.22	591	649	W	GGGTGGGCTACACCGAAGAGGACGATGGTTGGGAGCCCGAGGAGCACATCGACCCGGG
supercont4.25	1369	1449	W	GGGTCCCCTTGTGCGGGCAGAGGCGGCGCGCGGGTGTTGTCCTGGGGCATCGGGCGAGGCATGGGGGCGGCGGTCGCGGG
supercont4.25	492	524	C	CCCTCGTCCTTATACTGCCCACCCTACCGCCC
supercont4.25	1027	1081	C	CCCTTTCGGGCCTAGGGTGGTGCTTCCCTCCAACCCTAGGCCTGGTCTTTTCCC
supercont4.25	2464	2534	C	CCCCTTGGGCCTCCCAACGTACAAACATGGGCACAGAACCCATGCAAGTGGACATGGCCAGGATGGCCCC
supercont4.27	2027	2049	C	CCCGGTCAACCCGCCCCACCCC
supercont4.28	415	438	W	GGGTAGAGGGCAGTGGGAGTGGG

## Sheet: README
This file gives the location and sequence of G4 motifs in the genomes of four fission yeast species reported by Rhind et al. 2011. The DNA sequences were downloaded from http://www.broadinstitute.org/annotation/genome/schizosaccharomyces_group/MultiDownloads.html on 05/03/12.
