# Supplementary material for: The essential Schizosaccharomyces pombe Pfh1 DNA helicase promotes fork movement past G-quadruplex motifs to prevent DNA damage
Source: BMC Biol. 2014 Dec 4;12:101. doi: 10.1186/s12915-014-0101-5 (PMC4275981; doi:10.1186/s12915-014-0101-5)
Supplement: Additional file 2: — List of S. pombe telomere sequences. [file 12915_2014_101_MOESM2_ESM.xlsx]

## Sheet: Sheet1
S. pombe telomere sequences from Webb and Zakian, submitted.
GGTTACAAGGTTACGTGGTTACACGGTTACAGGTTACAGGTTACAGGGGGGTTACAGGTTACGGTTACAGGTTACAGGGGTTACACAGGTTACAGGTTACGGTTACAGGGGGTTACAGGGGTTACGGGTTACAGGTTACAGGGTTCCACGGTTACGGTTACAGGGGTTACAGGGTTACAGGGGTACGGTTACAGGTTACAGGTTACAGGTACGGTTACAGGTTACAGGGTTACAGGGTTACAGTTACAGGTTACAGGTTACAGGGTTACGGTTACAGGGTTACGGTTACAGGGttacgGTTACAGG
GGTTACAAGGTTACGTGGTTACACGGTTACAGGTTACAGGTTACAGGGGGGTTACAGGTTACGGTTACAGGTTACAGGGGTTACACAGGTTACAGGTTACGGTTACAGGGTTACAGGTTACAGGGTTACAGGGGTTACACAGGTTACAGGTTACGGTTACAGGGGGTTACGGTTACAGGTTACAGGGGGTTACGGGTTACGGTTACAGGGTTACAGGGGTTACAGGTTACAGGTTACAGTTACAGGTTACAGGGGTTACAGGGTTACAGGTTACACGGTTACGGTTACAGGGTTACA
GGTTACAAGGTTACGTGGTTACACGGTTACAGGTTACAGGTTACAGGGGGGTTACAGGTTACGGTTACAGGTTACAGGGGTTACAGGGTTACGGTTACAGGGTTACGGTTACAGTTACGGTTACAGGGGTTACAGGTTACAGGGGTTACAGGGTTACAGGTTACAGTTACAGGGGTTACAGGTTACAGGGGTTACAGGGTTACGGTTACAGGTTACAGGTTACAGGTTACAGGTTACAGGGTTACAGGGGTTACACGGTTACAGGTTACAGGGTTACAGGTTACAGGCA
GGTTACAAGGTTACGTGGTTACACGGTTACAGGTTACAGGTTACAGGGGGGTTACGGTTACAGGGTTACAGGGGGTTACAGGTTACGGTTACAGGGGTTACGGTTACAGGGGTTACAGGGGTTACAGGGGTTACAGGGTTACGGTTACAGGGGTTACGGTTACAGGTTACAGGTTACAGGGGTTACAGGTTACAGGGGTTATAGGTTACAGGGTTACGGTTACAGTTACAGGGTTACAGTTACAGGGGTTACGGTTACAGGTTACAGGGTTACAGGTTACAGGTT
GGTTACAAGGTTACGTGGTTACACGGTTACAGGTTACAGGTTACAGGGGGGTTACAGGTTACGGTTACAGGTTACAGGGGTTACACAGGTTACAGGTTACGGTTACAGGGGGTTACAGGGTACGGTTACAGGTTACAGGTTACAGGGGTACGGTTACAGGGTTACACGGTTACAGGGTTACAGGGTACGGTTACACGGTTACAGGGGTTACAGGGTTACAGGGGTTACAGGGTTACACGGTTACAGTTACAGGGGGTTACAGGgttacaGGGTTA
GGTTACAAGGTTACGTGGTTACACGGTTACAGGTTACAGGTTACAGGGGGGTTACGGTTACAGGGTTACAGGGGGTTACAGGTTACGGTTACAGGGGTTACGGTTACAGGGTTACAGGTTACACGGTTACAGGTTACAGGGTTACAGGTTACAGGTTACAGGTTACAGGGGTTACAGGGGTTACAGGTTACAGGTTACAGGTTACAGGGGGTTACAGGTTACAGGTTACAGGTTACGGTTACAGGTTACAGGTTACAG
GGTTACAAGGTTACGTGGTTACACGGTTACAGGTTACAGGTTACAGGGGGGTTACGGTTACAGGGTTACAGGGGGTTACAGGTTACGGTTACAGGGGTTACGGTTACAGGGGTTACAGGGGTTACACGGTTACAGGGGTTACAGGTTACAGGGTTACGGTTACAGGTTACAGGTTACAGGTTACAGGGTTACAGGGGTTACAGGGTTACAGGGGGTTACAGGGTTACAGGGTTACAGGTACAGGTACACgGGTTACA
GGTTACAAGGTTACGTGGTTACACGGTTACAGGTTACAGGTTACAGGGGGGTTACGGTTACAGGGGTTACACGGTTACAGGGTTACAGGTTACAGGGTTACAGGTTACGGTTACAGTTACAGGGTACGGTTACGGTTACAGGTTACAGGTTACGGTTACAGGTTACAGGGGTTACGGTTACgGTTACACGGTTACAGGGTTACAGGTTACAGGGTTACAGGGGTTACAGGGTTACAGGTTACAGGTTACAGG
GGTTACAAGGTTACGTGGTTACACGGTTACAGGTTACAGGTTACAGGGGGGTTACAGGTTACGGTTACAGGTTACAGGGGTTACACAGGTTACAGGTTACGGTTACAGGGTACGGTTACAGGGTTACACGGTTACAGGGTTACAGGTTACAGGTTACAGGGTACGGTTACAGGGTTACAGGTTACAGGTTACAGGTTACAGGTTACAGTTACAGGGTTACAGGTTACAGGTTACACGGTTacagGTTACAG
GGTTACAAGGTTACGTGGTTACACGGTTACAGGTTACAGGTTACAGGGGGGTTACAGGTTACGGTTACAGGTTACAGGGGGGTCACAGGGTTACGGTTACAGGGGTTACAGGGTACGGTTACAGGGTTACGGTTACAGGGGGGGTTACAGGGGTACGGTTACAGGTTACAGTTACAGGGGTTACGGTTACACGGTTACAGGGTTACAGGTTACGGTCACAGGGTTACGGTTACAGGGTTACAGGGGGTTA
GGTTACAAGGTTACGTGGTTACACGGTTACAGGTTACAGGTTACAGGGGGGTTACAGGTTACGGTTACAGGTTACAGGGGTTACAGGTTACAGGGTTACAGGTTACAGGGGGGTTACAGGGGTTACGGTTACAGGTTACAGGTTACAGGGGTTACACGGTTACAGGTTACAGTTACGGTTACAGGTTACAGGGGTTACAGGGGTTACGGTTACAGGTTACAGGGGTTACAGGGGTTACG
GGTTACAAGGTTACGTGGTTACACGGTTACAGGTTACAGGTTACAGGGGGGTTACAGGTTACGGTTACAGGTTACAGGGGTTACACAGGTTACAGGTTACGGTTACAGGGGGTTACGGTTACAGGTTACAGGGGGTTACAGGTTACGGTTACAGGGTTACAGGGGTTACAGGGGTTACGGTTACAGTTACAGGTTACAGGTTACAGGGTTACAGGGGTTACAGGGTTACGGTTACAGG
GGTTACAAGGTTACGTGGTTACACGGTTACAGGTTACAGGTTACAGGGGGGTTACAGGTTACGGTTACAGGTTACAGGGGTTACACAGGTTACAGGTTACGGTTACAGGGGTTACAGGGGGGTTACGGTTACAGGGTTACAGGGGGGTTACGGTTACAGGGGTTACAGGGTTACGGTTACAGGGTTACGGTTACAGGTTACAGGGTTACAGGGGTACGGTTACAGGGGTTACGGTTA
GGTTACAAGGTTACGTGGTTACACGGTTACAGGTTACAGGTTACAGGGGGGTTACGGTTACAGGGGTTACACGGTTACAGGGTTACAGGTTACAGGGTTACAGGGTTACGGTTACGGTTACAGGGGTTACAGGTTACAGGGGGTTACAGGTTACAGGGGTTACAGGGTTACAGTTACAGGGGTACGGTTACGGTTACAGGGGTTACAGGGTTACACAGGGTTACAG
GGTTACAAGGTTACGTGGTTACACGGTTACAGGTTACAGGTTACAGGGGGGTTACGGTTACAGGGTTACAGGGGGTTACAGGTTACGGTTACAGGGGTTACGGTTACAGGGGGTTACAGGTTACAGGTTACAGGGGGTTACAGGGGTTACAGGTTACAGGGGTTAGGTTACAGGGTTACGGTTACAGGGTTACGGTTACAGGTTACAGGGGTTACACGGGGTCACA
GGTTACAAGGTTACGTGGTTACACGGTTACAGGTTACAGGTTACAGGGGGGTTACGGTTACAGGGGTTACACGGTTACAGGGTTACAGGTTACAGGGTTACAGGGTTACGGTTACAGGGGTTACAGGGTTACGGTTACAGGGGGTTACAGGGGAGTACGGTTACAGGGGTTACAGGTTACAGGGGTACGGTTACAGGGGGTTACAGGGTTACGGTTACACGGTTA
GGTTACAAGGTTACGTGGTTACACGGTTACAGGTTACAGGTTACAGGGGGGTTACAGGTTACGGTTACAGGTTACAGGGGTTACAGGGGGTTACAGGGGTTACACGGTTACAGGTTACAGGGTTACAGGTTACACGGTTACAGGTTACAGGTTACAGGTTACGGTTACAGGGGGGTTACAGGGTACGGTTACAGGTTACGGGGTTACAGGGTTACAGGTTACA
GGTTACAAGGTTACGTGGTTACACGGTTACAGGTTACAGGTTACAGGGGGGTTACGGTTACAGGGGTTACACGGTTACAGGGTTACAGGTTACAGGGTTACAGGGTTACAGGGGGGTTACAGGGGTTACAGGTTACAGGGGTTACAGGTTACAGGTTACACGGTTACAGGGGGGTTACAGGTTACAGGGGTTACAGTTACAGGGGTTACAGGTTACAGGGTTA
GGTTACAAGGTTACGTGGTTACACGGTTACAGGTTACAGGTTACAGGGGGGTTACGGTTACAGGGTTACAGGGGGTTACAGGTTACGGTTACAGGGGTTACGGTTACAGGGGGTTACAGGTTACAGGGGTTACAGTTACAGGTTACAGTTACACGGTTACGGTTACAGGTTACAGGGGGGTTACAGGGGGTTACAGGTTACAGGGGTTACAGGGGTTACAGG
GGTTACAAGGTTACGTGGTTACACGGTTACAGGTTACAGGTTACAGGGGGGTTACAGGTTACGGTTACAGGTTACAGGGGTTACACAGGTTACAGGTTACGGTTACAGGGGGTACGGTTACAGGTTACGGTTACAGGTTACAGGGGTTACAGGGGTTACAGGGGTTACGGTTACAGGGGTTACAGGTTACAGGTTACAGGTTACAGGTTACAAGGTTACA
GGTTACAAGGTTACGTGGTTACACGGTTACAGGTTACAGGTTACAGGGGGGTTACGGTTACAGGGTTACAGGGGGTTACAGGTTACGGTTACAGGGGTTACGGTTACAGGGGTACGGTTACAGGTTACGGTTACAGGGTTACAGGTTACACGGTTACAGGTTACAGGTTACGGTTACACGGTTACAGGGGTTACAGGGTTACAGGGTTACAAGGTTACA
GGTTACAAGGTTACGTGGTTACACGGTTACAGGTTACAGGTTACAGGGGGGTTACAGGTTACAGGTTACAGGTTACAGGGGTTACACAGGTTACAGGTTACGGTTACAGGTTACAGGGTTACAGGTTACAGGGGTTACGGTTACAGGGTTACAGGGTACGGTTACAGGGGGTTACAGGTTACAGGTTACGGTTACAGGTTACAGGGTTACAGGGGTTA
GGTTACAAGGTTACGTGGTTACACGGTTACAGGTTACAGGTTACAGGGGGGTTACAGGTTACGGTTACAGGTTACAGGGGTTACACAGGTTACAGGTTACGGTTACAGGGGGTACGGTTACAGGTTACGGTTACAGGTTACAGGTTACAGGGGTTACGGTTACAGGTTACGGTTACACGGTTACAGGGGTTACGGTTACACGGttACGGGTTACAG
GGTTACAAGGTTACGTGGTTACACGGTTACAGGTTACAGGTTACAGGGGGGTTACAGGTTACGGTTACAGGTTACAGGGTTACAGGGTTACAGGTTACGGTTACAGGGGTTACAGGTTACAGGTTACAGGGGTTACACGGTTACAGGTTACAGGTTACAGGTTACAGGGTTACAGGGGGTTACAGGGGTTACAGGTTACAGGGGTTACACGGTTA
GGTTACAAGGTTACGTGGTTACACGGTTACAGGTTACAGGTTACAGGGGGGTTACGGTTACAGGGGTTACACGGTTACAGGGTTACAGGTTACAGGGTTACAGGGTTACGGTTACAGGGGTTACAGGGTTACGGTTACAGGGGGTTACAGGTTACAGGTTACAGGTTACACGGTTACAGTTACAGGTTACACGGTTACACGGTTACAGGTTACAG
GGTTACAAGGTTACGTGGTTACACGGTTACAGGTTACAGGTTACAGGGGGGTTACAGGTTACGGTTACAGGTTACAGGGGTTACACAGGTTACAGGTTACGGTTACAGGGTTACAGGTTACAGGGTTACAGGGGTTACACGGTTACACGGTTACAGTTACAGGGGGTTACAGGTTACAGGTTACAGGGTTACAGGTTACAGGTTACGGTTACAG
GGTTACAAGGTTACGTGGTTACACGGTTACAGGTTACAGGTTACAGGGGGGTTACGGTTACAGGGTTACAGGGGGTTACAGGTTACGGTTACAGGGGTTACGGTTACAGGGGTACGGTTACAGGTTACGGTTACAGGGTTACGGTTACAGGGTTATAGGTTACAGGGGTACGGTTACAGGTTACAgGTTACAGGGGTTACAGGTTACAGGG
GGTTACAAGGTTACGTGGTTACACGGTTACAGGTTACAGGTTACAGGGGGGTTACGGTTACAGGGGTTACACGGTTACAGGGTTACAGGTTACAGGGTTACAGGGTTACGGTTACGGTTACAGGGGTTACAGGTTACAGGGGGTTACAGGTTACAGGGGTTACAGGGTTACAGTTACAGGGGTACGGTTACAGGGGGTTACAGGGTTACA
GGTTACAAGGTTACGTGGTTACACGGTTACAGGTTACAGGTTACAGGGGGGTTGCGGTTACAGGGTTACAGGGGGTTACAGGTTACGGTTACAGGGGTTACGGTTACAGGGGTTACAGGTTACGGGGTTACGGTTACaGGTTACAGGGTTACGGGTACAGGGTTACGGATACAGGGGTTACAGGGTTATAGGGGTTACAGGGTTACGGT
GGTTACAAGGTTACGTGGTTACACGGTTACAGGTTACAGGTTACAGGGTTACAGGGTTACGGTTACAGGTTACAGTTACGGTTACAGGTTACAGGGGTTACGGTTACAGGGTTACAGGTTACAGGTTACAGGTTAGGTTACAGGTTACAGGGGTTACGGTTACAGGGGTTACAGGTTACAGGTTACAGGGTTACAGGTTACGGTTACAG
GGTTACAAGGTTACGTGGTTACACGGTTACAGGTTACAGGTTACAGGGGGGTTACAGGTTACGGTTACAGGTTACAGGGGTTACAGGGGTTACAGGGGGGTTACAGGTTACAGGGTTACAGGGGGTTACGGTTACAGGGTTACAGGGGTTACAGGGTTACACGGTTACGGTTACAGGGTTACGGTTACAGGGTTACAGGTTACAG
GGTTACAAGGTTACGTGGTTACACGGTTACAGGTTACAGGTTACAGGGGGGTTACGGTTACAGGGGTTACACGGTTACAGGGTTACAGGTTACAGGGTTACAGGGTTACGGTTACGGTTACAGGGGTTACAGGTTACAGGGGGTTACAGGTTACAGGGGTTACAGGGTTACAGTTACAGGGGTACGGTTACGGTTACAGGGGTTA
GGTTACAAGGTTACGTGGTTACACGGTTACAGGTTACAGGTTACAGGGGGGTTACAGGTTACGGTTACAGGTTACAGGGGTTACACAGGTTACAGGTTACGGTTACAGGGGGTTACAGGGTTACAGTTACGGTTACagGgTTACAGGTTACAGGTTaCaGGGTTACGGTTACAGgttacacgGTTACGGGtTACGGTTACAGG
GGTTACAAGGTTACGTGGTTACACGGTTACAGGTTACAGGTTACAGGGGGGTTACAGGTTACGGTTACAGGTTACAGGGGTTACACAGGTTACAGGTTACGGTTACAGGGGGTTACGGTTACAGGTTACAGGGGGTTACAGGTTACGGTTACAGGGGTTACAGGTTACGGTTACAGGGGTTACAGGTTACAGTTACAG
GGTTACAAGGTTACGTGGTTACACGGTTACAGGTTACAGGTTACAGGGGGGTTACAGGTTACGGTTACAGGTTACAGGGGTTACACAGGTTACAGGTTACAGGTTACAGGTTACAGTTACAGGGTTACGGTTACGGTTACAGGGGTACGGTTACGGTTACAGGTTACAGTTTACGGTTACAGGTTACGGTTACAGGTtA
GGTTACAAGGTTACGTGGTTACACGGTTACAGGTTACAGGTTACAGGGGGGTTACGGTTACAGGGGTTACACGGTTACAGGGTTACAGGTTACAGGGTTACAGGTTACGGTTACACGGTTACAGGGTTACAGGGTTACAGGTTACAGGGTTACAGGGGTTACAGGGGTTACAGGTTANGGTTACAGGTTACAGGTTA
GGTTACAAGGTTACGTGGTTACACGGTTACAGGTTACAGGTTACAGGGGGGTTACGGTTACAGGGGTTACACGGTTACAGGGTTACAGGTTACAGGGGTTACAGGTTACAGGGTTACAGGTTACAGGGGTACGGTTACAGGTTACAGTTACAGGTTACAGGTTACAGGGGTTACAGGTTACAGGGGGTTACGGTTACA
GGTTACAAGGTTACGTGGTTACACGGTTACAGGTTACAGGTTACAGGGGGGTTACGGTTACAGGGTTACAGGGGGTTACAGGTTACGGTTACAGGGGTTACGGTTACAGGGGTTACAGGTTACGGGGTTACGGTTACAGGGTTACAGGGTTACAGGTTACAGGGTTACAGGGGTTACAGGGGTTACAGGTTACAGGG
GGTTACAAGGTTACGTGGTTACACGGTTACAGGTTACAGGTTACAGGGGGGTTACAGGTTACGGTTACAGGTTACAGGGGTTACACAGGTTACAGGTTACGGTTACAGGGGGTTACGGTTACAGGTTACAGGGGGTTACAGGTTACGGTTACAGGGTTACAGGGGTTACAGGGGGGTTACGGTTACAGGGTTACAGG
GGTTACAAGGTTACGTGGTTACACGGTTACAGGTTACAGGTTACAGGGGGGTTACGGTTACAGGGGTTACACGGTTACAGGGTTACAGGTTACAGGGTTACAGGTTACGGTTACACGGTTACAGGGTTACAGGGTTACAGGTTACAGGGTTACAGGGGTTACAGGGGTTACGGTTACAGGTTACAGTTACAGGT
GGTTACAAGGTTACGTGGTTACACGGTTACAGGTTACAGGTTACAGGGGGGCTACAGGTTACGGTTACAGGTTACAGGTTACAGGGGTTACGGTTACAGGTTACGGTTACAGGGGTTACAGGTTACAGGTTACAGTTACAGGGGGTTACAGGGGTTACGGTTACGGTTACAGGTTACAGGTTACAGGGTTACA
GGTTACAAGGTTACGTGGTTACACGGTTACAGGTTACAGGTTACAGGGGGGTTACAGGTTACGGTTACAGGTTACAGGGGTTACACAGGTTACAGGTTACGGTTACAGGGGTTACAGGGGGGTTACGGTTACAGGGGTTACAGGGGTTACAGGGGGTTACACGGTTACAGGTTACACGGTTACAGGG
GGTTACAAGGTTACGTGGTTACACGGTTACAGGTTACAGGTTACAGGGGGGTTACAGGTTACGGTTACAGGTTACAGGGGTTACACAGGTTACAGGTTACGGTTACAGGGTTACAGGTTACAGGGTTACAGGGGTTACACGGTTACACGGTTACAGTTACAGGGGGTTACAGGTTACAGGGTTACG
GGTTACAAGGTTACGTGGTTACACGGTTACAGGTTACAGGTTACAGGGGGGTTACGGTTACAGGGTTACAGGGGGTTACAGGTTACGGTTACAGGGGTTACGGTTACAGGGGTTACAGGGTTACAGGTTACAGGTTACAGGGGGTTACAGGGTACGGTTACACGGTTACACGGTTACAGGTTACAG
GGTTACAAGGTTACGTGGTTACACGGTTACAGGTTACAGGTTACAGGGGGGCTACAGGTTACGGTTACAGGTTACAGGGGTTACACAGGTTACAGGGTTACAGGTTACAGGGTTACAGGGGTTACAGGTTACAGGGGTTACAGGGGTTACGGGTTACAGGTTACAGGTTACAGGTTACAGGGTTACA
GGTTACAAGGTTACGTGGTTACACGGTTACAGGTTACAGGTTACAGGGGGGTTACAGGTTACGGTTACAGGTTACAGGGTTACAGGGGTTACGGTTACAGGGTTACAGGGTTACGGTTACAGGTTACACGGTTACAGGTTACAGGGGTTACAGGTTACAGGTTACAGGGTACGGTTACACGGTTA
GGTTACAAGGTTACGTGGTTACACGGTTACAGGTTACAGGTTACAGGGGGGTTACGGTTACAGGGTTACAGGGGGTTACAGGTTACGGTTACAGGGGTTACGGTTACAGGGGTTACAGGTTACGGGGTTACGGTTACAGGTTACAGGGTTACAGGTTACAGGTTACAGGGTTACACGGTTACAGG
GGTTACAAGGTTACGTGGTTACACGGTTACAGGTTACAGGTTACAGGGGGGTTACGGTTACAGGGGTTACACGGTTACAGGGTTACAGGTTACAGGGTTACGGTTACAGGGGTACGGTTACAGGGGTTACAGGGTTACAGGTTACAGGGGGTTACAGGGGTACGGTTACGGTTACAGGttACAGG
GGTTACAAGGTTACGTGGTTACACGGTTACAGGTTACAGGTTACAGGGGGGTTACAGGTTACGGTTACAGGTTACAGGGTTACAGGGTTACAGGTTACGGTTACAGGGGTTACAGGTTACAGGTTACAGGGTTACAGGGTTACGGTTACAGGGGGTTACACGGTTACAGGGTTACAGGTTACAG
GGTTACAAGGTTACGTGGTTACACGGTTACAGGTTACAGGTTACAGGGGGGTTACGGTTACAGGGGTTACACGGTTACAGGGTTACAGGTTACAGGGTTACAGGGTTACGGTTACGGTTACAGGGGTTACAGGTTACAGGGGGTTACAGGTTACAGGGGTTACAGGGTTACAGTTACAGGGG
GGTTACAAGGTTACGTGGTTACACGGTTACAGGTTACAGGTTACAGGGGGGTTACGGTTACAGGGGTTACACGGTTACAGGGTTACAGGTTACAGGGTTACAGGGTTACAGGGGGGTTACAGGGGTTACAGGTTACAGGGGTTACAGGTTACAGGTTACAGGTTACAGTTACAGGTTACGGT
GGTTACAAGGTTACGTGGTTACACGGTTACAGGTTACAGGTTACAGGGGGGTTACAGGTTACGGTTACAGGTTACAGGGGTTACACNGGTTACAGGTTACGGTTACAGGGGGTACGGTTACAGGTTACGGTTACAGGTTACAGGTTACAGGTTACAGGGGTTACACGGTTACAGGGTTACG
GGTTACAAGGTTACGTGGTTACACGGTTACAGGTTACAGGTTACAGGGGGGTTACAGGTTACGGTTACAGGTTACAGGTTACAGGGGTTACGGTTACAGGTTACGGTTACAGGGGTTACAGGTTACAGGTTACAGGTTACAGGTTACGGTTACAGGGCGGTTACAGGGGTTACAGGTTACA
GGTTACAAGGTTACGTGGTTACACGGTTACAGGTTACAGGTTACAGGGGGGTTACGGTTACAGGGGTTACACGGTTACAGGGTTACAGGTTACAGGGTTACAGGGTTACGGTTACAGGGTTACAGGGGTTACAGGGTACGGTTACAGGGTTACGGTTACACGGTTACAGGGGTTACAGGG
GGTTACAAGGTTACGTGGTTACACGGTTACAGGTTACAGGTTACAGGGGGGTTACAGGTTACGGTTACAGGTTACAGGGGTTACACAGGTTACAGGTTACGGTTACAGGGGGGGTTACGGTTACAGGTTACAGGGTTACAGGGGTACGGTTACGGTTACAGGTTACAGGTTACAGGTTA
GGTTACAAGGTTACGTGGTTACACGGTTACAGGTTACAGGTTACGGGGGGGTTACAGGTTACGGTTACAGGTTACAGGGGTTACACAGGTTACAGGTTACGGTTACAGGGGGTTACACGGTTACAGGGGTTACAGGTTACACGGTTACAGGGTTACAGGTTACAGGTTACAGGTTACA
GGTTACAAGGTTACGTGGTTACACGGTTACAGGTTACAGGTTACAGGGGGGTTACAGGTTACGGTTACAGGTTACAGGGGTTACAGGTTACAGGTTACAGGTTACAGGGTACGGTTACAGTTACAGGTTACAGGTTACACGGTTACAGGTTACAGGTTACAGGGTTACAGGTTACAG
GGTTACAAGGTTACGTGGTTACACGGTTACAGGTTACAGGTTACAGGGGGGTTACAGGTTACGGTTACAGGTTACAGGTTACAGGTTACAGGGGGTTACAGGTTACAGGTTACAGGTTACAGGGGTTACGGTTACAGGTTACAGGGGTTACAGGGGTTACAGGGTTACGGTTACAG
GGTTACAAGGTTACGTGGTTACACGGTTACAGGTTACAGGTTACAGGGGGGTTACGGTTACAGGGGTTACAGGGGTTACAGGTTACAGGTTACACGGTTACAGGGTTACAGGGTTACAGGGGTTACGGTTACAGGGGGTTACGGTTACAGGGGTTACAGGTTACAGGGTTACAGGG
GGTTACAAGGTTACGTGGTTACACGGTTACAGGTTACAGGTTACAGGGGGGTTACAGGTTACGGTTACAGGTTACAGGTTACAGGGGTTACGGTTACAGGTTACGGTTACAGGGGTTACAGGTTACAGGTTACACGGTTACAGGGGGTTACAGGTTACAGGTTACAGGGTTACAGG
GGTTACAAGGTTACGTGGTTACACGGTTACAGGTTACAGGTTACAGGGGGGTCACGGTTACAGGGGTTACACGGTTACAGGGTTACAGGTTACAGGGTTACAGGGTTACGGTTACAGGGGTTACAGGGTTACAAGGGTTACACGGTTACAGGGTTACGGTTACAGGTTACAGGG
GGTTACAAGGTTACGTGGTTACACGGTTACAGGTTGCAGGTTACAGGGGGGTTACGGTTACAGGGGTTACACGGTTACAGGGTTACAGGTTACAGGGTTACAGGGTTACAGGGTTACGGTTACAGGGTTACAGGTTACAGGTTACAGGGGttACGGTTACAGGTTACAGGTTA
GGTTACAAGGTTACGTGGTTACACGGTTACAGGTTACAGGTTACAGGGGGGTTACAGGTTACGGTTACAGGTTACAGGGGTTACACAGGTTACAGGTTACGGTTACAGGGGGTTACAGGGGTTACCGGTTACAGGGTGCAGGGGGTTACGGTTACAGGTACAGGGTTaCAG
GGTTACAAGGTTACGTGGTTACACGGTTACAGGTTACAGGTTACAGGGGGGTTACGGGTAACGGGTACACGTTGCTAGGGGTATACAGGTTACAGGGTTACGttACNACGGATACGGTTACAGGTACGGTTACAGGTTACAGGTTACACAGTTACACGGtTACGGTTACA
GGTTACAAGGTTACGTGGTTACACGGTTACAGGTTACAGGTTACAGGGGGGTTACAGGTTACGGTTACAGGTTACAGGGGTTACACAGGTTACAGGTTACAGTGGGTTACACGGCTACACGGTTACACGGTTACAGGGTACGGTTACAGGTTACAGGGGTACGGTTACA
GGTTACAGGTTACAGGGGGGTTACAGGGTTACAGGTTACAGGTTACAGGTTACACGGGTTACACANGTTACAGGTTACGGTTACAGGGGTTACGGTTACNGGTTACACGATACAGGGTTACGGTTACAGGTTACAGGGTTACAGGTTACGGTTACAGGGTTACAGG
GGTTACAAGGTTACGTGGTTACACGGTTACAGGTTACAGGTTACAGGGGGGTTACAGGTTACGGTTACAGGTTACAGGGTTACAGGGTTACAGGTTACGGTTACAGGGGTTACAGGTTACAGGTTACAGGGTTACAGGGTTACGGTTACAGGTTACAGGGTTACA
GGTTACAAGGTTACGTGGTTACACGGTTACAGGTTACAGGTTACAGGGGGGTTACAGGTTACGGTTACAGGTTACAGGGGTTACACAGGTTACAGGTTACGGTTACAGGGGGTACGGTTACAGGTTACGGTTACAGGTTACAGGTTACAGGGTTACGGTTACAG
GGTTACAAGGTTACGTGGTTACACGGTTACAGGTTACAGGTTACAGGGGGGTTACAGGTTACGGTTACAGGTTACAGGGGTTACACAGGTTACAGGTTACGGTTACAGGGGGTTACGGTTACAGGTTACAGGGGGTTACAGGTTACGGTTACAGGGTTACA
GGTTACAAGGTTACGTGGTTACACGGTTACAGGTTACAGGTTACAGGGGGGTTACAGGTTACGGTTACAGGTTACAGGGGTTACAGGGTTACGGTTACAGGGTTACAGGTTACAGGTTACAGGTTACAGGTTACAGGGTTACAGGTTACACGGTTACAGG
GGTTACAAGGTTACGTGGTTACACGGTTACAGGTTACAGGTTACAGGGGGGTTACAGGTTACGGTTACAGGTTACAGGGGTTACACAGGTTACAGGTTACGGGTTACAGGGGTTACAGGGTTACGGTTACAGGGtTACGGTTACAGGGTTACAgGGGTTA
GGTTACAAGGTTACGTGGTTACACGGTTACAGGTTACGGTTACAGGGGTTACGGTTACAGGTTACAGGTTACGGTTACAGGGTTACAGGTTACAGGGTTACGGTTACAGGGTTACGGTTACAGGGTTACAGGTTACAGGGGTTACGGTTACACGGTTACA
GGTTACAAGGTTACGTGGTTACACGGTTACAGGTTACAGGTTACAGGGGGGTTACGGTTACAGGGGTTACACGGTTACAGGGTTACAGGTTACAGGTTACAGGTTACAGGGGTTACGGTTACAGGGGTTACGGTTACAGGGTTACGGTTACAGGGGTTA
GGTTACAAGGTTACGTGGTTACACGGTTACAGGTTACAGGTTACAGGGGGGTTACAGGTTACGGTTACAGGTTACAGGTTACAGGGGTTACGGTTACAGGTTACGGTTACAGGGGTTACAGGTTACAGGTTACAGGTTACAGGTTACAGGTTACAGGGG
GGTTACAAGGTTACGTGGTTACACGGTTACAGGTTACAGGTTACAGGGGGGTTACGGTTACAGGGGTTACACGGTTACAGGGTTACAGGTTACAGGGTTACAGGGTTACGGTTACAGGGGTTACAGGGTTACGGTTACAGGGGGTTACAGGGTTACAGG
GGTTACAAGGTTACGTGGTTACACGGTTACAGGTTACAGGTTACAGGGGGGTTACAGGTTACGGTTACAGGTTACAGGGGTTACACAGGTTACAGGTTACAGGTTACAGGTTACAGTTACACGGTTACAGGTTACACGGTTACAGGTTACAGGTTACA
GGTTACAAGGTTACGTGGTTACACGGTTACAGGTTACAGGTTACAGGGGGGTTACAGGTTACGGTTACAGGTTACAGGGGTTACACAGGTTACAGGTTACGGTTACAGGGGGTACGGTTACAGGTTACGGTTACACGGTTACAGGTTACAGGTTACA
GGTTACAAGGTTACGTGGTTACACGGTTACAGGTTACAGGTTACAGGTTACAGGTTACAGGGTTACAGGTTACAGGTTACACGGTTACaGGTTACAGGGTTACACGGTTACAGGTTACAGGTTACaGGTTACAGGGGTTACAGGTTACAGGGTTACA
GGTTACAAGGTTACGTGGTTACACGGTTACAGGTTACAGGTTACAGGGGGGTTACAGGGGTTACAGGGTTACAGGGGTTACGGTTACGGTTACAGGTTACAGGGTTACAGTTACAGGGGGTTACAGGGTACGGTTACAGGTTACGGTTACAGGTTA
GGTTACAAGGTTACGTGGTTACACGGTTACAGGTTACAGGTTACAGGGGGGTTACAGGTTACGGTTACAGGTTACAGGGGTTACACAGGTTACAGGTTACGGTTACAGGGGGTACGGTTACAGGTTACAGGTTACAGGTTACAGGGGTTACAG
GGTTACAAGGTTACGTGGTTACACGGTTACAGGTTACAGGTTACAGGGGGGTTACGGGTAACGGTTACACGTTACTACGGGTACACAGGTTACAGGTTACCGGGACTAGGGGTACCAGGGGTTACGGGNTACCGGTTACAGGTTACCGTTA
GGTTACAAGGTTACGTGGTTACACGGTTACAGGTTACAGGTTACAGGGGGGTTACGGTTACAGGGGTTACACGGTTACAGGGTTACAGGTTACAGGGTTACAGGGTTACAGGGGGGTTACAGGTTACAGGGTTACAGGTTACAGTTACA
GGTTACAAGGTTACGTGGTTACACGGTTACAGGTTACAGGTTACAGGGGGGTTACAGGTTACAGGGGGTTACGGTTACAGGGTTACGGTTACAGGGGTTACGGTTACACGGTTACAGGTTACGGTTACAGGGGGTACGGTTACAGGTTA
GGTTACAAGGTTACGTGGTTACACGGTTACAGGTTACAGGTTACAGGGGGGTTACAGGTTACGGTTACAGGTTACAGGGGTTACACAGGTTACAGGGGGGTTACGGTTACACGGTTACAGGGTTACGGTTACAGGTTACAGGTTACAG
GGTTACAAGGTTACGTGGTTACACGGTTACAGGTTACAGGTTACAGGGGGGTTACGGTTACAGGGTTACAGGGGGTTACAGGTTACGGTTACAGGTTACAGGGGTTACAGGGGTTACAGGGTTACGGTTACAGGTTACAGGGTTACA
GGTTACAAGGTTACGTGGTTACACGGTTACAGGTTACAGGTTACAGGGGGGTTACGGTTACAGGGGTTACACGGTTACAGGGTTACAGGTTACAGGGTTACAGGGTTACAGGGTTACGGTTACAGGGTTACAGGTTA
GGTTACAAGGTTACGTGGTTACACGGTTACAGGTTACAGGTTACAGGGGGGTTACGGTTACAGGGGTTACACGGTTACAGGGTTACAGGTTACAGGGTTACAGGTTACACGGTTACAGGGTTACAGGTTACaGGGG
GGTTACAAGGTTACGTGGTTACACGGTTACAGGTTACAGGTTACAGGGGGGTTACGGTTACAGGGGTTACACGGTTACAGGGTTACAGGTTACAGGGTTACAGGGTTACGGTTACGGTTACAGGGGTTACAGGTT
GGTTACAAGGTTACGTGGTTACACGGTTACAGGTTACAGGTTACAGGGGGGTTACGGTTACAGGGGTTACACGGTTACAGGGGGTTACGGGGGTTACGGTTACGGGTTACAGGTTACAGGGGTTACACG
GGTTACAAGGTTACGTGGTTACACGGTTACAGGTTACAGGTTACAGGGGGTTACAGGTTACAGGTTACAGGTTACAGGTTACGGTTACAGGGTACGGTTACAGGGTTACGGTTACAGGTTACAGGGTTA
GGTTACAAGGTTACGTGGTTACACGGTTACAGGTTACAGGTTACGGGGGGGTTACAGGTTACGGTTACAGGTTACAGGGGTTACACAGGTTACAGGTTACAGGGGTTACGGTTACAGGTTACAGGTTA
GGTTACAAGGTTACGTGGTTACACGGTTACAGGTTACAGGTTACAGGGGGGTTACAGGTTACGGTTACAGGTTACAGGGGTTACACAGGTTACAGGGTTACAGGGGTTACGGTTACACGGTTACA
GGTTACAAGGTTACGTGGTTACACGGTTACAGGTTACAGGTTACAGGGGGGTTACGGTTACAGGGGTTTACAGGTTACACGGTTACAGGTTACAGGTTACACGGTTACGGTTACACGGTTACAGG
GGTTACAAGGTTACGTGGTTACACGGTTACAGGTTACAGGTTACAGGGGGGTTACAGGTTACGGTTACAGGGGGGTTACAGGGTTACGGTTACAGGTTACAGGGGTTACAGGGTTACAGGGGTA
GGTTACAAGGTTACGTGGTTACACGGTTACAGGTTACAGGTTACAGGGGGGTTACAGGTTACGGTTACAGGTTACAGGGGTTACACGGGTTACCGGTTACAgGGGGTACAGTTACACGTTACA
GGTTACAAGGTTACGTGGTTACACGGTTACAGGTTACAGGTTACAGGGGGGTTACAGGTTACGGTTACAGGTTACAGGGGTTACACAGGTTACAGGTTACAGGTTACAGGTTACAGG
GGTTACAAGGTTACGTGGTTACACGGTTACAGGTTACAGGTTACAGGGGGGTTACAGGTTACGGTTACAGGTTACAGGGGTTACACAGGTTACAGGTTACAGGTTACAGGTTA
GGTTACAAGGTTACGTGGTTACACGGTTACAGGTTACAGGTTACAGGGGGGTTACGGTTACAGGGGTTACACGGTTACAGGGTTACGGTTACAGGTTACAGGTTACAGGTTA
GGTTACAAGGTTACGTGGTTACACGGTTACAGGTTACAGGTTACAGGGGGGTTACAGGTTACGGTTACAGGTTACAGGGGTTACACAGGTTACAGGTTACGGTTACAG
GGTTACAAGGTTACGTGGTTACACGGTTACAGGTTACAGGTTACAGGGGGGTTACAGGTTACGGTTACAGGTTACAGGGGTTACAGGGGTTACGGTTACA
