# Supplementary material for: The essential Schizosaccharomyces pombe Pfh1 DNA helicase promotes fork movement past G-quadruplex motifs to prevent DNA damage
Source: BMC Biol. 2014 Dec 4;12:101. doi: 10.1186/s12915-014-0101-5 (PMC4275981; doi:10.1186/s12915-014-0101-5)
Supplement: Additional file 3: — Analysis of association of genomic features for several classes of G4 motifs. [file 12915_2014_101_MOESM3_ESM.xlsx]

## Sheet: All G4
g4_file	feature_file	num_feature	num_controls	observed_overlap	avg_rand_overlap	median_rand_overlap	depleted_p_val	enriched_p_val	q_val
All_G4_Motifs	dubious_genes_pombase	71	1000	13	4.244	4	1	0.001	0.003
All_G4_Motifs	promoters_pombase	3237	1000	45	26.618	27	1	0.001	0.003
All_G4_Motifs	NDRs	2300	1000	54	18.54	18	1	0.001	0.003
All_G4_Motifs	meiotic_DSBs_fowler13	288	1000	112	61.53	62	1	0.001	0.003
All_G4_Motifs	5'_UTRs	5144	1000	47	27.303	27	0.999	0.001	0.003
All_G4_Motifs	3'_UTRs	5144	1000	48	33.99	34	0.998	0.005	0.013
All_G4_Motifs	rRNA	19	1000	11	5.823	6	0.988	0.027	0.062
All_G4_Motifs	tRNAs	171	1000	2	5.507	5	0.09	0.968	1
All_G4_Motifs	origins_of_replication	741	1000	0	0	0	1	1	1
All_G4_Motifs	LTRs	236	1000	0	0.24	0	0.79	1	1
All_G4_Motifs	5S_rRNA	33	1000	0	1.774	2	0.152	1	1
All_G4_Motifs	centromeres	3	1000	0	2.26	2	0.105	1	1
All_G4_Motifs	essential_genes_pombase	1291	1000	79	111.312	111	0.001	1	1
All_G4_Motifs	coding_exons	1044	1000	303	381.588	382	0.001	1	1
All_G4_Motifs	genes	5144	1000	373	407.93	408	0.001	1	1
All_G4_Motifs	highly_expressed_genes_500	500	1000	54	83.603	83	0.001	1	1

## Sheet: Class I G4
g4_set	feature	num_feature	num_controls	observed_overlap	avg_rand_overlap	median_rand_overlap	depleted_p_val	enriched_p_val	q_val
classI_g4s	highly_expressed_genes_500	497	1000	36	18.856	19	1	0.001	0.008
classI_g4s	meiotic_DSBs_fowler13	288	1000	27	13.73	14	1	0.001	0.008
classI_g4s	essential_genes_pombase	1291	1000	26	21.417	21	0.899	0.143	0.525
classI_g4s	NDRs	2300	1000	8	5.46	5	0.93	0.146	0.525
classI_g4s	3'_UTRs	5144	1000	9	6.393	6	0.905	0.164	0.525
classI_g4s	promoters_pombase	3237	1000	8	6.516	6	0.827	0.309	0.824
classI_g4s	tRNAs	171	1000	2	1.307	1	0.846	0.375	0.857
classI_g4s	origins_of_replication	742	1000	11	11.088	11	0.568	0.567	0.995
classI_g4s	5'_UTRs	5144	1000	5	5.185	5	0.584	0.61	0.995
classI_g4s	dubious_genes_pombase	71	1000	1	0.966	1	0.752	0.622	0.995
classI_g4s	genes	5144	1000	78	80.913	81	0.187	0.88	1
classI_g4s	coding_exons	10244	1000	70	76.019	76	0.053	0.973	1
classI_g4s	LTRs	236	1000	0	0.037	0	0.964	1	1
classI_g4s	5S_rRNA	33	1000	0	0.388	0	0.676	1	1
classI_g4s	centromeres	3	1000	0	0.541	0	0.559	1	1
classI_g4s	rRNA	19	1000	0	1.101	1	0.299	1	1

## Sheet: Class II G4
g4_set	feature	num_feature	num_controls	observed_overlap	avg_rand_overlap	median_rand_overlap	depleted_p_val	enriched_p_val	q_val
classII_g4s	dubious_genes_pombase	71	1000	7	1.298	1	1	0.001	0.005
classII_g4s	meiotic_DSBs_fowler13	288	1000	33	14.89	15	1	0.001	0.005
classII_g4s	NDRs	2300	1000	14	4.62	4	1	0.001	0.005
classII_g4s	5'_UTRS	5144	1000	14	6.54	6	0.997	0.004	0.016
classII_g4s	promoters_pombase	3237	1000	10	6.013	6	0.958	0.083	0.266
classII_g4s	origins_of_replication	741	1000	12	11.492	11	0.64	0.497	1
classII_g4s	3'_UTRs	5144	1000	7	7.861	8	0.472	0.667	1
classII_g4s	genes	5144	1000	88	91.026	91	0.172	0.901	1
classII_g4s	essential_genes_pombase	1291	1000	17	25.112	25	0.031	0.982	1
classII_g4s	LTRs	236	1000	0	0.064	0	0.937	1	1
classII_g4s	5S_rRNA	33	1000	0	0.411	0	0.663	1	1
classII_g4s	centromeres	3	1000	0	0.568	0	0.559	1	1
classII_g4s	tRNAs	171	1000	0	1.395	1	0.218	1	1
classII_g4s	rRNA	19	1000	0	1.508	1	0.207	1	1
classII_g4s	coding_exons	10244	1000	70	84.32	85	0.001	1	1
classII_g4s	highly_expressed_genes_500	500	1000	4	18.737	19	0.001	1	1

## Sheet: Class III G4
g4_set	feature	num_feature	num_controls	observed_overlap	avg_rand_overlap	median_rand_overlap	depleted_p_val	enriched_p_val	q_val
classIII_g4s	meiotic_DSBs_fowler13	288	1000	34	17.3	17	1	0.001	0.008
classIII_g4s	NDRs	2300	1000	19	6.06	6	1	0.001	0.008
classIII_g4s	5'_UTRS	5144	1000	13	6.041	6	0.998	0.004	0.021
classIII_g4s	promoters_pombase	3237	1000	14	7.671	8	0.996	0.007	0.028
classIII_g4s	3'_UTRs	5144	1000	14	8.006	8	0.993	0.02	0.064
classIII_g4s	dubious_genes_pombase	71	1000	3	1.273	1	0.971	0.128	0.341
classIII_g4s	origins_of_replication	741	1000	17	13.147	13	0.908	0.151	0.345
classIII_g4s	rRNA	19	1000	3	1.541	1	0.934	0.197	0.394
classIII_g4s	tRNAs	171	1000	2	1.564	1	0.786	0.469	0.834
classIII_g4s	highly_expressed_genes_500	500	1000	21	22.394	22	0.419	0.665	1
classIII_g4s	essential_genes_pombase	1291	1000	15	25.332	25	0.005	0.998	1
classIII_g4s	LTRs	236	1000	0	0.029	0	0.971	1	1
classIII_g4s	5S_rRNA	33	1000	0	0.402	0	0.653	1	1
classIII_g4s	centromeres	3	1000	0	0.58	0	0.554	1	1
classIII_g4s	coding_exons	10244	1000	61	88.826	89	0.001	1	1
classIII_g4s	genes	5144	1000	79	94.595	95	0.001	1	1

## Sheet: README
g4_set	count
All_G4	446
classI	90
classII	100
classIII	106
This file gives the results of genomic feature association analyses for several classes of G4 motifs.
Significant enrichments are colored green.
Enrichments that are nominally significant, but that are not significant after Benjamini-Hochberg (BH) FDR multiple test correction are colored yellow.
Significant depletions are colored red.
Raw p-values <0.001 according to our empirical analysis are listed as 0.001 here.
q-values are the FDR equivalent of p-values and indicate the FDR incurred if the test is called significant.
