# Supplementary material for: The essential Schizosaccharomyces pombe Pfh1 DNA helicase promotes fork movement past G-quadruplex motifs to prevent DNA damage
Source: BMC Biol. 2014 Dec 4;12:101. doi: 10.1186/s12915-014-0101-5 (PMC4275981; doi:10.1186/s12915-014-0101-5)
Supplement: Additional file 6: — List of the 500 highest transcribed genes. [file 12915_2014_101_MOESM6_ESM.xlsx]

## Sheet: highly_transcribed_genes
gene	fpkm
SPBC354.06	335
SPBC14F5.05c	336
SPBC26H8.07c	337
SPAC977.14c	339
SPBC27B12.14	339
SPAC4H3.09	342
SPAPB8E5.03	343
SPBC1778.06c	343
SPCC553.06	344
SPAC17G8.04c	345
SPAC31G5.05c	345
SPAC26A3.14c	348
SPBC27B12.10c	349
SPAC26F1.03	350
SPAC5D6.09c	353
SPAC26H5.08c	355
SPCC61.03	355
SPAC1002.09c	357
SPAC3A12.18	358
SPAPB15E9.01c	364
SPBC16E9.13	364
SPBC2F12.14c	364
SPCC1235.11	364
SPCC736.13	366
SPBC725.09c	367
SPAC10F6.16	368
SPBC1677.02	368
SPCC576.04	368
SPAC26F1.04c	369
SPAC4D7.02c	370
SPBC3B8.07c	370
SPAPJ691.03	371
SPAC23C11.06c	372
SPAC25G10.03	373
SPAC521.03	373
SPAC6G9.11	376
SPBC359.06	376
SPAC29B12.04	378
SPAC630.08c	381
SPAC15A10.04c	382
SPCC622.12c	382
SPBC1778.08c	383
SPBC3H7.03c	384
SPBC660.09	385
SPAC18G6.03	386
SPAC2G11.07c	386
SPBC1773.07c	386
SPBC24C6.04	386
SPBC18H10.03	387
SPBC405.04c	387
SPAC3C7.13c	388
SPBC119.10	388
SPBC3E7.16c	389
SPAC1805.08	391
SPAC25B8.12c	391
SPAC806.07	391
SPACUNK4.10	392
SPBC19C7.04c	395
SPAC1420.03	398
SPAC3G6.07	399
SPBC660.06	401
SPACUNK4.15	402
SPBC2D10.10c	403
SPAC27F1.02c	405
SPAC18B11.07c	406
SPCC1183.09c	407
SPCC338.06c	407
SPBC36.10	411
SPAC1952.09c	415
SPBC4C3.07	415
SPBC8D2.18c	415
SPAC1B3.12c	416
SPBC1703.10	418
SPCC1223.03c	420
SPCC338.05c	420
SPCC18.18c	421
SPAC227.13c	424
SPBC29A10.13	425
SPBC2F12.07c	427
SPBC2G5.06c	428
SPAP8A3.07c	430
SPBC14C8.04	431
SPAC4A8.04	433
SPAC26A3.01	436
SPCC16A11.10c	438
SPBC887.15c	439
SPAC27E2.03c	440
SPBC776.03	441
SPBC1198.05	442
SPCC1827.06c	444
SPAC24H6.04	445
SPBC21B10.14	446
SPAC24C9.12c	448
SPAC7D4.15c	450
SPACUNK4.16c	450
SPAC1002.13c	451
SPAC1639.01c	453
SPAC13G6.10c	455
SPAC15F9.03c	456
SPAC1B3.14	459
SPBC660.05	461
SPAC25H1.10c	464
SPBPB21E7.11	465
SPBC20F10.01	466
SPBC660.07	466
SPAC110.03	468
SPAC4D7.05	468
SPAC6F12.04	468
SPBC16C6.08c	470
SPBC19G7.19	476
SPBC31F10.06c	477
SPAC19A8.04	484
SPBC646.13	489
SPAC3C7.14c	492
SPBC16H5.02	493
SPBC12C2.07c	494
SPAC167.06c	495
SPBC4F6.17c	497
SPAC688.04c	499
SPBC1711.06	499
SPBC16G5.05c	504
SPAC3A12.14	506
SPBC215.11c	506
SPBC776.15c	508
SPAC2F3.05c	509
SPBC1105.02c	511
SPAC3A11.10c	514
SPAC139.05	517
SPCC1450.13c	522
SPAC1071.08	527
SPBC29A3.10c	533
SPBC2G2.03c	533
SPAP27G11.13c	535
SPBC30D10.14	535
SPBC1734.13	536
SPCP1E11.09c	537
SPAC17C9.09c	547
SPAC1296.02	548
SPAC11G7.03	552
SPBC1539.06	552
SPAC19G12.10c	555
SPBC1347.11	559
SPAC57A7.04c	565
SPAC9E9.11	566
SPAC3C7.11c	568
SPAC17G6.13	572
SPBC1734.11	575
SPAC1565.08	577
SPAC2C4.05	582
SPBC25H2.05	589
SPAC23C11.05	591
SPBC839.04	592
SPAC5D6.01	603
SPAC3H5.05c	605
SPAC4F10.17	606
SPBC31F10.15c	609
SPBP23A10.15c	612
SPBC32F12.10	619
SPBC577.02	619
SPAC32A11.04c	621
SPAC26H5.09c	627
SPAC57A10.09c	633
SPAC22H12.01c	636
SPCC1840.06	638
SPAC644.15	639
SPBC21C3.08c	640
SPCC1235.01	640
SPAC4G9.12	644
SPBC713.08	644
SPAC589.06c	645
SPAC27D7.15	647
SPAC22F3.07c	650
SPCC613.10	650
SPBC660.11	653
SPAC6C3.02c	664
SPAC1B2.04	681
SPBC12C2.04	683
SPBC21B10.08c	683
SPCC1906.01	685
SPBC649.02	690
SPBC1539.04	691
SPBC1604.07	691
SPAC11D3.01c	694
SPAC6F6.05	698
SPCC1259.05c	701
SPAC22A12.15c	704
SPAC3A11.07	708
SPCC1682.14	708
SPBC106.05c	714
SPAC607.03c	718
SPBC428.02c	725
SPBC3D6.02	732
SPCC1739.09c	738
SPAC1556.02c	741
SPAC1F7.04	741
SPAC4A8.15c	742
SPBC365.12c	742
SPBC902.05c	745
SPCC191.01	750
SPAC3H5.07	753
SPAC9.09	759
SPAC3H1.07	760
SPCC757.03c	761
SPBC776.11	767
SPAC110.04c	769
SPCC417.08	770
SPCC338.10c	773
SPCC645.14c	775
SPBC1711.08	776
SPAC6G9.09c	777
SPCC364.03	777
SPAC144.11	778
SPCC1442.08c	778
SPCC830.08c	778
SPCC1223.05c	782
SPBC19G7.03c	783
SPBC405.07	788
SPBC4F6.18c	792
SPBC776.01	798
SPBC23G7.05	805
SPAC959.07	821
SPBC13E7.04	829
SPAC1783.08c	831
SPAC1B3.03c	835
SPAC1705.03c	843
SPAC29E6.08	844
SPBC4F6.04	845
SPCC338.18	846
SPAP7G5.05	849
SPBC25H2.07	850
SPAC14C4.14	855
SPBC365.03c	858
SPAC29B12.03	863
SPBP35G2.16c	863
SPBC947.15c	866
SPAC140.01	867
SPBC8D2.03c	879
SPAC30D11.12	881
SPBC16H5.06	881
SPBC29A3.18	887
SPAC13C5.04	888
SPAC328.03	888
SPAC3G9.03	894
SPBC685.06	895
SPAC1486.01	897
SPBC2G2.04c	899
SPAC26A3.07c	904
SPCC737.02c	907
SPBC3D6.15	908
SPAC19G12.09	909
SPAPB18E9.05c	910
SPBC21B10.10	910
SPBC3B9.13c	913
SPBP23A10.16	923
SPCC1682.01	924
SPCP31B10.07	927
SPCC70.02c	928
SPBP8B7.25	930
SPAC17A2.13c	936
SPCC962.04	940
SPBC16A3.02c	955
SPAC12G12.04	970
SPAC15E1.02c	971
SPBC11C11.09c	976
SPBC725.03	985
SPAC9E9.04	991
SPACUNK4.17	992
SPAC29A4.12c	1001
SPBC1921.01c	1001
SPAC22A12.11	1002
SPAC806.03c	1008
SPBP4H10.08	1008
SPCC757.07c	1024
SPBC1604.11	1031
SPCC16A11.15c	1035
SPAC13C5.06c	1036
SPBC2F12.16	1037
SPBC2G5.05	1037
SPAPB1A11.02	1042
SPBC1E8.05	1043
SPBP22H7.08	1043
SPAPB17E12.05	1044
SPAC13G6.02c	1074
SPBC23G7.15c	1076
SPAC29A4.02c	1077
SPCC613.06	1077
SPAC1071.10c	1079
SPCC569.09	1081
SPAC664.11	1083
SPCPB16A4.06c	1089
SPCC338.12	1095
SPAC1006.07	1096
SPBC16C6.11	1100
SPBC839.17c	1104
SPAC19B12.04	1106
SPBP4H10.13	1118
SPAC29A4.21	1131
SPAC328.10c	1133
SPAC17G6.06	1134
SPCC1235.14	1136
SPAC20G4.06c	1146
SPCC830.07c	1147
SPCC1322.04	1170
SPAC24H6.07	1174
SPCC330.14c	1176
SPAC3H5.10	1188
SPAC4F10.14c	1195
SPAC637.03	1196
SPAC17D4.01	1197
SPBC16D10.08c	1199
SPAC1F8.07c	1200
SPCC1322.10	1203
SPAPJ698.02c	1210
SPBC56F2.12	1213
SPBC56F2.15	1213
SPAC3F10.18c	1216
SPBC839.13c	1218
SPAC1805.12c	1221
SPBC16D10.11c	1221
SPAC4F8.07c	1225
SPAC8E11.02c	1225
SPAC959.08	1228
SPBC17G9.10	1235
SPBC29A3.12	1239
SPCC74.05	1239
SPCC576.11	1249
SPAC806.11	1251
SPAC31G5.17c	1256
SPCC330.12c	1258
SPBC1703.13c	1262
SPBC3B9.01	1264
SPBC2F12.04	1279
SPBC21C3.13	1280
SPBC1105.12	1290
SPBC649.04	1294
SPAC1805.13	1295
SPBC1289.03c	1308
SPBC83.17	1318
SPAC13F5.03c	1320
SPCC1322.11	1320
SPBC1604.05	1323
SPAC19G12.06c	1332
SPAC4H3.08	1335
SPAC664.04c	1339
SPAC6C3.04	1354
SPBC30B4.09	1356
SPCC550.06c	1372
SPAC3H5.12c	1380
SPAC31G5.03	1397
SPBP8B7.03c	1398
SPBC19F8.08	1404
SPCC191.11	1406
SPBC31A8.01c	1409
SPAC4G9.16c	1428
SPAC1687.06c	1434
SPBC16A3.08c	1436
SPCC663.04	1442
SPCC794.12c	1455
SPCC1450.04	1469
SPBC1198.14c	1476
SPAC589.10c	1477
SPAC1782.07	1479
SPBC800.04c	1479
SPAC521.05	1482
SPAPB1E7.12	1507
SPBC83.02c	1512
SPAC8C9.08	1515
SPBC1709.05	1520
SPBC18H10.13	1528
SPAC24C9.06c	1536
SPAC821.10c	1538
SPBC337.08c	1547
SPAC1F7.13c	1548
SPBC1685.13	1549
SPCC970.05	1558
SPAC9E9.09c	1573
SPCC794.09c	1580
SPCP31B10.08c	1597
SPCC736.15	1610
SPBC16G5.14c	1623
SPCC1020.06c	1625
SPAPB17E12.13	1636
SPAC1A6.04c	1647
SPBC839.05c	1655
SPAC222.12c	1660
SPBC685.07c	1666
SPCC1393.03	1670
SPAC4H3.10c	1682
SPCC1281.06c	1705
SPAC3A12.10	1707
SPBC18H10.14	1708
SPAC1635.01	1711
SPBP8B7.06	1713
SPBC16E9.16c	1714
SPAC25G10.06	1716
SPAPB24D3.07c	1730
SPAC23A1.11	1747
SPAC1F12.02c	1762
SPAC1834.04	1763
SPAC1071.07c	1768
SPBC28F2.03	1771
SPAC9E9.13	1773
SPBC18H10.12c	1788
SPBC29A10.08	1813
SPAC890.08	1823
SPBC1685.10	1824
SPBC106.18	1836
SPCC24B10.09	1844
SPBC17G9.07	1855
SPAC4F10.20	1858
SPAC26A3.04	1864
SPAC15E1.03	1869
SPAC13G6.07c	1871
SPBC1105.11c	1913
SPCC622.08c	1930
SPBC56F2.02	1934
SPAC9G1.03c	1953
SPCC285.15c	1957
SPBC336.10c	1976
SPAPB24D3.10c	1990
SPAC10F6.06	1991
SPBC11C11.06c	1991
SPAC17A5.03	1994
SPAC23C11.02c	2019
SPBC11C11.07	2021
SPCC1259.01c	2060
SPCC306.08c	2060
SPAC26F1.07	2063
SPBC1685.02c	2067
SPAC22H12.04c	2102
SPBC725.10	2109
SPCC18.14c	2115
SPAC26H5.10c	2207
SPCC1183.08c	2244
SPBC32H8.12c	2273
SPCC576.08c	2287
SPAC664.05	2288
SPAC2C4.16c	2296
SPAC11E3.15	2308
SPAC922.04	2314
SPAC23A1.08c	2332
SPBC29A3.04	2333
SPBC18E5.04	2366
SPCC16C4.13c	2402
SPBC18E5.06	2443
SPCC576.09	2461
SPBC530.10c	2479
SPAC1834.03c	2490
SPAC1805.11c	2584
SPCC5E4.07	2597
SPCC622.18	2606
SPBC660.16	2617
SPBC215.05	2626
SPAC926.04c	2643
SPBC11C11.13	2672
SPAC6G10.11c	2698
SPAC6B12.15	2706
SPBC8D2.04	2748
SPAC694.05c	2790
SPAC13G7.02c	2798
SPCC13B11.01	2831
SPCC613.05c	2860
SPAC22A12.04c	2885
SPCC330.06c	2900
SPCC553.10	2948
SPCC24B10.21	2958
SPAC27D7.11c	2968
SPAC22G7.11c	2999
SPAC18G6.14c	3065
SPBC29B5.03c	3094
SPCC417.15	3179
SPBC119.02	3186
SPCC622.09	3188
SPCC1393.12	3203
SPBC713.11c	3388
SPBC354.12	3443
SPBC32F12.03c	3450
SPBC14F5.04c	3478
SPBC1815.01	3586
SPCC191.07	3755
SPAC7D4.07c	3799
SPAC343.12	3816
SPAC11G7.04	3846
SPCC1739.13	3978
SPAC23A1.10	3979
SPAC23H3.15c	4111
SPBC839.15c	4146
SPAC3G6.13c	4195
SPCC576.03c	4217
SPAC6F6.07c	4502
SPCPB16A4.07	4683
SPAC26F1.06	4864
SPAC22H10.13	5258
SPBC19C2.07	5410
SPBC21C3.19	6355
SPAC27E2.11c	7271
SPBC32F12.11	7385
SPCC417.16	11100
SPBC3E7.02c	22523
SPAP8A3.04c	23764

## Sheet: README
This file lists the 500 highest transcribed genes (according to combined FPKM). These data were taken from the supporting web site (http://www.broadinstitute.org/annotation/genome/schizosaccharomyces_group/assets/Spom_FPKM.xls) for Rhind et al. Science. 2011, 332:930, PMID: 21511999.
