# Supplementary material for: The essential Schizosaccharomyces pombe Pfh1 DNA helicase promotes fork movement past G-quadruplex motifs to prevent DNA damage
Source: BMC Biol. 2014 Dec 4;12:101. doi: 10.1186/s12915-014-0101-5 (PMC4275981; doi:10.1186/s12915-014-0101-5)
Supplement: Additional file 10: — List of the genomic location, the average signal intensity and length of NDRs. [file 12915_2014_101_MOESM10_ESM.xlsx]

## Sheet: NDR
id	chr	left_border	right_border	length	signal_after_Mnase_WT
I_1739416_1739437	I	1739416	1739437	21	-3.62697
I_5232871_5232917	I	5232871	5232917	46	-3.61961
II_3058522_3058573	II	3058522	3058573	51	-3.15533
II_130740_130758	II	130740	130758	18	-3.19816
I_2717465_2717516	I	2717465	2717516	51	-2.15412
II_412772_412792	II	412772	412792	20	-3.05971
II_2387006_2387057	II	2387006	2387057	51	-2.1288
I_3346938_3346988	I	3346938	3346988	50	-2.91941
I_73385_73408	I	73385	73408	23	-2.90745
I_1772371_1772394	I	1772371	1772394	23	-2.83057
I_3273236_3273287	I	3273236	3273287	51	-1.77925
II_1377839_1377865	II	1377839	1377865	26	-2.80763
I_2398229_2398280	I	2398229	2398280	51	-1.64512
I_4089754_4089805	I	4089754	4089805	51	-1.13631
I_1096284_1096333	I	1096284	1096333	49	-2.77495
III_2149347_2149366	III	2149347	2149366	19	-2.77079
I_2261888_2261939	I	2261888	2261939	51	-1.01872
II_501024_501047	II	501024	501047	23	-2.75473
I_4257641_4257662	I	4257641	4257662	21	-2.7359
I_2500480_2500532	I	2500480	2500532	52	-2.11923
I_5141761_5141813	I	5141761	5141813	52	-2.07428
II_2894531_2894583	II	2894531	2894583	52	-1.56348
II_1454183_1454235	II	1454183	1454235	52	-1.43323
II_1281383_1281435	II	1281383	1281435	52	-1.35822
II_4225734_4225786	II	4225734	4225786	52	-1.3035
II_4161263_4161286	II	4161263	4161286	23	-2.64737
II_1468443_1468495	II	1468443	1468495	52	-1.29457
I_2812647_2812699	I	2812647	2812699	52	-1.27658
II_1239530_1239582	II	1239530	1239582	52	-1.00132
I_1421215_1421268	I	1421215	1421268	53	-2.32201
II_471799_471822	II	471799	471822	23	-2.59942
III_793741_793794	III	793741	793794	53	-2.24953
III_1492489_1492542	III	1492489	1492542	53	-1.71244
I_3804346_3804389	I	3804346	3804389	43	-2.58803
II_4312333_4312386	II	4312333	4312386	53	-1.45501
I_4700588_4700610	I	4700588	4700610	22	-2.57029
III_71475_71528	III	71475	71528	53	-1.36554
III_298890_298943	III	298890	298943	53	-1.34669
III_1511090_1511135	III	1511090	1511135	45	-2.55039
III_1037536_1037589	III	1037536	1037589	53	-1.23772
II_593855_593875	II	593855	593875	20	-2.54587
II_992621_992674	II	992621	992674	53	-1.18626
I_1055694_1055721	I	1055694	1055721	27	-2.53931
II_2198969_2199023	II	2198969	2199023	54	-1.83408
I_608859_608913	I	608859	608913	54	-1.82134
I_3051496_3051550	I	3051496	3051550	54	-1.78157
I_1048918_1048972	I	1048918	1048972	54	-1.75289
III_2129872_2129893	III	2129872	2129893	21	-2.52712
II_4123762_4123816	II	4123762	4123816	54	-1.72712
II_4440661_4440715	II	4440661	4440715	54	-1.11762
II_942455_942510	II	942455	942510	55	-2.31827
III_1953258_1953313	III	1953258	1953313	55	-1.87531
I_3462391_3462446	I	3462391	3462446	55	-1.57127
I_4178420_4178475	I	4178420	4178475	55	-1.55075
I_4007585_4007622	I	4007585	4007622	37	-2.47718
I_1920717_1920772	I	1920717	1920772	55	-1.42209
II_1007855_1007910	II	1007855	1007910	55	-1.3634
II_4117857_4117912	II	4117857	4117912	55	-1.26409
III_215811_215866	III	215811	215866	55	-1.05917
I_3824243_3824298	I	3824243	3824298	55	-1.02122
III_2042117_2042172	III	2042117	2042172	55	-1.01065
II_4031815_4031871	II	4031815	4031871	56	-1.59778
I_1955923_1955944	I	1955923	1955944	21	-2.45409
II_2031210_2031266	II	2031210	2031266	56	-1.47936
III_507435_507491	III	507435	507491	56	-1.31743
I_4496398_4496419	I	4496398	4496419	21	-2.44667
I_966071_966092	I	966071	966092	21	-2.44502
II_2565654_2565710	II	2565654	2565710	56	-1.23582
I_2790168_2790207	I	2790168	2790207	39	-2.4349
I_1050107_1050163	I	1050107	1050163	56	-1.10716
I_3830497_3830554	I	3830497	3830554	57	-2.72497
I_1266143_1266200	I	1266143	1266200	57	-2.12361
II_3003861_3003903	II	3003861	3003903	42	-2.42753
I_894595_894652	I	894595	894652	57	-1.91829
III_910296_910353	III	910296	910353	57	-1.88676
I_1495838_1495895	I	1495838	1495895	57	-1.76567
III_1064970_1065027	III	1064970	1065027	57	-1.7076
III_1158602_1158659	III	1158602	1158659	57	-1.5329
II_1128273_1128330	II	1128273	1128330	57	-1.48388
I_380381_380401	I	380381	380401	20	-2.41242
I_4222389_4222446	I	4222389	4222446	57	-1.47658
III_2012639_2012678	III	2012639	2012678	39	-2.41071
I_5382964_5383021	I	5382964	5383021	57	-1.3378
II_2128508_2128565	II	2128508	2128565	57	-1.17162
III_383872_383929	III	383872	383929	57	-1.12623
I_440714_440771	I	440714	440771	57	-1.04239
II_1819282_1819339	II	1819282	1819339	57	-1.04012
II_4210037_4210053	II	4210037	4210053	16	-2.38947
I_5231009_5231066	I	5231009	5231066	57	-1.03647
I_2991039_2991061	I	2991039	2991061	22	-2.38658
I_2035739_2035781	I	2035739	2035781	42	-2.38551
III_2354636_2354693	III	2354636	2354693	57	-1.00316
I_1398868_1398926	I	1398868	1398926	58	-2.18892
II_57544_57602	II	57544	57602	58	-2.16327
II_521335_521393	II	521335	521393	58	-2.07337
III_931930_931972	III	931930	931972	42	-2.37098
I_4409407_4409465	I	4409407	4409465	58	-1.9409
I_2682459_2682517	I	2682459	2682517	58	-1.88314
II_1892482_1892540	II	1892482	1892540	58	-1.72799
II_1845020_1845036	II	1845020	1845036	16	-2.36273
II_375940_375998	II	375940	375998	58	-1.62282
I_5293303_5293361	I	5293303	5293361	58	-1.46142
III_725943_725987	III	725943	725987	44	-2.35952
III_1547712_1547770	III	1547712	1547770	58	-1.44955
II_2727946_2728004	II	2727946	2728004	58	-1.27475
I_1855224_1855282	I	1855224	1855282	58	-1.19403
III_2231296_2231354	III	2231296	2231354	58	-1.03837
II_2738889_2738948	II	2738889	2738948	59	-3.40302
III_43460_43519	III	43460	43519	59	-2.56855
II_1555969_1556009	II	1555969	1556009	40	-2.34425
II_2716736_2716795	II	2716736	2716795	59	-2.42523
III_50283_50342	III	50283	50342	59	-2.20868
II_354298_354357	II	354298	354357	59	-2.00702
II_524083_524142	II	524083	524142	59	-1.93379
I_843183_843242	I	843183	843242	59	-1.91477
I_3257370_3257393	I	3257370	3257393	23	-2.33778
I_2353401_2353460	I	2353401	2353460	59	-1.91101
III_1939173_1939232	III	1939173	1939232	59	-1.88669
III_127150_127209	III	127150	127209	59	-1.81258
I_3843262_3843321	I	3843262	3843321	59	-1.7956
III_782971_783030	III	782971	783030	59	-1.76747
I_4231773_4231811	I	4231773	4231811	38	-2.32343
I_1044782_1044841	I	1044782	1044841	59	-1.62618
II_3424518_3424540	II	3424518	3424540	22	-2.31958
III_1608729_1608788	III	1608729	1608788	59	-1.44394
I_2684812_2684871	I	2684812	2684871	59	-1.00023
II_1555252_1555278	II	1555252	1555278	26	-2.31817
II_1104934_1104994	II	1104934	1104994	60	-2.64495
I_2910300_2910360	I	2910300	2910360	60	-2.54701
III_95478_95538	III	95478	95538	60	-2.43056
III_1535138_1535198	III	1535138	1535198	60	-2.2958
III_2110888_2110948	III	2110888	2110948	60	-2.2547
I_2317331_2317373	I	2317331	2317373	42	-2.30689
III_223013_223046	III	223013	223046	33	-2.30625
II_2637148_2637208	II	2637148	2637208	60	-2.25139
III_564392_564452	III	564392	564452	60	-2.23742
I_3957017_3957077	I	3957017	3957077	60	-1.91668
III_412112_412172	III	412112	412172	60	-1.90558
II_1414315_1414375	II	1414315	1414375	60	-1.84763
I_216890_216913	I	216890	216913	23	-2.29696
I_1386856_1386916	I	1386856	1386916	60	-1.78961
II_3895139_3895199	II	3895139	3895199	60	-1.74879
II_4147420_4147440	II	4147420	4147440	20	-2.2942
II_976934_976994	II	976934	976994	60	-1.60761
III_1177445_1177471	III	1177445	1177471	26	-2.28698
III_572988_573011	III	572988	573011	23	-2.28672
II_1502577_1502637	II	1502577	1502637	60	-1.49687
II_2199678_2199738	II	2199678	2199738	60	-1.39294
II_1470488_1470548	II	1470488	1470548	60	-1.37391
I_528921_528942	I	528921	528942	21	-2.27922
II_3191261_3191321	II	3191261	3191321	60	-1.34872
I_98827_98887	I	98827	98887	60	-1.27548
III_2037439_2037499	III	2037439	2037499	60	-1.27389
I_5206090_5206150	I	5206090	5206150	60	-1.22354
II_1378318_1378379	II	1378318	1378379	61	-2.31914
III_1361020_1361081	III	1361020	1361081	61	-2.0377
II_2594249_2594310	II	2594249	2594310	61	-2.00813
I_3513910_3513971	I	3513910	3513971	61	-1.84448
II_963694_963744	II	963694	963744	50	-2.26279
II_3007980_3007998	II	3007980	3007998	18	-2.2612
I_2437522_2437583	I	2437522	2437583	61	-1.77681
III_2164942_2165003	III	2164942	2165003	61	-1.76565
I_2239291_2239352	I	2239291	2239352	61	-1.76321
I_4100191_4100252	I	4100191	4100252	61	-1.70372
I_3864388_3864449	I	3864388	3864449	61	-1.67864
II_4268831_4268892	II	4268831	4268892	61	-1.60224
I_4578255_4578316	I	4578255	4578316	61	-1.5382
II_4194222_4194283	II	4194222	4194283	61	-1.51428
II_115322_115383	II	115322	115383	61	-1.48148
II_1040650_1040711	II	1040650	1040711	61	-1.45505
III_765787_765848	III	765787	765848	61	-1.43639
III_571515_571576	III	571515	571576	61	-1.3948
I_3293458_3293484	I	3293458	3293484	26	-2.24291
I_1512424_1512485	I	1512424	1512485	61	-1.36532
III_1065714_1065775	III	1065714	1065775	61	-1.22863
I_5021504_5021565	I	5021504	5021565	61	-1.06999
I_4440028_4440089	I	4440028	4440089	61	-1.06921
II_4292739_4292759	II	4292739	4292759	20	-2.23635
III_802740_802801	III	802740	802801	61	-1.028
I_2611074_2611108	I	2611074	2611108	34	-2.23499
I_4702518_4702579	I	4702518	4702579	61	-1.02083
III_2093743_2093805	III	2093743	2093805	62	-2.17003
II_3108851_3108913	II	3108851	3108913	62	-2.03343
II_555744_555806	II	555744	555806	62	-1.95017
I_174377_174399	I	174377	174399	22	-2.23224
II_4051648_4051670	II	4051648	4051670	22	-2.23178
II_3244286_3244348	II	3244286	3244348	62	-1.87657
II_1880141_1880203	II	1880141	1880203	62	-1.75844
III_2084605_2084667	III	2084605	2084667	62	-1.70011
II_2200914_2200976	II	2200914	2200976	62	-1.67747
III_1722244_1722306	III	1722244	1722306	62	-1.62117
I_497962_498024	I	497962	498024	62	-1.41764
II_2154402_2154422	II	2154402	2154422	20	-2.22017
II_1694994_1695056	II	1694994	1695056	62	-1.14825
I_4691704_4691766	I	4691704	4691766	62	-1.10247
I_3043764_3043827	I	3043764	3043827	63	-2.41246
II_1659095_1659158	II	1659095	1659158	63	-2.01618
II_3560917_3560980	II	3560917	3560980	63	-1.97172
III_1213878_1213941	III	1213878	1213941	63	-1.88882
II_2048154_2048217	II	2048154	2048217	63	-1.82632
I_2291610_2291673	I	2291610	2291673	63	-1.80761
II_3838503_3838566	II	3838503	3838566	63	-1.78239
II_2416765_2416828	II	2416765	2416828	63	-1.73753
I_1206120_1206183	I	1206120	1206183	63	-1.71424
II_3105767_3105830	II	3105767	3105830	63	-1.70624
I_1333390_1333413	I	1333390	1333413	23	-2.20298
III_2067889_2067952	III	2067889	2067952	63	-1.66161
I_4444334_4444397	I	4444334	4444397	63	-1.62485
I_3164818_3164881	I	3164818	3164881	63	-1.58951
III_1928311_1928374	III	1928311	1928374	63	-1.44932
II_3497707_3497770	II	3497707	3497770	63	-1.38266
III_885867_885930	III	885867	885930	63	-1.17093
I_2101029_2101092	I	2101029	2101092	63	-1.10347
I_5256297_5256360	I	5256297	5256360	63	-1.07608
II_2199230_2199294	II	2199230	2199294	64	-1.98807
I_4536745_4536769	I	4536745	4536769	24	-2.19342
II_2789625_2789689	II	2789625	2789689	64	-1.92847
I_4154883_4154947	I	4154883	4154947	64	-1.85364
I_3645082_3645146	I	3645082	3645146	64	-1.7971
II_4436825_4436889	II	4436825	4436889	64	-1.76725
III_1039032_1039096	III	1039032	1039096	64	-1.62815
I_2439415_2439479	I	2439415	2439479	64	-1.59161
I_997639_997703	I	997639	997703	64	-1.43555
I_1195183_1195205	I	1195183	1195205	22	-2.18483
I_3442856_3442887	I	3442856	3442887	31	-2.18429
II_3322931_3322995	II	3322931	3322995	64	-1.36253
II_2207641_2207667	II	2207641	2207667	26	-2.18203
I_2555951_2556015	I	2555951	2556015	64	-1.3401
I_1213517_1213581	I	1213517	1213581	64	-1.33725
I_4715310_4715374	I	4715310	4715374	64	-1.27886
II_1456019_1456083	II	1456019	1456083	64	-1.27231
I_4797002_4797066	I	4797002	4797066	64	-1.24528
II_2579211_2579228	II	2579211	2579228	17	-2.16961
I_3871715_3871731	I	3871715	3871731	16	-2.16933
II_3472165_3472229	II	3472165	3472229	64	-1.19626
I_402773_402837	I	402773	402837	64	-1.18391
I_4242994_4243058	I	4242994	4243058	64	-1.13844
I_5142250_5142314	I	5142250	5142314	64	-1.08112
III_2088435_2088499	III	2088435	2088499	64	-1.05402
I_383954_384019	I	383954	384019	65	-2.20902
II_1106138_1106203	II	1106138	1106203	65	-2.12049
III_1266752_1266776	III	1266752	1266776	24	-2.16049
II_262482_262547	II	262482	262547	65	-2.02749
III_2387606_2387671	III	2387606	2387671	65	-1.80071
III_946422_946487	III	946422	946487	65	-1.65953
III_558446_558511	III	558446	558511	65	-1.59387
III_1514731_1514796	III	1514731	1514796	65	-1.41739
II_3441653_3441718	II	3441653	3441718	65	-1.25955
II_2316298_2316324	II	2316298	2316324	26	-2.15336
I_2982089_2982154	I	2982089	2982154	65	-1.20288
II_1999748_1999813	II	1999748	1999813	65	-1.20159
I_794887_794953	I	794887	794953	66	-1.6674
I_4449678_4449744	I	4449678	4449744	66	-1.60407
I_3498084_3498100	I	3498084	3498100	16	-2.14856
II_1269209_1269228	II	1269209	1269228	19	-2.14745
III_720418_720435	III	720418	720435	17	-2.14737
I_336238_336304	I	336238	336304	66	-1.59059
I_108535_108601	I	108535	108601	66	-1.55395
III_1651126_1651192	III	1651126	1651192	66	-1.49082
II_569266_569332	II	569266	569332	66	-1.42605
I_1367652_1367718	I	1367652	1367718	66	-1.36324
I_4764329_4764395	I	4764329	4764395	66	-1.29216
II_1679844_1679910	II	1679844	1679910	66	-1.28663
II_2768184_2768250	II	2768184	2768250	66	-1.27227
I_5479161_5479227	I	5479161	5479227	66	-1.11563
I_1411255_1411321	I	1411255	1411321	66	-1.10759
II_1753357_1753423	II	1753357	1753423	66	-1.08997
I_4037643_4037710	I	4037643	4037710	67	-2.65625
I_1006192_1006259	I	1006192	1006259	67	-2.4114
III_1282440_1282507	III	1282440	1282507	67	-2.30335
I_4270918_4270985	I	4270918	4270985	67	-2.18772
I_3268235_3268302	I	3268235	3268302	67	-2.04282
I_3658838_3658861	I	3658838	3658861	23	-2.12359
I_3022388_3022408	I	3022388	3022408	20	-2.12355
I_2490002_2490069	I	2490002	2490069	67	-1.8376
I_5270886_5270953	I	5270886	5270953	67	-1.78307
II_3338570_3338637	II	3338570	3338637	67	-1.71702
I_3991485_3991552	I	3991485	3991552	67	-1.54345
II_764535_764602	II	764535	764602	67	-1.52486
III_578920_578987	III	578920	578987	67	-1.34006
III_1888066_1888133	III	1888066	1888133	67	-1.29268
III_2111177_2111244	III	2111177	2111244	67	-1.28886
I_2832643_2832660	I	2832643	2832660	17	-2.11721
III_689473_689540	III	689473	689540	67	-1.27136
I_3344625_3344692	I	3344625	3344692	67	-1.22256
II_3558994_3559021	II	3558994	3559021	27	-2.11495
II_3484829_3484896	II	3484829	3484896	67	-1.10393
II_1244302_1244369	II	1244302	1244369	67	-1.07537
I_1488084_1488106	I	1488084	1488106	22	-2.11229
I_4223987_4224055	I	4223987	4224055	68	-2.44847
I_4880810_4880878	I	4880810	4880878	68	-2.24432
I_5322062_5322081	I	5322062	5322081	19	-2.11079
I_473017_473085	I	473017	473085	68	-2.02264
I_2583019_2583087	I	2583019	2583087	68	-1.99196
I_5089717_5089785	I	5089717	5089785	68	-1.51378
I_4147136_4147158	I	4147136	4147158	22	-2.099
II_2105099_2105167	II	2105099	2105167	68	-1.5096
II_2294163_2294231	II	2294163	2294231	68	-1.47957
III_2082582_2082598	III	2082582	2082598	16	-2.0979
I_5502162_5502230	I	5502162	5502230	68	-1.30235
I_4912448_4912516	I	4912448	4912516	68	-1.22831
II_1399681_1399750	II	1399681	1399750	69	-2.28182
I_4900417_4900486	I	4900417	4900486	69	-2.23361
II_577301_577370	II	577301	577370	69	-2.15338
III_1451613_1451682	III	1451613	1451682	69	-2.00138
I_446088_446125	I	446088	446125	37	-2.09291
II_649041_649084	II	649041	649084	43	-2.09182
II_2576524_2576593	II	2576524	2576593	69	-1.03794
II_870273_870343	II	870273	870343	70	-2.07677
II_888219_888237	II	888219	888237	18	-2.08744
I_3536418_3536488	I	3536418	3536488	70	-2.01684
I_4179042_4179112	I	4179042	4179112	70	-1.96222
III_583325_583395	III	583325	583395	70	-1.85281
I_1297069_1297139	I	1297069	1297139	70	-1.81236
II_2881567_2881637	II	2881567	2881637	70	-1.65708
II_802967_803037	II	802967	803037	70	-1.64552
I_4125112_4125133	I	4125112	4125133	21	-2.08295
II_376431_376451	II	376431	376451	20	-2.08203
II_3373205_3373275	II	3373205	3373275	70	-1.3344
II_1837345_1837415	II	1837345	1837415	70	-1.1327
II_334301_334371	II	334301	334371	70	-1.09721
II_1527600_1527671	II	1527600	1527671	71	-2.28408
I_1359932_1359954	I	1359932	1359954	22	-2.07621
I_397360_397431	I	397360	397431	71	-1.89094
I_229235_229306	I	229235	229306	71	-1.69978
II_2602572_2602643	II	2602572	2602643	71	-1.61559
III_2195215_2195286	III	2195215	2195286	71	-1.42376
III_1338329_1338400	III	1338329	1338400	71	-1.09213
II_2585137_2585208	II	2585137	2585208	71	-1.05332
II_2418535_2418607	II	2418535	2418607	72	-1.98531
III_508570_508642	III	508570	508642	72	-1.79062
I_1156499_1156515	I	1156499	1156515	16	-2.0592
I_396947_397019	I	396947	397019	72	-1.68195
I_1507601_1507673	I	1507601	1507673	72	-1.45908
I_551769_551805	I	551769	551805	36	-2.05765
II_2322866_2322887	II	2322866	2322887	21	-2.05532
III_369017_369089	III	369017	369089	72	-1.42834
II_2805636_2805708	II	2805636	2805708	72	-1.2667
I_3992243_3992315	I	3992243	3992315	72	-1.17829
II_131562_131634	II	131562	131634	72	-1.17767
III_716667_716739	III	716667	716739	72	-1.09396
III_2277808_2277880	III	2277808	2277880	72	-1.08139
III_2392797_2392833	III	2392797	2392833	36	-2.04873
III_1446219_1446291	III	1446219	1446291	72	-1.02852
III_378944_378971	III	378944	378971	27	-2.04755
I_4261473_4261546	I	4261473	4261546	73	-2.21716
III_1321250_1321323	III	1321250	1321323	73	-1.98958
III_99721_99737	III	99721	99737	16	-2.04166
II_2479768_2479789	II	2479768	2479789	21	-2.0403
III_802341_802382	III	802341	802382	41	-2.04017
I_3635243_3635316	I	3635243	3635316	73	-1.973
I_632547_632575	I	632547	632575	28	-2.03978
II_4402884_4402957	II	4402884	4402957	73	-1.63168
II_125899_125918	II	125899	125918	19	-2.03703
III_1743919_1743942	III	1743919	1743942	23	-2.03668
I_2994633_2994706	I	2994633	2994706	73	-1.53279
III_464783_464856	III	464783	464856	73	-1.46585
I_4567234_4567307	I	4567234	4567307	73	-1.37486
I_1278967_1279040	I	1278967	1279040	73	-1.24521
I_5208494_5208567	I	5208494	5208567	73	-1.22999
I_4328853_4328926	I	4328853	4328926	73	-1.0939
I_4350895_4350969	I	4350895	4350969	74	-1.84055
I_1272923_1272944	I	1272923	1272944	21	-2.03177
II_1306083_1306157	II	1306083	1306157	74	-1.83889
I_5042772_5042846	I	5042772	5042846	74	-1.66808
II_1388976_1389050	II	1388976	1389050	74	-1.1881
I_929741_929816	I	929741	929816	75	-2.00701
I_5233939_5234014	I	5233939	5234014	75	-1.92843
II_4064438_4064513	II	4064438	4064513	75	-1.70113
I_386169_386244	I	386169	386244	75	-1.63868
III_605435_605510	III	605435	605510	75	-1.32033
III_1243400_1243475	III	1243400	1243475	75	-1.18999
I_3685195_3685270	I	3685195	3685270	75	-1.0814
II_4379620_4379696	II	4379620	4379696	76	-1.57385
I_1162657_1162733	I	1162657	1162733	76	-1.42421
I_1527051_1527127	I	1527051	1527127	76	-1.4163
III_631447_631523	III	631447	631523	76	-1.20869
II_4187624_4187700	II	4187624	4187700	76	-1.10652
I_1749463_1749539	I	1749463	1749539	76	-1.04343
I_5095937_5096014	I	5095937	5096014	77	-2.09868
II_3362753_3362830	II	3362753	3362830	77	-1.95802
II_2552634_2552711	II	2552634	2552711	77	-1.77941
I_5155665_5155685	I	5155665	5155685	20	-2.01645
III_702121_702198	III	702121	702198	77	-1.76303
III_2131055_2131132	III	2131055	2131132	77	-1.65369
I_1711080_1711157	I	1711080	1711157	77	-1.55027
I_5479724_5479801	I	5479724	5479801	77	-1.4714
III_207107_207128	III	207107	207128	21	-2.01107
II_1826607_1826684	II	1826607	1826684	77	-1.3979
II_3815006_3815084	II	3815006	3815084	78	-2.95424
I_4026904_4026982	I	4026904	4026982	78	-2.40742
II_1528976_1528993	II	1528976	1528993	17	-2.00931
III_1286082_1286160	III	1286082	1286160	78	-1.92959
I_5104185_5104263	I	5104185	5104263	78	-1.9059
II_1427483_1427561	II	1427483	1427561	78	-1.63894
I_4849563_4849641	I	4849563	4849641	78	-1.61839
II_1523899_1523977	II	1523899	1523977	78	-1.61123
III_1788856_1788900	III	1788856	1788900	44	-2.0057
I_4873011_4873089	I	4873011	4873089	78	-1.56794
I_4438572_4438618	I	4438572	4438618	46	-2.0047
I_3592436_3592514	I	3592436	3592514	78	-1.41424
III_152918_152996	III	152918	152996	78	-1.39682
I_4897438_4897516	I	4897438	4897516	78	-1.39284
I_2694444_2694522	I	2694444	2694522	78	-1.17691
I_4265027_4265105	I	4265027	4265105	78	-1.02294
II_114728_114807	II	114728	114807	79	-1.95834
I_4590708_4590748	I	4590708	4590748	40	-2.00076
II_3380574_3380653	II	3380574	3380653	79	-1.95138
III_114723_114802	III	114723	114802	79	-1.9224
II_3513608_3513687	II	3513608	3513687	79	-1.63549
III_176631_176710	III	176631	176710	79	-1.61951
II_1917318_1917397	II	1917318	1917397	79	-1.52901
I_3634246_3634325	I	3634246	3634325	79	-1.45717
II_541087_541166	II	541087	541166	79	-1.43358
I_520356_520435	I	520356	520435	79	-1.41855
II_2431651_2431671	II	2431651	2431671	20	-1.99265
I_1392934_1392951	I	1392934	1392951	17	-1.99241
I_2314997_2315076	I	2314997	2315076	79	-1.21038
II_516312_516392	II	516312	516392	80	-2.7018
II_1728606_1728686	II	1728606	1728686	80	-1.93961
II_1412795_1412875	II	1412795	1412875	80	-1.84192
II_3282834_3282914	II	3282834	3282914	80	-1.79827
II_4397161_4397241	II	4397161	4397241	80	-1.79643
II_3474533_3474613	II	3474533	3474613	80	-1.78488
II_4106185_4106265	II	4106185	4106265	80	-1.42325
I_1837224_1837304	I	1837224	1837304	80	-1.40682
I_4912171_4912251	I	4912171	4912251	80	-1.11521
II_2863800_2863821	II	2863800	2863821	21	-1.98572
I_95594_95675	I	95594	95675	81	-2.34341
I_4083550_4083631	I	4083550	4083631	81	-2.19775
III_966036_966117	III	966036	966117	81	-1.94242
I_887545_887626	I	887545	887626	81	-1.93134
II_1212426_1212507	II	1212426	1212507	81	-1.92372
II_3448250_3448331	II	3448250	3448331	81	-1.76655
II_3502265_3502315	II	3502265	3502315	50	-1.98322
II_776767_776800	II	776767	776800	33	-1.98269
I_214519_214540	I	214519	214540	21	-1.9812
I_757148_757229	I	757148	757229	81	-1.69998
II_679752_679833	II	679752	679833	81	-1.5865
II_174658_174739	II	174658	174739	81	-1.38204
II_1033234_1033278	II	1033234	1033278	44	-1.97924
II_458218_458299	II	458218	458299	81	-1.31868
I_4612008_4612089	I	4612008	4612089	81	-1.23211
II_540204_540285	II	540204	540285	81	-1.1495
III_2310010_2310092	III	2310010	2310092	82	-2.39032
III_1748074_1748156	III	1748074	1748156	82	-2.13388
I_701385_701407	I	701385	701407	22	-1.97478
I_3573100_3573146	I	3573100	3573146	46	-1.97431
III_1514415_1514441	III	1514415	1514441	26	-1.97386
II_2936029_2936111	II	2936029	2936111	82	-1.96288
I_2228847_2228929	I	2228847	2228929	82	-1.91189
II_181492_181574	II	181492	181574	82	-1.85004
I_1631218_1631300	I	1631218	1631300	82	-1.44902
III_1634979_1635061	III	1634979	1635061	82	-1.43369
I_1838376_1838458	I	1838376	1838458	82	-1.35884
II_884403_884485	II	884403	884485	82	-1.22185
II_3154667_3154749	II	3154667	3154749	82	-1.13786
II_839884_839966	II	839884	839966	82	-1.12624
II_3752201_3752283	II	3752201	3752283	82	-1.06431
II_37146_37229	II	37146	37229	83	-2.45366
I_1568731_1568814	I	1568731	1568814	83	-2.41786
III_1475461_1475544	III	1475461	1475544	83	-2.05092
III_1045358_1045441	III	1045358	1045441	83	-1.97518
II_4343396_4343479	II	4343396	4343479	83	-1.85924
II_1455665_1455748	II	1455665	1455748	83	-1.75863
I_1005206_1005289	I	1005206	1005289	83	-1.65189
III_741376_741459	III	741376	741459	83	-1.60433
III_1473725_1473808	III	1473725	1473808	83	-1.59878
II_888684_888767	II	888684	888767	83	-1.48417
I_724135_724218	I	724135	724218	83	-1.47094
II_1792277_1792360	II	1792277	1792360	83	-1.34287
I_5056287_5056309	I	5056287	5056309	22	-1.95946
III_1176562_1176645	III	1176562	1176645	83	-1.30341
I_64213_64296	I	64213	64296	83	-1.20947
I_5226098_5226181	I	5226098	5226181	83	-1.18587
II_3579153_3579236	II	3579153	3579236	83	-1.1284
I_5263578_5263600	I	5263578	5263600	22	-1.95749
I_4604685_4604768	I	4604685	4604768	83	-1.10213
II_3572445_3572528	II	3572445	3572528	83	-1.05669
I_5358808_5358892	I	5358808	5358892	84	-2.31202
II_3912542_3912626	II	3912542	3912626	84	-2.19849
I_2242562_2242646	I	2242562	2242646	84	-2.16343
I_4863541_4863625	I	4863541	4863625	84	-2.06331
I_476140_476224	I	476140	476224	84	-1.93257
III_1331048_1331076	III	1331048	1331076	28	-1.95206
III_1632105_1632189	III	1632105	1632189	84	-1.88799
III_1360281_1360365	III	1360281	1360365	84	-1.86599
III_2040730_2040778	III	2040730	2040778	48	-1.95133
I_894859_894943	I	894859	894943	84	-1.76454
II_682683_682767	II	682683	682767	84	-1.72792
I_949122_949206	I	949122	949206	84	-1.70674
I_4828799_4828883	I	4828799	4828883	84	-1.61178
III_540402_540486	III	540402	540486	84	-1.46965
I_5122086_5122170	I	5122086	5122170	84	-1.42789
II_1053623_1053639	II	1053623	1053639	16	-1.946
I_4392507_4392591	I	4392507	4392591	84	-1.37115
I_749388_749472	I	749388	749472	84	-1.30839
II_4243253_4243337	II	4243253	4243337	84	-1.29837
I_582182_582222	I	582182	582222	40	-1.94319
II_837422_837506	II	837422	837506	84	-1.29105
I_103661_103745	I	103661	103745	84	-1.25736
III_1328888_1328972	III	1328888	1328972	84	-1.23796
II_570229_570313	II	570229	570313	84	-1.1795
II_1405916_1405958	II	1405916	1405958	42	-1.94234
I_2694171_2694255	I	2694171	2694255	84	-1.13874
I_5238388_5238472	I	5238388	5238472	84	-1.04274
I_4156379_4156464	I	4156379	4156464	85	-2.33627
I_5476555_5476640	I	5476555	5476640	85	-2.29114
II_2284221_2284268	II	2284221	2284268	47	-1.93951
I_5508659_5508699	I	5508659	5508699	40	-1.93834
II_1137791_1137876	II	1137791	1137876	85	-2.01864
I_3063521_3063544	I	3063521	3063544	23	-1.93674
I_3337618_3337703	I	3337618	3337703	85	-1.82531
II_2279580_2279665	II	2279580	2279665	85	-1.81271
I_1289240_1289325	I	1289240	1289325	85	-1.80543
I_2830290_2830375	I	2830290	2830375	85	-1.7897
I_5491749_5491834	I	5491749	5491834	85	-1.70758
I_305519_305604	I	305519	305604	85	-1.53358
II_1185523_1185557	II	1185523	1185557	34	-1.93153
I_1921336_1921421	I	1921336	1921421	85	-1.52705
II_2980511_2980596	II	2980511	2980596	85	-1.46488
III_1991777_1991862	III	1991777	1991862	85	-1.45927
II_3461233_3461318	II	3461233	3461318	85	-1.436
II_570668_570753	II	570668	570753	85	-1.37273
III_606130_606215	III	606130	606215	85	-1.31021
I_4294660_4294745	I	4294660	4294745	85	-1.25583
II_51411_51496	II	51411	51496	85	-1.12676
I_4881531_4881616	I	4881531	4881616	85	-1.03837
I_4811440_4811525	I	4811440	4811525	85	-1.03401
I_4890200_4890285	I	4890200	4890285	85	-1.0003
III_967017_967103	III	967017	967103	86	-2.45767
II_3055188_3055274	II	3055188	3055274	86	-2.04816
III_1844266_1844352	III	1844266	1844352	86	-1.96819
II_2290529_2290615	II	2290529	2290615	86	-1.88631
II_2907272_2907358	II	2907272	2907358	86	-1.86556
I_5129115_5129201	I	5129115	5129201	86	-1.68718
II_2763127_2763148	II	2763127	2763148	21	-1.92091
II_2023135_2023155	II	2023135	2023155	20	-1.9196
I_3312913_3312999	I	3312913	3312999	86	-1.48346
II_1498742_1498762	II	1498742	1498762	20	-1.91684
II_1811109_1811195	II	1811109	1811195	86	-1.08629
III_331132_331218	III	331132	331218	86	-1.01169
III_1604963_1605050	III	1604963	1605050	87	-2.506
III_2108577_2108664	III	2108577	2108664	87	-2.11801
I_5133124_5133211	I	5133124	5133211	87	-1.91043
II_2012225_2012312	II	2012225	2012312	87	-1.71464
II_897476_897563	II	897476	897563	87	-1.70528
III_1775536_1775623	III	1775536	1775623	87	-1.6812
III_1485371_1485458	III	1485371	1485458	87	-1.67796
I_3338997_3339084	I	3338997	3339084	87	-1.65445
I_3222157_3222244	I	3222157	3222244	87	-1.60989
II_2005825_2005912	II	2005825	2005912	87	-1.60851
III_378084_378171	III	378084	378171	87	-1.57094
II_644030_644117	II	644030	644117	87	-1.48618
I_2579590_2579609	I	2579590	2579609	19	-1.91
I_4147539_4147626	I	4147539	4147626	87	-1.39291
II_113448_113535	II	113448	113535	87	-1.28802
II_3677562_3677649	II	3677562	3677649	87	-1.22417
II_1503512_1503542	II	1503512	1503542	30	-1.90776
I_170124_170211	I	170124	170211	87	-1.18528
III_235662_235749	III	235662	235749	87	-1.18024
I_1749198_1749285	I	1749198	1749285	87	-1.03911
III_1821456_1821544	III	1821456	1821544	88	-2.53565
I_3259503_3259591	I	3259503	3259591	88	-2.25606
I_3180099_3180187	I	3180099	3180187	88	-2.11088
II_3849858_3849946	II	3849858	3849946	88	-2.05857
II_387450_387538	II	387450	387538	88	-1.92938
I_2661606_2661694	I	2661606	2661694	88	-1.46838
I_4277401_4277422	I	4277401	4277422	21	-1.90517
III_1690826_1690914	III	1690826	1690914	88	-1.42089
III_582935_583023	III	582935	583023	88	-1.41053
II_3971447_3971471	II	3971447	3971471	24	-1.90309
III_1674614_1674702	III	1674614	1674702	88	-1.36317
II_3662533_3662621	II	3662533	3662621	88	-1.00313
III_691677_691766	III	691677	691766	89	-1.98912
II_4009412_4009501	II	4009412	4009501	89	-1.58347
II_2957200_2957289	II	2957200	2957289	89	-1.3613
I_238258_238347	I	238258	238347	89	-1.21616
I_1151288_1151377	I	1151288	1151377	89	-1.18687
II_2235884_2235973	II	2235884	2235973	89	-1.12379
III_848440_848530	III	848440	848530	90	-2.2018
II_431417_431456	II	431417	431456	39	-1.89693
I_3157347_3157388	I	3157347	3157388	41	-1.89688
II_3425224_3425314	II	3425224	3425314	90	-2.13575
I_4183110_4183200	I	4183110	4183200	90	-2.13392
II_4482054_4482144	II	4482054	4482144	90	-2.01026
III_2197497_2197587	III	2197497	2197587	90	-1.93404
I_129323_129341	I	129323	129341	18	-1.89526
I_4761127_4761168	I	4761127	4761168	41	-1.89518
II_2659491_2659581	II	2659491	2659581	90	-1.78776
II_780608_780698	II	780608	780698	90	-1.69512
III_1830392_1830427	III	1830392	1830427	35	-1.8932
I_301811_301901	I	301811	301901	90	-1.5744
II_3442771_3442861	II	3442771	3442861	90	-1.52366
II_1916907_1916997	II	1916907	1916997	90	-1.44262
III_1549087_1549177	III	1549087	1549177	90	-1.42323
II_1110010_1110034	II	1110010	1110034	24	-1.8896
II_2650999_2651089	II	2650999	2651089	90	-1.10503
I_4577938_4578028	I	4577938	4578028	90	-1.08257
I_1285499_1285590	I	1285499	1285590	91	-2.34745
I_3462175_3462266	I	3462175	3462266	91	-2.09442
II_2016184_2016230	II	2016184	2016230	46	-1.88755
I_4652946_4653037	I	4652946	4653037	91	-2.00732
I_4791516_4791607	I	4791516	4791607	91	-1.83089
I_4836054_4836145	I	4836054	4836145	91	-1.48889
III_874065_874082	III	874065	874082	17	-1.88658
II_1763593_1763684	II	1763593	1763684	91	-1.46134
II_3075602_3075693	II	3075602	3075693	91	-1.26315
III_1888270_1888361	III	1888270	1888361	91	-1.15756
II_404199_404243	II	404199	404243	44	-1.88346
III_1716622_1716714	III	1716622	1716714	92	-2.47191
II_2349493_2349585	II	2349493	2349585	92	-2.34516
I_1433804_1433896	I	1433804	1433896	92	-2.32745
III_488966_489058	III	488966	489058	92	-2.32467
I_3576410_3576502	I	3576410	3576502	92	-2.1337
II_1992507_1992599	II	1992507	1992599	92	-2.10132
II_1799839_1799863	II	1799839	1799863	24	-1.87778
II_4278950_4278989	II	4278950	4278989	39	-1.87703
III_1738067_1738159	III	1738067	1738159	92	-1.97341
I_3801727_3801819	I	3801727	3801819	92	-1.96897
II_1002222_1002259	II	1002222	1002259	37	-1.87628
I_3876936_3877028	I	3876936	3877028	92	-1.79119
II_3488754_3488846	II	3488754	3488846	92	-1.72941
II_3408966_3409058	II	3408966	3409058	92	-1.67277
II_4437109_4437201	II	4437109	4437201	92	-1.61495
I_2414070_2414162	I	2414070	2414162	92	-1.53559
II_3241919_3242011	II	3241919	3242011	92	-1.38131
II_3178468_3178560	II	3178468	3178560	92	-1.34369
II_791066_791086	II	791066	791086	20	-1.8721
II_464636_464673	II	464636	464673	37	-1.87125
II_3174194_3174215	II	3174194	3174215	21	-1.86877
III_1936391_1936483	III	1936391	1936483	92	-1.02363
I_3374235_3374327	I	3374235	3374327	92	-1.00903
III_1740957_1741050	III	1740957	1741050	93	-2.6195
I_2101806_2101899	I	2101806	2101899	93	-1.59938
I_2877222_2877315	I	2877222	2877315	93	-1.34766
I_5269357_5269450	I	5269357	5269450	93	-1.17959
II_3615329_3615422	II	3615329	3615422	93	-1.08219
I_2415741_2415834	I	2415741	2415834	93	-1.08004
II_2707358_2707377	II	2707358	2707377	19	-1.86363
I_1470732_1470825	I	1470732	1470825	93	-1.08004
I_2255769_2255862	I	2255769	2255862	93	-1.02613
I_4008361_4008454	I	4008361	4008454	93	-1.02217
III_2000878_2000972	III	2000878	2000972	94	-2.35867
I_5481328_5481422	I	5481328	5481422	94	-2.05177
III_298641_298659	III	298641	298659	18	-1.86175
I_5336150_5336170	I	5336150	5336170	20	-1.86158
I_4439142_4439236	I	4439142	4439236	94	-1.91027
I_73043_73064	I	73043	73064	21	-1.86092
I_2667995_2668089	I	2667995	2668089	94	-1.13809
I_2684593_2684687	I	2684593	2684687	94	-1.04415
III_1546648_1546742	III	1546648	1546742	94	-1.02584
I_541609_541704	I	541609	541704	95	-1.97096
III_499918_499956	III	499918	499956	38	-1.85452
III_2229979_2230074	III	2229979	2230074	95	-1.77756
II_1805532_1805627	II	1805532	1805627	95	-1.5816
I_4235542_4235637	I	4235542	4235637	95	-1.55942
I_1690154_1690249	I	1690154	1690249	95	-1.55347
III_1373266_1373361	III	1373266	1373361	95	-1.33138
I_2135837_2135933	I	2135837	2135933	96	-2.12596
II_4442402_4442498	II	4442402	4442498	96	-2.04656
III_2113930_2114026	III	2113930	2114026	96	-1.97245
III_1575000_1575096	III	1575000	1575096	96	-1.68514
I_4717915_4717938	I	4717915	4717938	23	-1.85215
III_2016996_2017092	III	2016996	2017092	96	-1.64872
II_1726520_1726616	II	1726520	1726616	96	-1.6279
III_2276876_2276972	III	2276876	2276972	96	-1.3779
I_107819_107915	I	107819	107915	96	-1.33727
II_3325629_3325725	II	3325629	3325725	96	-1.00146
II_260017_260114	II	260017	260114	97	-2.35972
I_5460065_5460162	I	5460065	5460162	97	-1.97965
I_3662890_3662987	I	3662890	3662987	97	-1.22039
I_3897530_3897627	I	3897530	3897627	97	-1.00138
II_258022_258062	II	258022	258062	40	-1.84323
II_4227034_4227060	II	4227034	4227060	26	-1.84249
II_1892912_1892929	II	1892912	1892929	17	-1.84241
II_4217936_4218034	II	4217936	4218034	98	-2.10385
III_1400853_1400951	III	1400853	1400951	98	-1.89532
I_4773032_4773060	I	4773032	4773060	28	-1.84176
I_3939869_3939967	I	3939869	3939967	98	-1.83269
I_5527310_5527329	I	5527310	5527329	19	-1.83917
II_468908_469006	II	468908	469006	98	-1.72529
III_1357705_1357803	III	1357705	1357803	98	-1.65069
II_3363847_3363864	II	3363847	3363864	17	-1.83793
III_2406242_2406340	III	2406242	2406340	98	-1.51192
I_2724171_2724214	I	2724171	2724214	43	-1.83722
II_1139067_1139116	II	1139067	1139116	49	-1.8353
I_3047373_3047471	I	3047373	3047471	98	-1.39678
III_199839_199937	III	199839	199937	98	-1.2212
I_2720517_2720615	I	2720517	2720615	98	-1.16788
I_3086410_3086427	I	3086410	3086427	17	-1.83281
I_3809453_3809473	I	3809453	3809473	20	-1.83271
I_783791_783889	I	783791	783889	98	-1.15427
II_1809571_1809587	II	1809571	1809587	16	-1.83232
II_2042181_2042229	II	2042181	2042229	48	-1.83215
I_259540_259589	I	259540	259589	49	-1.83161
I_2437916_2438015	I	2437916	2438015	99	-2.14104
II_3713686_3713785	II	3713686	3713785	99	-1.97816
I_2156578_2156677	I	2156578	2156677	99	-1.86546
II_3379133_3379152	II	3379133	3379152	19	-1.83036
II_3883090_3883129	II	3883090	3883129	39	-1.82728
I_4401634_4401733	I	4401634	4401733	99	-1.78113
I_1154151_1154170	I	1154151	1154170	19	-1.827
I_4133514_4133613	I	4133514	4133613	99	-1.73
II_267731_267755	II	267731	267755	24	-1.82639
II_2703287_2703386	II	2703287	2703386	99	-1.33418
II_4253172_4253192	II	4253172	4253192	20	-1.82549
II_2641851_2641950	II	2641851	2641950	99	-1.30045
III_318733_318833	III	318733	318833	100	-2.25736
I_5004505_5004605	I	5004505	5004605	100	-2.08747
I_2575973_2576073	I	2575973	2576073	100	-1.95788
II_1999141_1999158	II	1999141	1999158	17	-1.82191
III_1959572_1959672	III	1959572	1959672	100	-1.75947
I_3280838_3280938	I	3280838	3280938	100	-1.4706
II_1982714_1982730	II	1982714	1982730	16	-1.82096
II_3102464_3102564	II	3102464	3102564	100	-1.31095
I_1894802_1894902	I	1894802	1894902	100	-1.22289
III_783470_783570	III	783470	783570	100	-1.0692
I_4558734_4558835	I	4558734	4558835	101	-2.24258
II_2712024_2712125	II	2712024	2712125	101	-2.02276
II_1993756_1993857	II	1993756	1993857	101	-1.80104
III_2119695_2119796	III	2119695	2119796	101	-1.64663
I_5240272_5240373	I	5240272	5240373	101	-1.5647
II_4032806_4032907	II	4032806	4032907	101	-1.42723
I_3425353_3425454	I	3425353	3425454	101	-1.28797
I_3743703_3743725	I	3743703	3743725	22	-1.81666
III_1581952_1582054	III	1581952	1582054	102	-2.79638
II_4108200_4108302	II	4108200	4108302	102	-2.13099
II_4065718_4065740	II	4065718	4065740	22	-1.81528
I_4226834_4226936	I	4226834	4226936	102	-1.77675
III_1036934_1036950	III	1036934	1036950	16	-1.81274
I_2279426_2279528	I	2279426	2279528	102	-1.77358
I_4548875_4548977	I	4548875	4548977	102	-1.63611
I_949400_949502	I	949400	949502	102	-1.6269
I_2405768_2405792	I	2405768	2405792	24	-1.8108
II_380158_380260	II	380158	380260	102	-1.52816
II_4480201_4480303	II	4480201	4480303	102	-1.5274
II_151209_151228	II	151209	151228	19	-1.80788
III_1442040_1442142	III	1442040	1442142	102	-1.44154
I_3270159_3270261	I	3270159	3270261	102	-1.22689
I_3442349_3442451	I	3442349	3442451	102	-1.08084
III_614832_614935	III	614832	614935	103	-2.36056
II_3923671_3923774	II	3923671	3923774	103	-2.20755
I_3962957_3963060	I	3962957	3963060	103	-2.06297
II_1513769_1513872	II	1513769	1513872	103	-1.98558
III_2302300_2302403	III	2302300	2302403	103	-1.90372
III_1689671_1689774	III	1689671	1689774	103	-1.90019
I_5412333_5412436	I	5412333	5412436	103	-1.77662
III_1016273_1016299	III	1016273	1016299	26	-1.80175
III_2311162_2311265	III	2311162	2311265	103	-1.55733
II_3424681_3424784	II	3424681	3424784	103	-1.50924
II_3117580_3117683	II	3117580	3117683	103	-1.4736
II_2530291_2530307	II	2530291	2530307	16	-1.80037
III_1547223_1547326	III	1547223	1547326	103	-1.41373
II_678652_678673	II	678652	678673	21	-1.80017
II_2610683_2610786	II	2610683	2610786	103	-1.40054
I_592214_592235	I	592214	592235	21	-1.79971
I_2882172_2882275	I	2882172	2882275	103	-1.09015
I_2234186_2234290	I	2234186	2234290	104	-2.31451
I_3438163_3438267	I	3438163	3438267	104	-2.05504
I_5371884_5371988	I	5371884	5371988	104	-1.96915
III_714044_714061	III	714044	714061	17	-1.79771
II_3357658_3357762	II	3357658	3357762	104	-1.90074
III_2422269_2422295	III	2422269	2422295	26	-1.79759
III_1182639_1182743	III	1182639	1182743	104	-1.87577
III_2084277_2084381	III	2084277	2084381	104	-1.76388
I_3108924_3109028	I	3108924	3109028	104	-1.7526
I_5027418_5027522	I	5027418	5027522	104	-1.6137
I_113520_113537	I	113520	113537	17	-1.79674
II_2265174_2265278	II	2265174	2265278	104	-1.51245
III_397040_397061	III	397040	397061	21	-1.79621
II_527521_527538	II	527521	527538	17	-1.79606
I_5067230_5067280	I	5067230	5067280	50	-1.79592
I_4782320_4782424	I	4782320	4782424	104	-1.48626
I_1166084_1166188	I	1166084	1166188	104	-1.26768
I_4651126_4651230	I	4651126	4651230	104	-1.21755
II_3970825_3970864	II	3970825	3970864	39	-1.79435
II_3148394_3148498	II	3148394	3148498	104	-1.11411
III_1184830_1184853	III	1184830	1184853	23	-1.79321
III_1968515_1968531	III	1968515	1968531	16	-1.79236
I_2012340_2012444	I	2012340	2012444	104	-1.07073
I_1478327_1478367	I	1478327	1478367	40	-1.79088
III_2159298_2159402	III	2159298	2159402	104	-1.00298
I_4295001_4295105	I	4295001	4295105	104	-1.00108
I_4000938_4001043	I	4000938	4001043	105	-2.5275
II_3153351_3153456	II	3153351	3153456	105	-2.16771
I_3286426_3286531	I	3286426	3286531	105	-1.98362
III_231211_231316	III	231211	231316	105	-1.9426
I_4900193_4900298	I	4900193	4900298	105	-1.92614
I_363895_364000	I	363895	364000	105	-1.91521
II_3088928_3089033	II	3088928	3089033	105	-1.8998
II_1532743_1532765	II	1532743	1532765	22	-1.78527
II_739638_739743	II	739638	739743	105	-1.75874
II_3976494_3976599	II	3976494	3976599	105	-1.72497
II_122508_122613	II	122508	122613	105	-1.56461
I_3830315_3830336	I	3830315	3830336	21	-1.78442
II_652482_652520	II	652482	652520	38	-1.78439
II_4045494_4045599	II	4045494	4045599	105	-1.37998
II_2163588_2163694	II	2163588	2163694	106	-2.80445
II_1052220_1052240	II	1052220	1052240	20	-1.78319
III_384063_384169	III	384063	384169	106	-2.38141
I_2248570_2248676	I	2248570	2248676	106	-2.01507
I_952981_953087	I	952981	953087	106	-2.00206
III_254950_254966	III	254950	254966	16	-1.78152
I_3654031_3654137	I	3654031	3654137	106	-1.96785
I_2362256_2362362	I	2362256	2362362	106	-1.95671
I_1799768_1799804	I	1799768	1799804	36	-1.78031
I_4939918_4940024	I	4939918	4940024	106	-1.93708
III_2129454_2129560	III	2129454	2129560	106	-1.91534
I_2977638_2977744	I	2977638	2977744	106	-1.87255
II_2921098_2921204	II	2921098	2921204	106	-1.8177
I_3241191_3241297	I	3241191	3241297	106	-1.79761
II_3246399_3246505	II	3246399	3246505	106	-1.72976
III_565510_565527	III	565510	565527	17	-1.77865
I_874234_874251	I	874234	874251	17	-1.77844
II_1368929_1369035	II	1368929	1369035	106	-1.70125
III_992643_992749	III	992643	992749	106	-1.66684
I_1432891_1432997	I	1432891	1432997	106	-1.50506
II_132292_132398	II	132292	132398	106	-1.49334
I_2396892_2396998	I	2396892	2396998	106	-1.3057
II_1706180_1706225	II	1706180	1706225	45	-1.77665
I_997939_998045	I	997939	998045	106	-1.21809
III_1281022_1281128	III	1281022	1281128	106	-1.04238
III_257533_257555	III	257533	257555	22	-1.77623
II_4255072_4255091	II	4255072	4255091	19	-1.77603
I_1074087_1074193	I	1074087	1074193	106	-0.999584
II_2736703_2736810	II	2736703	2736810	107	-2.60556
I_3438493_3438600	I	3438493	3438600	107	-2.26591
II_4094104_4094211	II	4094104	4094211	107	-2.23016
I_1489797_1489904	I	1489797	1489904	107	-1.99361
III_446020_446040	III	446020	446040	20	-1.77269
II_2580190_2580297	II	2580190	2580297	107	-1.85421
III_1466636_1466743	III	1466636	1466743	107	-1.81724
III_495999_496106	III	495999	496106	107	-1.78551
III_679635_679742	III	679635	679742	107	-1.59829
II_1574119_1574226	II	1574119	1574226	107	-1.47864
I_4924700_4924719	I	4924700	4924719	19	-1.76947
I_4476849_4476956	I	4476849	4476956	107	-1.29519
II_3861550_3861657	II	3861550	3861657	107	-1.23346
I_2303431_2303538	I	2303431	2303538	107	-1.06335
II_63162_63270	II	63162	63270	108	-1.90558
I_4480005_4480113	I	4480005	4480113	108	-1.86204
III_1827421_1827529	III	1827421	1827529	108	-1.76886
II_1049890_1049998	II	1049890	1049998	108	-1.72398
I_2952173_2952281	I	2952173	2952281	108	-1.67666
I_167763_167871	I	167763	167871	108	-1.49567
I_3261965_3262073	I	3261965	3262073	108	-1.35418
III_2096000_2096108	III	2096000	2096108	108	-1.22099
I_1371215_1371323	I	1371215	1371323	108	-1.15719
III_1891193_1891301	III	1891193	1891301	108	-1.09893
I_878790_878816	I	878790	878816	26	-1.76534
III_1253285_1253394	III	1253285	1253394	109	-1.98886
III_764299_764408	III	764299	764408	109	-1.98715
I_1944016_1944125	I	1944016	1944125	109	-1.89159
I_983024_983048	I	983024	983048	24	-1.76396
III_159565_159674	III	159565	159674	109	-1.88194
I_4182486_4182595	I	4182486	4182595	109	-1.48214
I_1508453_1508562	I	1508453	1508562	109	-1.4645
II_1557292_1557311	II	1557292	1557311	19	-1.76316
I_4068502_4068611	I	4068502	4068611	109	-1.4573
II_1817986_1818007	II	1817986	1818007	21	-1.76259
II_1970063_1970172	II	1970063	1970172	109	-1.36814
III_679143_679252	III	679143	679252	109	-1.30084
II_4110701_4110717	II	4110701	4110717	16	-1.76159
I_2325691_2325800	I	2325691	2325800	109	-1.19273
I_4619205_4619314	I	4619205	4619314	109	-1.13895
II_4180586_4180602	II	4180586	4180602	16	-1.76007
II_2422292_2422402	II	2422292	2422402	110	-1.94735
III_347954_348064	III	347954	348064	110	-1.89929
II_4410844_4410954	II	4410844	4410954	110	-1.80385
III_2145017_2145127	III	2145017	2145127	110	-1.77177
I_3950221_3950331	I	3950221	3950331	110	-1.2232
I_4336952_4337062	I	4336952	4337062	110	-1.0222
II_4189078_4189189	II	4189078	4189189	111	-2.11964
I_5306438_5306459	I	5306438	5306459	21	-1.75755
II_2593385_2593496	II	2593385	2593496	111	-1.98945
I_4157727_4157838	I	4157727	4157838	111	-1.62626
II_910237_910258	II	910237	910258	21	-1.75612
I_5434930_5435041	I	5434930	5435041	111	-1.5439
II_1542391_1542502	II	1542391	1542502	111	-1.46039
II_103094_103205	II	103094	103205	111	-1.38254
I_3214422_3214442	I	3214422	3214442	20	-1.75441
I_3297477_3297503	I	3297477	3297503	26	-1.75375
I_2012752_2012790	I	2012752	2012790	38	-1.75362
I_1149717_1149828	I	1149717	1149828	111	-1.33272
I_4140423_4140534	I	4140423	4140534	111	-1.32721
III_287100_287211	III	287100	287211	111	-1.30634
II_1311876_1311987	II	1311876	1311987	111	-1.27578
III_361881_361897	III	361881	361897	16	-1.75254
I_485287_485308	I	485287	485308	21	-1.75201
I_4455702_4455813	I	4455702	4455813	111	-1.25089
I_1309537_1309649	I	1309537	1309649	112	-2.11708
II_2134197_2134309	II	2134197	2134309	112	-2.01993
I_1383568_1383618	I	1383568	1383618	50	-1.7503
I_2703838_2703950	I	2703838	2703950	112	-1.99166
I_1844010_1844122	I	1844010	1844122	112	-1.74217
III_626325_626437	III	626325	626437	112	-1.65427
II_458092_458114	II	458092	458114	22	-1.74891
III_1308652_1308764	III	1308652	1308764	112	-1.39358
II_1576044_1576156	II	1576044	1576156	112	-1.33472
I_1444210_1444322	I	1444210	1444322	112	-1.01765
I_5469071_5469088	I	5469071	5469088	17	-1.74802
II_1712116_1712166	II	1712116	1712166	50	-1.74722
II_3670199_3670311	II	3670199	3670311	112	-1.00848
II_805956_806069	II	805956	806069	113	-2.51213
II_1822753_1822866	II	1822753	1822866	113	-2.18576
III_628959_628978	III	628959	628978	19	-1.7455
I_3158598_3158711	I	3158598	3158711	113	-2.08335
II_2916137_2916250	II	2916137	2916250	113	-1.91067
I_4648800_4648913	I	4648800	4648913	113	-1.80534
I_2827001_2827036	I	2827001	2827036	35	-1.7439
III_1675122_1675147	III	1675122	1675147	25	-1.74324
I_4675683_4675706	I	4675683	4675706	23	-1.74284
I_4820673_4820786	I	4820673	4820786	113	-1.78131
I_5268133_5268246	I	5268133	5268246	113	-1.76724
I_5040497_5040539	I	5040497	5040539	42	-1.74067
II_1055376_1055489	II	1055376	1055489	113	-1.53944
II_607528_607641	II	607528	607641	113	-1.48719
I_3689589_3689615	I	3689589	3689615	26	-1.73811
I_1874071_1874184	I	1874071	1874184	113	-1.36641
II_1155649_1155762	II	1155649	1155762	113	-1.34313
III_1612749_1612862	III	1612749	1612862	113	-1.29756
II_1406699_1406715	II	1406699	1406715	16	-1.73619
II_3216187_3216228	II	3216187	3216228	41	-1.73567
II_2963991_2964012	II	2963991	2964012	21	-1.73486
II_3888622_3888645	II	3888622	3888645	23	-1.73318
I_4254175_4254221	I	4254175	4254221	46	-1.73298
III_539914_539940	III	539914	539940	26	-1.73281
I_3160121_3160147	I	3160121	3160147	26	-1.7325
III_2099790_2099830	III	2099790	2099830	40	-1.73129
II_2218909_2219022	II	2218909	2219022	113	-1.22103
II_1239261_1239375	II	1239261	1239375	114	-2.34344
I_3710468_3710494	I	3710468	3710494	26	-1.73061
III_1595784_1595807	III	1595784	1595807	23	-1.73033
I_2624089_2624203	I	2624089	2624203	114	-2.03388
II_3387444_3387558	II	3387444	3387558	114	-1.98487
II_3989564_3989678	II	3989564	3989678	114	-1.80086
II_730675_730789	II	730675	730789	114	-1.02703
I_987991_988105	I	987991	988105	114	-1.01771
II_676606_676721	II	676606	676721	115	-2.37776
I_2048269_2048384	I	2048269	2048384	115	-2.31231
III_1991210_1991325	III	1991210	1991325	115	-1.76724
II_3605178_3605220	II	3605178	3605220	42	-1.72833
I_4265207_4265322	I	4265207	4265322	115	-1.738
II_2871161_2871276	II	2871161	2871276	115	-1.64271
III_1590053_1590168	III	1590053	1590168	115	-1.61797
I_66068_66183	I	66068	66183	115	-1.53098
I_739025_739067	I	739025	739067	42	-1.72775
III_1721986_1722101	III	1721986	1722101	115	-1.4727
II_780305_780420	II	780305	780420	115	-1.27429
I_1650783_1650898	I	1650783	1650898	115	-1.15794
I_3400383_3400498	I	3400383	3400498	115	-1.1539
I_3369566_3369681	I	3369566	3369681	115	-1.14188
I_3001943_3001963	I	3001943	3001963	20	-1.72412
II_3327033_3327148	II	3327033	3327148	115	-1.113
III_1894500_1894615	III	1894500	1894615	115	-1.08256
II_323036_323152	II	323036	323152	116	-2.83045
III_2401872_2401988	III	2401872	2401988	116	-2.27625
I_4919066_4919182	I	4919066	4919182	116	-1.79719
III_1423470_1423502	III	1423470	1423502	32	-1.72147
II_3824449_3824469	II	3824449	3824469	20	-1.72109
I_1077526_1077542	I	1077526	1077542	16	-1.72105
II_676194_676310	II	676194	676310	116	-1.74626
III_693137_693158	III	693137	693158	21	-1.71886
I_2482903_2482925	I	2482903	2482925	22	-1.71813
I_3103779_3103895	I	3103779	3103895	116	-1.41208
II_789844_789868	II	789844	789868	24	-1.7167
II_1596617_1596646	II	1596617	1596646	29	-1.71613
I_4401326_4401442	I	4401326	4401442	116	-1.0267
I_5044738_5044855	I	5044738	5044855	117	-2.0178
III_921261_921378	III	921261	921378	117	-1.70547
II_2725703_2725820	II	2725703	2725820	117	-1.49514
II_840644_840761	II	840644	840761	117	-1.33709
I_669819_669936	I	669819	669936	117	-1.23039
I_4001555_4001672	I	4001555	4001672	117	-1.21275
I_3084347_3084464	I	3084347	3084464	117	-1.04663
I_4961041_4961159	I	4961041	4961159	118	-1.99997
I_838163_838281	I	838163	838281	118	-1.73005
I_3047183_3047206	I	3047183	3047206	23	-1.71054
II_666624_666742	II	666624	666742	118	-1.5261
II_3479532_3479576	II	3479532	3479576	44	-1.7085
II_2377814_2377932	II	2377814	2377932	118	-1.46145
I_141618_141736	I	141618	141736	118	-1.08022
III_2344661_2344779	III	2344661	2344779	118	-1.01384
III_1789450_1789569	III	1789450	1789569	119	-2.62156
III_2405849_2405968	III	2405849	2405968	119	-1.94737
I_2876679_2876724	I	2876679	2876724	45	-1.70636
II_460707_460826	II	460707	460826	119	-1.88349
I_2926680_2926799	I	2926680	2926799	119	-1.77643
III_1371741_1371860	III	1371741	1371860	119	-1.61268
II_3222340_3222459	II	3222340	3222459	119	-1.46215
I_4721564_4721683	I	4721564	4721683	119	-1.45868
I_76896_77015	I	76896	77015	119	-1.22717
III_765647_765666	III	765647	765666	19	-1.70367
II_453035_453154	II	453035	453154	119	-1.08383
III_114354_114474	III	114354	114474	120	-2.05238
I_2527842_2527962	I	2527842	2527962	120	-1.75056
II_140433_140553	II	140433	140553	120	-1.66438
I_3374871_3374991	I	3374871	3374991	120	-1.23437
III_1323666_1323786	III	1323666	1323786	120	-1.05401
II_3805641_3805761	II	3805641	3805761	120	-1.03017
III_342728_342849	III	342728	342849	121	-2.16707
II_1277787_1277830	II	1277787	1277830	43	-1.69912
I_1451374_1451495	I	1451374	1451495	121	-1.82724
I_3810078_3810199	I	3810078	3810199	121	-1.79893
II_842492_842613	II	842492	842613	121	-1.65006
II_4233986_4234008	II	4233986	4234008	22	-1.69652
III_1607983_1608104	III	1607983	1608104	121	-1.58213
I_150606_150644	I	150606	150644	38	-1.69643
II_682915_683036	II	682915	683036	121	-1.20769
III_1435060_1435181	III	1435060	1435181	121	-1.09744
I_5064314_5064331	I	5064314	5064331	17	-1.69501
I_5297778_5297803	I	5297778	5297803	25	-1.69422
I_2520309_2520430	I	2520309	2520430	121	-1.05492
II_2661821_2661943	II	2661821	2661943	122	-2.39089
III_892475_892521	III	892475	892521	46	-1.6915
I_1153442_1153564	I	1153442	1153564	122	-1.58112
I_950764_950806	I	950764	950806	42	-1.68982
I_422539_422578	I	422539	422578	39	-1.68798
III_2336422_2336544	III	2336422	2336544	122	-1.56355
I_1946091_1946108	I	1946091	1946108	17	-1.68704
II_164617_164643	II	164617	164643	26	-1.68632
II_282522_282542	II	282522	282542	20	-1.68545
III_2230677_2230799	III	2230677	2230799	122	-1.49575
I_1816380_1816502	I	1816380	1816502	122	-1.49196
II_1833664_1833706	II	1833664	1833706	42	-1.68466
II_3304332_3304454	II	3304332	3304454	122	-1.3795
III_2230311_2230433	III	2230311	2230433	122	-1.3789
II_3812401_3812523	II	3812401	3812523	122	-1.12962
II_4239393_4239516	II	4239393	4239516	123	-2.4566
I_4251480_4251603	I	4251480	4251603	123	-2.03503
II_4091280_4091403	II	4091280	4091403	123	-2.01844
III_1652808_1652931	III	1652808	1652931	123	-1.94635
I_4385861_4385883	I	4385861	4385883	22	-1.68063
I_3300308_3300431	I	3300308	3300431	123	-1.93039
I_3313225_3313348	I	3313225	3313348	123	-1.90885
III_549320_549443	III	549320	549443	123	-1.85873
II_3172220_3172343	II	3172220	3172343	123	-1.54786
III_2422576_2422699	III	2422576	2422699	123	-1.50809
III_2016591_2016714	III	2016591	2016714	123	-1.00146
II_2661163_2661287	II	2661163	2661287	124	-2.28029
II_2184897_2185021	II	2184897	2185021	124	-2.08769
II_1460105_1460229	II	1460105	1460229	124	-2.03452
III_552323_552373	III	552323	552373	50	-1.67536
II_221266_221390	II	221266	221390	124	-1.90995
I_2853941_2854065	I	2853941	2854065	124	-1.74829
II_3732136_3732160	II	3732136	3732160	24	-1.67362
II_1702645_1702665	II	1702645	1702665	20	-1.67343
II_3709093_3709217	II	3709093	3709217	124	-1.69921
III_776815_776939	III	776815	776939	124	-1.65914
II_1364961_1365085	II	1364961	1365085	124	-1.10426
I_2673573_2673697	I	2673573	2673697	124	-1.05285
I_2920794_2920918	I	2920794	2920918	124	-1.04761
I_5295711_5295734	I	5295711	5295734	23	-1.67161
III_798103_798228	III	798103	798228	125	-1.99909
I_2572631_2572756	I	2572631	2572756	125	-1.67142
III_740672_740797	III	740672	740797	125	-1.55314
I_4945874_4945915	I	4945874	4945915	41	-1.67014
I_2738794_2738818	I	2738794	2738818	24	-1.669
III_2148031_2148156	III	2148031	2148156	125	-1.53191
I_2354017_2354142	I	2354017	2354142	125	-1.4186
II_2115475_2115600	II	2115475	2115600	125	-1.40921
III_2342635_2342760	III	2342635	2342760	125	-1.23215
II_326294_326341	II	326294	326341	47	-1.66617
II_2032054_2032071	II	2032054	2032071	17	-1.66597
III_417324_417344	III	417324	417344	20	-1.6647
II_1248441_1248566	II	1248441	1248566	125	-1.16995
II_3719024_3719046	II	3719024	3719046	22	-1.66454
II_860702_860828	II	860702	860828	126	-2.36383
III_1530496_1530622	III	1530496	1530622	126	-2.02086
I_2875932_2876058	I	2875932	2876058	126	-1.85168
II_2406769_2406789	II	2406769	2406789	20	-1.66139
II_1909892_1909910	II	1909892	1909910	18	-1.6609
II_2626008_2626033	II	2626008	2626033	25	-1.66074
III_799643_799672	III	799643	799672	29	-1.66041
I_1209114_1209134	I	1209114	1209134	20	-1.66037
III_627894_628020	III	627894	628020	126	-1.56892
I_4814368_4814404	I	4814368	4814404	36	-1.66016
III_2131559_2131685	III	2131559	2131685	126	-1.50339
III_2259966_2260007	III	2259966	2260007	41	-1.65941
I_1015439_1015565	I	1015439	1015565	126	-1.39005
I_3001276_3001299	I	3001276	3001299	23	-1.65843
III_965222_965348	III	965222	965348	126	-1.36415
I_2786962_2787088	I	2786962	2787088	126	-1.34098
I_3850299_3850315	I	3850299	3850315	16	-1.65598
II_1990403_1990441	II	1990403	1990441	38	-1.65552
I_1840302_1840428	I	1840302	1840428	126	-1.11691
II_3227334_3227355	II	3227334	3227355	21	-1.65446
II_2410187_2410314	II	2410187	2410314	127	-2.53383
II_2819651_2819778	II	2819651	2819778	127	-1.93237
III_2180109_2180236	III	2180109	2180236	127	-1.93188
III_153350_153372	III	153350	153372	22	-1.65332
I_4773185_4773312	I	4773185	4773312	127	-1.71061
II_1363001_1363019	II	1363001	1363019	18	-1.65182
I_813451_813481	I	813451	813481	30	-1.65176
I_2325387_2325514	I	2325387	2325514	127	-1.63624
II_1861296_1861343	II	1861296	1861343	47	-1.65094
II_4120769_4120896	II	4120769	4120896	127	-1.59072
I_4861304_4861322	I	4861304	4861322	18	-1.65059
I_5073938_5074065	I	5073938	5074065	127	-1.55167
I_2583758_2583885	I	2583758	2583885	127	-1.53577
II_1101931_1101953	II	1101931	1101953	22	-1.65002
I_5316678_5316698	I	5316678	5316698	20	-1.64892
I_1054498_1054534	I	1054498	1054534	36	-1.64884
III_254337_254464	III	254337	254464	127	-1.50556
II_2693443_2693570	II	2693443	2693570	127	-1.44851
II_1219244_1219371	II	1219244	1219371	127	-1.13722
II_1716943_1716965	II	1716943	1716965	22	-1.647
III_612597_612725	III	612597	612725	128	-1.86336
I_2178373_2178501	I	2178373	2178501	128	-1.48999
I_2802685_2802813	I	2802685	2802813	128	-1.47859
II_89219_89245	II	89219	89245	26	-1.64479
I_4072041_4072169	I	4072041	4072169	128	-1.41849
I_3559940_3560068	I	3559940	3560068	128	-1.11207
I_2423859_2423988	I	2423859	2423988	129	-2.2538
I_5106392_5106521	I	5106392	5106521	129	-2.20361
III_1640833_1640962	III	1640833	1640962	129	-2.19528
I_254620_254667	I	254620	254667	47	-1.6415
I_1072377_1072506	I	1072377	1072506	129	-2.16255
I_1041301_1041430	I	1041301	1041430	129	-2.05253
I_5444277_5444406	I	5444277	5444406	129	-1.62505
I_482762_482799	I	482762	482799	37	-1.63884
II_2759262_2759391	II	2759262	2759391	129	-1.57781
I_3268814_3268833	I	3268814	3268833	19	-1.63826
I_937258_937306	I	937258	937306	48	-1.63784
II_2122834_2122963	II	2122834	2122963	129	-1.41313
I_3231143_3231272	I	3231143	3231272	129	-1.12864
II_4343812_4343941	II	4343812	4343941	129	-1.11095
I_456636_456765	I	456636	456765	129	-1.08447
III_1684107_1684236	III	1684107	1684236	129	-1.06844
III_1465987_1466116	III	1465987	1466116	129	-1.01451
I_653344_653474	I	653344	653474	130	-2.4256
I_1366644_1366663	I	1366644	1366663	19	-1.63098
I_617627_617757	I	617627	617757	130	-2.03493
I_4676102_4676119	I	4676102	4676119	17	-1.62946
I_3072694_3072824	I	3072694	3072824	130	-1.46331
I_3671523_3671653	I	3671523	3671653	130	-1.29755
I_3924128_3924258	I	3924128	3924258	130	-1.2821
I_5052368_5052498	I	5052368	5052498	130	-1.02947
III_2257718_2257849	III	2257718	2257849	131	-2.03505
II_1558681_1558812	II	1558681	1558812	131	-1.76473
II_1147360_1147491	II	1147360	1147491	131	-1.63023
I_5325112_5325243	I	5325112	5325243	131	-1.42086
II_3548601_3548626	II	3548601	3548626	25	-1.62608
I_5186123_5186254	I	5186123	5186254	131	-1.32561
III_1808843_1808975	III	1808843	1808975	132	-2.69821
II_1831575_1831593	II	1831575	1831593	18	-1.62568
II_616674_616806	II	616674	616806	132	-2.33919
I_4745053_4745070	I	4745053	4745070	17	-1.62505
III_664345_664477	III	664345	664477	132	-2.23719
II_4243593_4243725	II	4243593	4243725	132	-1.89699
II_861922_861941	II	861922	861941	19	-1.62416
I_3747807_3747939	I	3747807	3747939	132	-1.72971
II_3910136_3910175	II	3910136	3910175	39	-1.62289
III_987850_987982	III	987850	987982	132	-1.52077
I_3876193_3876325	I	3876193	3876325	132	-1.48675
I_2111296_2111428	I	2111296	2111428	132	-1.36933
II_2778167_2778203	II	2778167	2778203	36	-1.62163
II_1641606_1641628	II	1641606	1641628	22	-1.62148
III_1308101_1308233	III	1308101	1308233	132	-1.3138
III_761576_761602	III	761576	761602	26	-1.62089
I_489881_489904	I	489881	489904	23	-1.62073
I_3226307_3226439	I	3226307	3226439	132	-1.16298
III_1866818_1866840	III	1866818	1866840	22	-1.61989
I_3995296_3995328	I	3995296	3995328	32	-1.61969
III_2041003_2041136	III	2041003	2041136	133	-2.49737
I_2411222_2411246	I	2411222	2411246	24	-1.61882
III_702449_702582	III	702449	702582	133	-1.65633
I_4565464_4565597	I	4565464	4565597	133	-1.61456
II_3517283_3517416	II	3517283	3517416	133	-1.4409
II_4316094_4316111	II	4316094	4316111	17	-1.61783
I_1704139_1704272	I	1704139	1704272	133	-1.38372
III_1395642_1395663	III	1395642	1395663	21	-1.61778
III_756597_756730	III	756597	756730	133	-1.32231
II_1531365_1531385	II	1531365	1531385	20	-1.61686
II_2777164_2777298	II	2777164	2777298	134	-2.13275
III_1326956_1326975	III	1326956	1326975	19	-1.61563
I_5367299_5367433	I	5367299	5367433	134	-2.02545
III_1877703_1877749	III	1877703	1877749	46	-1.61505
I_4143190_4143324	I	4143190	4143324	134	-1.7297
I_99251_99385	I	99251	99385	134	-1.68249
I_329607_329741	I	329607	329741	134	-1.4342
II_1379295_1379429	II	1379295	1379429	134	-1.16813
III_968520_968536	III	968520	968536	16	-1.61373
II_4351718_4351853	II	4351718	4351853	135	-2.53633
II_3900909_3900926	II	3900909	3900926	17	-1.61272
II_4222610_4222745	II	4222610	4222745	135	-2.22738
III_210139_210178	III	210139	210178	39	-1.61194
I_236062_236197	I	236062	236197	135	-1.88835
II_3557644_3557664	II	3557644	3557664	20	-1.6113
II_1078979_1079114	II	1078979	1079114	135	-1.865
I_1470238_1470373	I	1470238	1470373	135	-1.81027
III_274772_274907	III	274772	274907	135	-1.5788
II_3914569_3914704	II	3914569	3914704	135	-1.53794
I_1476150_1476285	I	1476150	1476285	135	-1.11356
II_2266177_2266313	II	2266177	2266313	136	-1.29536
III_2147724_2147861	III	2147724	2147861	137	-2.31701
I_1004760_1004897	I	1004760	1004897	137	-2.23415
II_1675580_1675630	II	1675580	1675630	50	-1.60842
III_784127_784147	III	784127	784147	20	-1.60807
I_3959140_3959181	I	3959140	3959181	41	-1.60782
II_1803354_1803491	II	1803354	1803491	137	-2.09701
III_939747_939884	III	939747	939884	137	-1.87527
III_1844710_1844737	III	1844710	1844737	27	-1.60636
I_2717885_2717905	I	2717885	2717905	20	-1.60535
I_1263303_1263440	I	1263303	1263440	137	-1.28404
II_2451893_2452031	II	2451893	2452031	138	-2.65033
III_2180374_2180512	III	2180374	2180512	138	-1.06858
I_5113000_5113138	I	5113000	5113138	138	-1.04889
II_1079431_1079569	II	1079431	1079569	138	-1.01731
I_576980_577000	I	576980	577000	20	-1.60152
I_3331672_3331694	I	3331672	3331694	22	-1.60107
III_730720_730745	III	730720	730745	25	-1.60056
II_2766348_2766365	II	2766348	2766365	17	-1.59996
I_3959574_3959713	I	3959574	3959713	139	-2.34174
II_193653_193792	II	193653	193792	139	-2.02225
I_869942_870081	I	869942	870081	139	-1.55634
I_2876910_2877049	I	2876910	2877049	139	-1.55086
II_578394_578533	II	578394	578533	139	-1.39068
II_3939231_3939370	II	3939231	3939370	139	-1.19157
I_1906912_1907052	I	1906912	1907052	140	-2.01581
III_656455_656595	III	656455	656595	140	-1.81954
I_2892387_2892405	I	2892387	2892405	18	-1.59602
I_133863_133891	I	133863	133891	28	-1.59563
III_77652_77672	III	77652	77672	20	-1.59423
II_2736381_2736521	II	2736381	2736521	140	-1.55319
III_1211766_1211906	III	1211766	1211906	140	-1.23788
II_73594_73610	II	73594	73610	16	-1.59399
I_5387322_5387462	I	5387322	5387462	140	-1.15393
II_2262169_2262189	II	2262169	2262189	20	-1.59372
I_631368_631411	I	631368	631411	43	-1.59336
I_2103567_2103587	I	2103567	2103587	20	-1.59299
III_644900_644916	III	644900	644916	16	-1.59212
II_432377_432518	II	432377	432518	141	-2.20117
II_1532922_1533063	II	1532922	1533063	141	-1.94263
III_1847894_1848035	III	1847894	1848035	141	-1.90757
III_1882298_1882439	III	1882298	1882439	141	-1.77587
II_4383832_4383875	II	4383832	4383875	43	-1.59022
II_2915791_2915932	II	2915791	2915932	141	-1.77475
I_2489086_2489227	I	2489086	2489227	141	-1.46683
III_1394357_1394377	III	1394357	1394377	20	-1.58852
I_3914679_3914699	I	3914679	3914699	20	-1.58834
I_342588_342629	I	342588	342629	41	-1.58824
II_3037766_3037907	II	3037766	3037907	141	-1.42166
I_3285748_3285785	I	3285748	3285785	37	-1.58666
I_4689208_4689258	I	4689208	4689258	50	-1.58659
I_3729164_3729305	I	3729164	3729305	141	-1.32364
I_3475013_3475155	I	3475013	3475155	142	-2.15009
II_4491396_4491418	II	4491396	4491418	22	-1.58581
I_3176452_3176472	I	3176452	3176472	20	-1.58552
II_1296067_1296092	II	1296067	1296092	25	-1.5853
I_2907254_2907396	I	2907254	2907396	142	-1.896
III_662291_662310	III	662291	662310	19	-1.58375
II_4130667_4130809	II	4130667	4130809	142	-1.76789
III_2210250_2210392	III	2210250	2210392	142	-1.75041
III_532379_532521	III	532379	532521	142	-1.7494
I_4328476_4328501	I	4328476	4328501	25	-1.58161
I_3840916_3841058	I	3840916	3841058	142	-1.67563
I_3491459_3491498	I	3491459	3491498	39	-1.58148
I_3134833_3134975	I	3134833	3134975	142	-1.62674
I_5391991_5392133	I	5391991	5392133	142	-1.62565
I_3581709_3581729	I	3581709	3581729	20	-1.57988
I_775134_775167	I	775134	775167	33	-1.5797
II_441090_441113	II	441090	441113	23	-1.57958
I_4207970_4207987	I	4207970	4207987	17	-1.57951
I_4546154_4546196	I	4546154	4546196	42	-1.5791
II_1951834_1951976	II	1951834	1951976	142	-1.59404
I_1665710_1665852	I	1665710	1665852	142	-1.57016
II_546967_547109	II	546967	547109	142	-1.01033
I_684378_684397	I	684378	684397	19	-1.57842
I_1101734_1101752	I	1101734	1101752	18	-1.57828
I_4195231_4195374	I	4195231	4195374	143	-2.58277
I_2803775_2803918	I	2803775	2803918	143	-2.29882
II_354086_354107	II	354086	354107	21	-1.57693
I_5325491_5325634	I	5325491	5325634	143	-1.97336
I_5366483_5366626	I	5366483	5366626	143	-1.96943
III_2324824_2324967	III	2324824	2324967	143	-1.73672
II_2117006_2117149	II	2117006	2117149	143	-1.63905
I_3515493_3515514	I	3515493	3515514	21	-1.57267
II_4228589_4228732	II	4228589	4228732	143	-1.46676
II_1871512_1871553	II	1871512	1871553	41	-1.57163
I_3040987_3041130	I	3040987	3041130	143	-1.34438
II_1825769_1825912	II	1825769	1825912	143	-1.08805
II_4357806_4357823	II	4357806	4357823	17	-1.57033
II_2906711_2906754	II	2906711	2906754	43	-1.57029
III_1684456_1684599	III	1684456	1684599	143	-1.03891
I_4667198_4667234	I	4667198	4667234	36	-1.56962
II_1344295_1344439	II	1344295	1344439	144	-2.46503
III_614333_614353	III	614333	614353	20	-1.5688
III_2012077_2012094	III	2012077	2012094	17	-1.5687
I_342169_342313	I	342169	342313	144	-2.35331
II_1826964_1827108	II	1826964	1827108	144	-2.20819
III_2221734_2221756	III	2221734	2221756	22	-1.56721
I_946047_946063	I	946047	946063	16	-1.56681
III_2269509_2269535	III	2269509	2269535	26	-1.56607
III_2046451_2046595	III	2046451	2046595	144	-2.09485
II_2435230_2435248	II	2435230	2435248	18	-1.56544
II_3978662_3978701	II	3978662	3978701	39	-1.56532
I_4897859_4898003	I	4897859	4898003	144	-1.97343
II_1691209_1691353	II	1691209	1691353	144	-1.85086
II_1356006_1356150	II	1356006	1356150	144	-1.67712
II_818643_818787	II	818643	818787	144	-1.50287
I_1834496_1834537	I	1834496	1834537	41	-1.56317
I_95300_95317	I	95300	95317	17	-1.5628
I_1876911_1876933	I	1876911	1876933	22	-1.56236
II_409309_409453	II	409309	409453	144	-1.40138
II_2548081_2548103	II	2548081	2548103	22	-1.5617
II_2098676_2098820	II	2098676	2098820	144	-1.32114
I_1051548_1051692	I	1051548	1051692	144	-1.26544
I_723709_723853	I	723709	723853	144	-1.24372
II_4296611_4296756	II	4296611	4296756	145	-2.22473
I_1737164_1737207	I	1737164	1737207	43	-1.55903
III_790662_790807	III	790662	790807	145	-1.86376
II_2446348_2446493	II	2446348	2446493	145	-1.85213
I_1103857_1103878	I	1103857	1103878	21	-1.55796
III_1361568_1361591	III	1361568	1361591	23	-1.55734
I_849302_849447	I	849302	849447	145	-1.82036
II_2827292_2827437	II	2827292	2827437	145	-1.4392
I_3301581_3301726	I	3301581	3301726	145	-1.41351
II_2500960_2500978	II	2500960	2500978	18	-1.55398
I_2576176_2576321	I	2576176	2576321	145	-1.35024
I_769930_769948	I	769930	769948	18	-1.55378
II_2034891_2035036	II	2034891	2035036	145	-1.29057
II_1808324_1808343	II	1808324	1808343	19	-1.55327
II_1472769_1472914	II	1472769	1472914	145	-1.21058
II_1510099_1510244	II	1510099	1510244	145	-1.20024
II_396091_396236	II	396091	396236	145	-1.14894
I_1956831_1956976	I	1956831	1956976	145	-1.13397
I_2671629_2671774	I	2671629	2671774	145	-1.03353
I_578260_578406	I	578260	578406	146	-2.19684
I_4904247_4904393	I	4904247	4904393	146	-1.95709
II_1828160_1828182	II	1828160	1828182	22	-1.54861
I_1791866_1791887	I	1791866	1791887	21	-1.54788
III_678517_678663	III	678517	678663	146	-1.90688
I_1083955_1084101	I	1083955	1084101	146	-1.88921
II_2117774_2117793	II	2117774	2117793	19	-1.54643
I_187605_187751	I	187605	187751	146	-1.73889
I_3869201_3869221	I	3869201	3869221	20	-1.54578
III_1198750_1198775	III	1198750	1198775	25	-1.54476
I_2605276_2605422	I	2605276	2605422	146	-1.69745
I_3877215_3877361	I	3877215	3877361	146	-1.3638
I_3881344_3881362	I	3881344	3881362	18	-1.54405
I_1824463_1824609	I	1824463	1824609	146	-1.30184
II_458718_458864	II	458718	458864	146	-1.29116
II_4419863_4419886	II	4419863	4419886	23	-1.54248
II_4115010_4115036	II	4115010	4115036	26	-1.54238
II_3308647_3308793	II	3308647	3308793	146	-1.2208
I_3875577_3875621	I	3875577	3875621	44	-1.54227
III_228894_229041	III	228894	229041	147	-2.49072
III_766231_766255	III	766231	766255	24	-1.54208
I_2720111_2720258	I	2720111	2720258	147	-1.88314
II_780009_780156	II	780009	780156	147	-1.8062
II_4391218_4391365	II	4391218	4391365	147	-1.69909
II_1274092_1274239	II	1274092	1274239	147	-1.66029
I_2857631_2857656	I	2857631	2857656	25	-1.54073
III_1992408_1992555	III	1992408	1992555	147	-1.59621
II_2030834_2030852	II	2030834	2030852	18	-1.53974
II_1206795_1206942	II	1206795	1206942	147	-1.56754
II_2425824_2425971	II	2425824	2425971	147	-1.51849
II_3350685_3350832	II	3350685	3350832	147	-1.51127
I_2700241_2700389	I	2700241	2700389	148	-2.47241
II_4178145_4178163	II	4178145	4178163	18	-1.53902
I_3796063_3796102	I	3796063	3796102	39	-1.53874
I_1993117_1993160	I	1993117	1993160	43	-1.53858
III_1629810_1629958	III	1629810	1629958	148	-2.26421
III_882908_883056	III	882908	883056	148	-2.09813
II_1199430_1199578	II	1199430	1199578	148	-2.02611
II_739061_739080	II	739061	739080	19	-1.53787
I_4860071_4860219	I	4860071	4860219	148	-1.54119
III_60351_60372	III	60351	60372	21	-1.53675
II_3287519_3287667	II	3287519	3287667	148	-1.21223
I_3743968_3744116	I	3743968	3744116	148	-1.04311
III_1959940_1960089	III	1959940	1960089	149	-2.10071
III_2158645_2158794	III	2158645	2158794	149	-2.00542
I_2173812_2173961	I	2173812	2173961	149	-1.90087
III_558768_558784	III	558768	558784	16	-1.53377
II_2059608_2059757	II	2059608	2059757	149	-1.76419
II_355992_356034	II	355992	356034	42	-1.53356
II_4409702_4409851	II	4409702	4409851	149	-1.50293
I_2510978_2511127	I	2510978	2511127	149	-1.0638
I_767315_767465	I	767315	767465	150	-2.24488
II_754478_754628	II	754478	754628	150	-2.1181
II_2908640_2908790	II	2908640	2908790	150	-1.99749
I_87455_87605	I	87455	87605	150	-1.57592
II_3096370_3096520	II	3096370	3096520	150	-1.48253
I_2151858_2152008	I	2151858	2152008	150	-1.21743
II_2854132_2854282	II	2854132	2854282	150	-1.1045
II_637185_637335	II	637185	637335	150	-1.01411
II_292704_292722	II	292704	292722	18	-1.52828
I_4153011_4153162	I	4153011	4153162	151	-2.59832
I_1890316_1890467	I	1890316	1890467	151	-2.15463
II_3917010_3917030	II	3917010	3917030	20	-1.52765
II_719236_719387	II	719236	719387	151	-2.01099
II_1810348_1810499	II	1810348	1810499	151	-1.80298
I_892134_892285	I	892134	892285	151	-1.57885
II_1324817_1324839	II	1324817	1324839	22	-1.52724
III_144151_144302	III	144151	144302	151	-1.47095
III_1417198_1417240	III	1417198	1417240	42	-1.52699
II_63438_63589	II	63438	63589	151	-1.2991
I_5176257_5176409	I	5176257	5176409	152	-1.96524
II_3104956_3104973	II	3104956	3104973	17	-1.52482
III_816335_816351	III	816335	816351	16	-1.5239
I_1663734_1663886	I	1663734	1663886	152	-1.91216
II_3006072_3006093	II	3006072	3006093	21	-1.52247
II_2752286_2752309	II	2752286	2752309	23	-1.52224
I_4862352_4862371	I	4862352	4862371	19	-1.52202
I_4291765_4291917	I	4291765	4291917	152	-1.74888
II_575198_575350	II	575198	575350	152	-1.5417
III_2040035_2040187	III	2040035	2040187	152	-1.52141
II_2503782_2503934	II	2503782	2503934	152	-1.47872
III_102605_102625	III	102605	102625	20	-1.52123
I_3095145_3095161	I	3095145	3095161	16	-1.52088
II_4109773_4109925	II	4109773	4109925	152	-1.45246
II_2794663_2794815	II	2794663	2794815	152	-1.20876
I_3890930_3890963	I	3890930	3890963	33	-1.52007
III_1868490_1868509	III	1868490	1868509	19	-1.51995
III_838944_838965	III	838944	838965	21	-1.51992
III_2053392_2053544	III	2053392	2053544	152	-1.14022
II_1748478_1748630	II	1748478	1748630	152	-1.11651
I_4196230_4196383	I	4196230	4196383	153	-2.27653
II_4047670_4047823	II	4047670	4047823	153	-2.06169
II_227858_227874	II	227858	227874	16	-1.51708
I_2959721_2959739	I	2959721	2959739	18	-1.51696
II_1323532_1323553	II	1323532	1323553	21	-1.51593
I_4940527_4940544	I	4940527	4940544	17	-1.51557
I_775994_776016	I	775994	776016	22	-1.51473
III_1863509_1863662	III	1863509	1863662	153	-1.78029
III_1738358_1738511	III	1738358	1738511	153	-1.57409
II_526064_526114	II	526064	526114	50	-1.51412
II_882103_882256	II	882103	882256	153	-1.53315
III_2289313_2289466	III	2289313	2289466	153	-1.52951
I_5487080_5487097	I	5487080	5487097	17	-1.51236
I_4671419_4671438	I	4671419	4671438	19	-1.51199
III_2357222_2357375	III	2357222	2357375	153	-1.50186
III_242780_242934	III	242780	242934	154	-1.92768
I_4787023_4787177	I	4787023	4787177	154	-1.49609
II_912203_912223	II	912203	912223	20	-1.51043
I_4518534_4518688	I	4518534	4518688	154	-1.45535
II_2931682_2931704	II	2931682	2931704	22	-1.50995
III_210743_210782	III	210743	210782	39	-1.50962
III_320202_320356	III	320202	320356	154	-1.39777
I_4139264_4139418	I	4139264	4139418	154	-1.38606
II_2608137_2608156	II	2608137	2608156	19	-1.50822
I_2993264_2993419	I	2993264	2993419	155	-2.19797
I_3316645_3316800	I	3316645	3316800	155	-2.15195
III_2021872_2022027	III	2021872	2022027	155	-1.95754
III_1855274_1855294	III	1855274	1855294	20	-1.50601
III_695755_695910	III	695755	695910	155	-1.94378
I_3020351_3020506	I	3020351	3020506	155	-1.87827
I_4596075_4596230	I	4596075	4596230	155	-1.58795
II_2864221_2864237	II	2864221	2864237	16	-1.50522
III_1394910_1395065	III	1394910	1395065	155	-1.54707
II_1202843_1202998	II	1202843	1202998	155	-1.53967
III_1766774_1766795	III	1766774	1766795	21	-1.50405
I_4775544_4775699	I	4775544	4775699	155	-1.46013
I_1020849_1021004	I	1020849	1021004	155	-1.02648
II_4419482_4419529	II	4419482	4419529	47	-1.50347
III_2043083_2043238	III	2043083	2043238	155	-1.00831
I_2971376_2971532	I	2971376	2971532	156	-2.39864
III_618605_618761	III	618605	618761	156	-2.11141
I_770513_770532	I	770513	770532	19	-1.50286
III_869512_869668	III	869512	869668	156	-1.9966
I_1440571_1440727	I	1440571	1440727	156	-1.92776
I_402249_402405	I	402249	402405	156	-1.78792
III_1554484_1554504	III	1554484	1554504	20	-1.50154
II_153270_153288	II	153270	153288	18	-1.50142
III_2267038_2267057	III	2267038	2267057	19	-1.50127
I_584544_584700	I	584544	584700	156	-1.18241
I_5317709_5317865	I	5317709	5317865	156	-1.0506
I_3394676_3394833	I	3394676	3394833	157	-2.11477
I_3578171_3578328	I	3578171	3578328	157	-1.77097
I_3850849_3851006	I	3850849	3851006	157	-1.40194
I_2983293_2983450	I	2983293	2983450	157	-1.30088
I_1282963_1283120	I	1282963	1283120	157	-1.23526
I_5148652_5148809	I	5148652	5148809	157	-1.16944
III_976755_976787	III	976755	976787	32	-1.49445
I_1974069_1974226	I	1974069	1974226	157	-1.09456
II_4157155_4157313	II	4157155	4157313	158	-1.52814
III_1655540_1655698	III	1655540	1655698	158	-1.01546
II_1856913_1857072	II	1856913	1857072	159	-1.76573
III_2178290_2178449	III	2178290	2178449	159	-1.72397
I_174695_174745	I	174695	174745	50	-1.49091
II_2045308_2045467	II	2045308	2045467	159	-1.64457
II_2563196_2563355	II	2563196	2563355	159	-1.12534
I_1701712_1701871	I	1701712	1701871	159	-1.11436
II_1151027_1151187	II	1151027	1151187	160	-2.38775
II_344309_344469	II	344309	344469	160	-1.92699
I_4919390_4919550	I	4919390	4919550	160	-1.79906
II_2484460_2484620	II	2484460	2484620	160	-1.76644
I_3443133_3443293	I	3443133	3443293	160	-1.61686
I_3238438_3238598	I	3238438	3238598	160	-1.38749
II_1389342_1389502	II	1389342	1389502	160	-1.24866
III_617422_617582	III	617422	617582	160	-1.07914
I_1402979_1403140	I	1402979	1403140	161	-2.15597
I_158541_158702	I	158541	158702	161	-1.98408
II_128118_128279	II	128118	128279	161	-1.94533
III_2137836_2137997	III	2137836	2137997	161	-1.80001
II_1964708_1964869	II	1964708	1964869	161	-1.79483
II_57093_57254	II	57093	57254	161	-1.71955
I_5443667_5443828	I	5443667	5443828	161	-1.55452
II_3365687_3365848	II	3365687	3365848	161	-1.54021
I_1444502_1444663	I	1444502	1444663	161	-1.52952
II_3312895_3313056	II	3312895	3313056	161	-1.34771
II_2180728_2180890	II	2180728	2180890	162	-1.97677
II_1946747_1946909	II	1946747	1946909	162	-1.63257
III_752197_752359	III	752197	752359	162	-1.38846
II_2146042_2146204	II	2146042	2146204	162	-1.32873
I_5385613_5385775	I	5385613	5385775	162	-1.0392
II_147677_147840	II	147677	147840	163	-1.52975
I_2794802_2794842	I	2794802	2794842	40	-1.47755
III_1033518_1033681	III	1033518	1033681	163	-1.49513
II_1244634_1244676	II	1244634	1244676	42	-1.47736
III_1197685_1197848	III	1197685	1197848	163	-1.41958
II_597171_597334	II	597171	597334	163	-1.3834
I_4939190_4939353	I	4939190	4939353	163	-1.0094
I_617311_617475	I	617311	617475	164	-2.75965
I_5017932_5018096	I	5017932	5018096	164	-2.35906
I_2617313_2617363	I	2617313	2617363	50	-1.47147
I_1360921_1361085	I	1360921	1361085	164	-1.81642
II_1969729_1969893	II	1969729	1969893	164	-1.65036
III_574482_574646	III	574482	574646	164	-1.23133
I_2802044_2802082	I	2802044	2802082	38	-1.47072
II_1264120_1264284	II	1264120	1264284	164	-1.02332
I_5288059_5288223	I	5288059	5288223	164	-1.01574
II_2826412_2826577	II	2826412	2826577	165	-2.14918
I_3456129_3456294	I	3456129	3456294	165	-1.74961
II_186765_186930	II	186765	186930	165	-1.59414
I_2063790_2063955	I	2063790	2063955	165	-1.5786
I_1708646_1708811	I	1708646	1708811	165	-1.52129
III_89601_89766	III	89601	89766	165	-1.51878
III_2183028_2183193	III	2183028	2183193	165	-1.38836
I_157955_158120	I	157955	158120	165	-1.37141
II_4231716_4231881	II	4231716	4231881	165	-1.2637
I_1418802_1418967	I	1418802	1418967	165	-1.12563
II_2291304_2291469	II	2291304	2291469	165	-1.09728
II_1063770_1063814	II	1063770	1063814	44	-1.46449
III_430222_430388	III	430222	430388	166	-1.90235
I_4140845_4141011	I	4140845	4141011	166	-1.85243
I_106636_106802	I	106636	106802	166	-1.71323
I_5247568_5247734	I	5247568	5247734	166	-1.6217
II_467639_467805	II	467639	467805	166	-1.56233
I_3548950_3549116	I	3548950	3549116	166	-1.46493
I_3618885_3619051	I	3618885	3619051	166	-1.45555
I_1820398_1820564	I	1820398	1820564	166	-1.36063
II_2426330_2426496	II	2426330	2426496	166	-1.18991
I_3191304_3191470	I	3191304	3191470	166	-1.10562
I_2689499_2689666	I	2689499	2689666	167	-2.09769
II_3770000_3770167	II	3770000	3770167	167	-2.0854
I_5270074_5270241	I	5270074	5270241	167	-1.90683
II_4437404_4437571	II	4437404	4437571	167	-1.71544
I_2605543_2605710	I	2605543	2605710	167	-1.70702
II_3637742_3637909	II	3637742	3637909	167	-1.01707
II_3140092_3140259	II	3140092	3140259	167	-1.00146
I_4253616_4253784	I	4253616	4253784	168	-2.00278
III_2200842_2200886	III	2200842	2200886	44	-1.45517
I_555077_555245	I	555077	555245	168	-1.96472
II_2506662_2506830	II	2506662	2506830	168	-1.69285
I_4365522_4365690	I	4365522	4365690	168	-1.68416
I_304210_304378	I	304210	304378	168	-1.6795
III_296533_296701	III	296533	296701	168	-1.41812
I_1453373_1453419	I	1453373	1453419	46	-1.45166
III_2069396_2069564	III	2069396	2069564	168	-1.37916
II_3493744_3493912	II	3493744	3493912	168	-1.21686
I_381498_381667	I	381498	381667	169	-1.97726
II_2225205_2225255	II	2225205	2225255	50	-1.44876
I_4993543_4993563	I	4993543	4993563	20	-1.44866
III_1964807_1964976	III	1964807	1964976	169	-1.95983
I_4705946_4706115	I	4705946	4706115	169	-1.48434
II_947474_947515	II	947474	947515	41	-1.44709
III_1854587_1854756	III	1854587	1854756	169	-1.34177
I_2405959_2406128	I	2405959	2406128	169	-1.2386
I_3702330_3702499	I	3702330	3702499	169	-1.10466
I_1192004_1192174	I	1192004	1192174	170	-2.1871
II_3112268_3112438	II	3112268	3112438	170	-1.79591
I_914739_914909	I	914739	914909	170	-1.78871
II_2739560_2739730	II	2739560	2739730	170	-1.71483
III_2052638_2052808	III	2052638	2052808	170	-1.71164
II_2189518_2189688	II	2189518	2189688	170	-1.51946
I_4721160_4721330	I	4721160	4721330	170	-1.35627
II_4047242_4047412	II	4047242	4047412	170	-1.21952
III_1662666_1662836	III	1662666	1662836	170	-1.16939
II_1734024_1734195	II	1734024	1734195	171	-2.57013
III_782648_782819	III	782648	782819	171	-1.78349
I_4422539_4422710	I	4422539	4422710	171	-1.77926
I_81985_82156	I	81985	82156	171	-1.465
I_1733898_1733934	I	1733898	1733934	36	-1.43249
I_4279533_4279704	I	4279533	4279704	171	-1.35641
III_1812679_1812851	III	1812679	1812851	172	-2.42024
I_2144974_2145146	I	2144974	2145146	172	-2.21991
III_2072473_2072645	III	2072473	2072645	172	-1.77108
I_3071109_3071281	I	3071109	3071281	172	-1.53837
I_4496588_4496760	I	4496588	4496760	172	-1.30341
I_235122_235294	I	235122	235294	172	-1.22475
I_2542686_2542859	I	2542686	2542859	173	-2.49195
I_4287446_4287619	I	4287446	4287619	173	-1.824
I_1076714_1076887	I	1076714	1076887	173	-1.81754
II_3208832_3209005	II	3208832	3209005	173	-1.78415
III_966696_966869	III	966696	966869	173	-1.46034
I_5426420_5426593	I	5426420	5426593	173	-1.04933
III_1861940_1862114	III	1861940	1862114	174	-2.33519
II_2826785_2826959	II	2826785	2826959	174	-2.27031
III_1809151_1809325	III	1809151	1809325	174	-2.24761
III_937121_937295	III	937121	937295	174	-2.08678
III_1430831_1431005	III	1430831	1431005	174	-1.92143
III_482809_482983	III	482809	482983	174	-1.5597
I_5158165_5158339	I	5158165	5158339	174	-1.45218
III_2423183_2423357	III	2423183	2423357	174	-1.35434
II_2848210_2848384	II	2848210	2848384	174	-1.24665
III_1710384_1710422	III	1710384	1710422	38	-1.41763
II_1148484_1148658	II	1148484	1148658	174	-1.20324
II_1010111_1010285	II	1010111	1010285	174	-1.16512
I_4540453_4540628	I	4540453	4540628	175	-1.9088
III_1306010_1306185	III	1306010	1306185	175	-1.68149
I_3360977_3361152	I	3360977	3361152	175	-1.38915
I_2401625_2401800	I	2401625	2401800	175	-1.219
I_876705_876881	I	876705	876881	176	-1.65139
I_1599425_1599601	I	1599425	1599601	176	-1.47741
III_120017_120193	III	120017	120193	176	-1.39028
II_3868691_3868867	II	3868691	3868867	176	-1.3263
I_240606_240782	I	240606	240782	176	-1.07796
I_2668931_2668957	I	2668931	2668957	26	-1.40936
II_339959_340136	II	339959	340136	177	-2.40462
I_361482_361659	I	361482	361659	177	-2.00156
III_1718282_1718459	III	1718282	1718459	177	-1.67145
I_2625041_2625218	I	2625041	2625218	177	-1.65515
II_3244938_3245115	II	3244938	3245115	177	-1.48578
I_1238720_1238897	I	1238720	1238897	177	-1.21834
I_4954377_4954554	I	4954377	4954554	177	-1.11813
I_1210571_1210748	I	1210571	1210748	177	-1.00105
I_3798444_3798622	I	3798444	3798622	178	-2.27777
I_2709494_2709672	I	2709494	2709672	178	-2.18228
III_2066800_2066978	III	2066800	2066978	178	-1.60387
I_1957150_1957328	I	1957150	1957328	178	-1.20067
I_2665418_2665596	I	2665418	2665596	178	-1.10559
I_1831878_1832057	I	1831878	1832057	179	-1.96472
III_1372909_1373088	III	1372909	1373088	179	-1.64017
I_4053283_4053462	I	4053283	4053462	179	-1.54231
II_333971_334150	II	333971	334150	179	-1.45379
I_4201881_4201926	I	4201881	4201926	45	-1.39618
I_3245501_3245680	I	3245501	3245680	179	-1.19178
III_346268_346305	III	346268	346305	37	-1.39405
II_2083644_2083824	II	2083644	2083824	180	-2.20103
II_3283172_3283352	II	3283172	3283352	180	-1.88017
I_5021856_5022036	I	5021856	5022036	180	-1.86449
I_2095298_2095478	I	2095298	2095478	180	-1.85328
III_1862350_1862530	III	1862350	1862530	180	-1.82542
I_3498852_3499032	I	3498852	3499032	180	-1.61497
I_2030891_2031071	I	2030891	2031071	180	-1.43714
I_1438155_1438335	I	1438155	1438335	180	-1.20351
I_4240849_4241029	I	4240849	4241029	180	-1.02357
I_4843581_4843762	I	4843581	4843762	181	-1.82062
I_4299580_4299761	I	4299580	4299761	181	-1.61619
II_539021_539202	II	539021	539202	181	-1.22054
II_2339906_2340088	II	2339906	2340088	182	-2.59861
I_3821442_3821624	I	3821442	3821624	182	-1.75354
III_2125739_2125921	III	2125739	2125921	182	-1.66463
III_2024949_2024990	III	2024949	2024990	41	-1.38811
III_2248234_2248416	III	2248234	2248416	182	-1.34217
II_493709_493892	II	493709	493892	183	-1.92531
II_1760493_1760676	II	1760493	1760676	183	-1.90011
III_867012_867195	III	867012	867195	183	-1.80021
I_2813100_2813283	I	2813100	2813283	183	-1.64165
I_4178747_4178930	I	4178747	4178930	183	-1.60949
I_633042_633225	I	633042	633225	183	-1.35251
I_2851798_2851981	I	2851798	2851981	183	-1.20815
II_715778_715800	II	715778	715800	22	-1.38149
I_4910943_4911126	I	4910943	4911126	183	-1.19307
I_522846_523029	I	522846	523029	183	-1.12906
I_2664672_2664856	I	2664672	2664856	184	-1.79331
I_4239058_4239242	I	4239058	4239242	184	-1.69101
III_66882_67066	III	66882	67066	184	-1.03051
I_823312_823497	I	823312	823497	185	-2.0174
I_1453654_1453839	I	1453654	1453839	185	-1.83141
I_4994788_4994973	I	4994788	4994973	185	-1.23414
III_1589240_1589425	III	1589240	1589425	185	-1.00202
I_215782_215968	I	215782	215968	186	-1.77887
III_2179736_2179923	III	2179736	2179923	187	-1.76244
I_1381593_1381780	I	1381593	1381780	187	-1.70524
II_2983728_2983915	II	2983728	2983915	187	-1.48233
I_3573983_3574170	I	3573983	3574170	187	-1.46219
III_2155328_2155515	III	2155328	2155515	187	-1.39916
II_585960_586147	II	585960	586147	187	-1.33227
I_4901456_4901643	I	4901456	4901643	187	-1.29039
II_1920383_1920570	II	1920383	1920570	187	-1.14402
II_1477542_1477729	II	1477542	1477729	187	-1.04151
I_1785323_1785510	I	1785323	1785510	187	-1.01042
I_1003874_1004062	I	1003874	1004062	188	-1.94832
I_1849785_1849973	I	1849785	1849973	188	-1.90657
II_846936_847124	II	846936	847124	188	-1.81853
II_197147_197335	II	197147	197335	188	-1.76129
II_2159701_2159889	II	2159701	2159889	188	-1.04548
I_2176912_2176954	I	2176912	2176954	42	-1.36558
II_3810890_3811079	II	3810890	3811079	189	-1.73947
II_2261366_2261555	II	2261366	2261555	189	-1.13704
I_3722258_3722448	I	3722258	3722448	190	-2.11897
I_4599885_4599924	I	4599885	4599924	39	-1.36457
III_397186_397376	III	397186	397376	190	-2.00307
I_4093792_4093982	I	4093792	4093982	190	-1.88552
II_2338735_2338925	II	2338735	2338925	190	-1.67765
I_2892951_2893141	I	2892951	2893141	190	-1.66447
II_413306_413496	II	413306	413496	190	-1.62572
II_1699307_1699497	II	1699307	1699497	190	-1.32706
I_4515146_4515336	I	4515146	4515336	190	-1.27814
I_4056635_4056825	I	4056635	4056825	190	-1.24993
I_1348594_1348785	I	1348594	1348785	191	-1.8523
I_5059114_5059305	I	5059114	5059305	191	-1.81709
I_4105760_4105951	I	4105760	4105951	191	-1.44484
II_2885810_2886001	II	2885810	2886001	191	-1.30671
III_2029139_2029330	III	2029139	2029330	191	-1.15108
III_2180716_2180908	III	2180716	2180908	192	-1.98727
II_447156_447348	II	447156	447348	192	-1.90772
I_1955073_1955265	I	1955073	1955265	192	-1.86253
III_1502236_1502428	III	1502236	1502428	192	-1.85368
III_1878201_1878393	III	1878201	1878393	192	-1.58052
II_1406070_1406262	II	1406070	1406262	192	-1.51042
II_588216_588408	II	588216	588408	192	-1.49306
I_5138081_5138273	I	5138081	5138273	192	-1.20582
II_3556902_3557094	II	3556902	3557094	192	-1.06513
I_2584928_2585120	I	2584928	2585120	192	-1.02374
I_1492112_1492305	I	1492112	1492305	193	-1.26257
II_605040_605074	II	605040	605074	34	-1.35069
III_1401139_1401333	III	1401139	1401333	194	-2.19079
I_5428140_5428334	I	5428140	5428334	194	-2.07769
I_3416302_3416496	I	3416302	3416496	194	-1.61491
II_2888144_2888174	II	2888144	2888174	30	-1.34891
I_5309061_5309255	I	5309061	5309255	194	-1.36323
III_1875914_1876108	III	1875914	1876108	194	-1.15577
I_5496258_5496452	I	5496258	5496452	194	-1.11824
I_2326377_2326572	I	2326377	2326572	195	-2.29939
III_1164104_1164299	III	1164104	1164299	195	-2.02082
III_707400_707595	III	707400	707595	195	-1.79704
II_2373723_2373918	II	2373723	2373918	195	-1.27336
I_2913745_2913940	I	2913745	2913940	195	-1.01041
I_2875522_2875718	I	2875522	2875718	196	-2.43377
II_2475667_2475863	II	2475667	2475863	196	-1.5447
I_4179673_4179869	I	4179673	4179869	196	-1.40157
I_3654873_3655069	I	3654873	3655069	196	-1.32592
I_3611845_3612041	I	3611845	3612041	196	-1.19484
II_1226920_1227116	II	1226920	1227116	196	-1.09626
I_3877712_3877908	I	3877712	3877908	196	-1.05821
II_1777035_1777232	II	1777035	1777232	197	-2.36509
II_1541458_1541655	II	1541458	1541655	197	-2.23458
II_228088_228285	II	228088	228285	197	-1.87537
II_674808_675005	II	674808	675005	197	-1.42562
II_3282488_3282685	II	3282488	3282685	197	-1.39651
II_3665501_3665698	II	3665501	3665698	197	-1.10379
II_942675_942873	II	942675	942873	198	-1.70183
I_4773530_4773728	I	4773530	4773728	198	-1.41375
II_3990298_3990496	II	3990298	3990496	198	-1.32421
III_1711259_1711457	III	1711259	1711457	198	-1.20677
III_230704_230903	III	230704	230903	199	-2.20299
III_1355665_1355864	III	1355665	1355864	199	-1.9077
I_4360579_4360778	I	4360579	4360778	199	-1.71435
I_1629932_1630131	I	1629932	1630131	199	-1.47355
III_1714369_1714569	III	1714369	1714569	200	-2.18138
I_5311087_5311287	I	5311087	5311287	200	-1.91209
II_2471783_2471983	II	2471783	2471983	200	-1.44461
II_2035685_2035885	II	2035685	2035885	200	-1.28986
II_3858375_3858575	II	3858375	3858575	200	-1.09757
I_3851925_3852125	I	3851925	3852125	200	-1.04781
II_2690617_2690818	II	2690617	2690818	201	-1.81317
II_655291_655492	II	655291	655492	201	-1.06605
II_1034378_1034579	II	1034378	1034579	201	-1.06204
III_172434_172635	III	172434	172635	201	-1.0069
I_4439653_4439855	I	4439653	4439855	202	-1.8235
III_2356404_2356606	III	2356404	2356606	202	-1.77724
I_1290762_1290964	I	1290762	1290964	202	-1.70738
II_3702772_3702974	II	3702772	3702974	202	-1.28518
I_2707815_2708018	I	2707815	2708018	203	-1.55892
III_1410543_1410746	III	1410543	1410746	203	-1.53345
II_306696_306899	II	306696	306899	203	-1.40641
II_3573202_3573405	II	3573202	3573405	203	-1.28308
II_2831641_2831844	II	2831641	2831844	203	-1.14023
III_949622_949825	III	949622	949825	203	-1.10353
I_253749_253953	I	253749	253953	204	-1.95446
II_3425533_3425737	II	3425533	3425737	204	-1.92976
II_1545968_1546172	II	1545968	1546172	204	-1.77233
I_3839793_3839833	I	3839793	3839833	40	-1.31688
II_4366859_4367063	II	4366859	4367063	204	-1.76098
I_4447535_4447739	I	4447535	4447739	204	-1.61781
I_5375327_5375531	I	5375327	5375531	204	-1.26814
II_1447853_1448057	II	1447853	1448057	204	-1.10496
II_1299948_1300152	II	1299948	1300152	204	-1.0824
I_2435669_2435873	I	2435669	2435873	204	-1.02402
II_464970_465175	II	464970	465175	205	-2.00055
II_1149484_1149689	II	1149484	1149689	205	-1.72808
II_4281779_4281984	II	4281779	4281984	205	-1.50479
I_4674356_4674561	I	4674356	4674561	205	-1.46537
III_408876_409081	III	408876	409081	205	-1.36002
I_928973_929178	I	928973	929178	205	-1.31197
II_274510_274716	II	274510	274716	206	-2.27689
I_1205581_1205631	I	1205581	1205631	50	-1.30597
II_3829744_3829950	II	3829744	3829950	206	-1.74952
II_662546_662752	II	662546	662752	206	-1.25263
I_1358233_1358440	I	1358233	1358440	207	-1.79036
II_4163872_4164079	II	4163872	4164079	207	-1.07078
I_3273830_3273872	I	3273830	3273872	42	-1.3025
II_2553499_2553707	II	2553499	2553707	208	-2.1266
III_405363_405571	III	405363	405571	208	-1.57226
III_677507_677715	III	677507	677715	208	-1.12424
I_2843664_2843873	I	2843664	2843873	209	-2.16436
III_49059_49268	III	49059	49268	209	-1.90468
II_2472622_2472831	II	2472622	2472831	209	-1.70069
I_5044364_5044408	I	5044364	5044408	44	-1.29889
I_1739793_1740002	I	1739793	1740002	209	-1.67892
I_4065012_4065221	I	4065012	4065221	209	-1.63637
I_3942942_3943151	I	3942942	3943151	209	-1.59923
I_3907197_3907406	I	3907197	3907406	209	-1.32933
III_1931962_1932172	III	1931962	1932172	210	-1.80468
II_1094938_1095148	II	1094938	1095148	210	-1.77203
II_2290138_2290348	II	2290138	2290348	210	-1.747
I_1529805_1530015	I	1529805	1530015	210	-1.53659
I_4502139_4502349	I	4502139	4502349	210	-1.31119
II_4129378_4129588	II	4129378	4129588	210	-1.24397
I_293832_294042	I	293832	294042	210	-1.14157
I_1540457_1540668	I	1540457	1540668	211	-1.83054
I_1077687_1077898	I	1077687	1077898	211	-1.78774
II_2126346_2126557	II	2126346	2126557	211	-1.38798
I_3966515_3966726	I	3966515	3966726	211	-1.32354
III_141234_141275	III	141234	141275	41	-1.29112
II_3681728_3681939	II	3681728	3681939	211	-1.28811
I_440113_440324	I	440113	440324	211	-1.18455
I_4807363_4807406	I	4807363	4807406	43	-1.29054
II_627627_627839	II	627627	627839	212	-2.3689
III_423466_423678	III	423466	423678	212	-2.11621
III_1195856_1196068	III	1195856	1196068	212	-1.96238
III_400565_400778	III	400565	400778	213	-1.94237
III_1754012_1754225	III	1754012	1754225	213	-1.72764
I_2276527_2276740	I	2276527	2276740	213	-1.67226
I_3066275_3066488	I	3066275	3066488	213	-1.31894
I_3646675_3646889	I	3646675	3646889	214	-2.15626
II_2529397_2529611	II	2529397	2529611	214	-1.73116
I_3009338_3009552	I	3009338	3009552	214	-1.04584
III_721239_721454	III	721239	721454	215	-2.13692
III_1496380_1496595	III	1496380	1496595	215	-1.93164
III_60848_61063	III	60848	61063	215	-1.35056
II_2807005_2807222	II	2807005	2807222	217	-2.05264
I_4722457_4722674	I	4722457	4722674	217	-1.77769
II_1139945_1140162	II	1139945	1140162	217	-1.57805
III_575234_575451	III	575234	575451	217	-1.359
III_1870455_1870502	III	1870455	1870502	47	-1.28038
II_3169163_3169381	II	3169163	3169381	218	-1.69309
III_2157546_2157764	III	2157546	2157764	218	-1.62938
III_2004382_2004601	III	2004382	2004601	219	-1.52185
I_5298525_5298744	I	5298525	5298744	219	-1.50623
II_740087_740307	II	740087	740307	220	-2.13727
III_1576440_1576660	III	1576440	1576660	220	-1.68076
II_1817256_1817476	II	1817256	1817476	220	-1.58586
I_4915952_4916172	I	4915952	4916172	220	-1.33082
I_1663357_1663577	I	1663357	1663577	220	-1.28538
I_4216903_4217123	I	4216903	4217123	220	-1.15428
III_371092_371313	III	371092	371313	221	-1.94795
I_2203036_2203257	I	2203036	2203257	221	-1.46615
I_5172079_5172300	I	5172079	5172300	221	-1.22277
I_3920099_3920321	I	3920099	3920321	222	-2.07607
II_3011227_3011449	II	3011227	3011449	222	-1.9399
I_2380328_2380550	I	2380328	2380550	222	-1.14083
II_129685_129907	II	129685	129907	222	-1.10578
III_468330_468553	III	468330	468553	223	-1.64296
I_1199883_1200106	I	1199883	1200106	223	-1.52034
III_1291582_1291805	III	1291582	1291805	223	-1.511
III_2256570_2256793	III	2256570	2256793	223	-1.31331
I_3018818_3019041	I	3018818	3019041	223	-1.2406
II_991026_991064	II	991026	991064	38	-1.26608
III_971606_971646	III	971606	971646	40	-1.26601
I_5175651_5175875	I	5175651	5175875	224	-1.83511
II_3429579_3429803	II	3429579	3429803	224	-1.15548
II_4481436_4481661	II	4481436	4481661	225	-2.17695
II_162355_162580	II	162355	162580	225	-1.50361
II_2902086_2902312	II	2902086	2902312	226	-2.50712
II_3242736_3242962	II	3242736	3242962	226	-1.89401
I_5271808_5272034	I	5271808	5272034	226	-1.81743
III_1642874_1643101	III	1642874	1643101	227	-1.36465
III_615131_615359	III	615131	615359	228	-2.18851
III_506915_507143	III	506915	507143	228	-1.87553
I_2562696_2562722	I	2562696	2562722	26	-1.26092
I_459961_460189	I	459961	460189	228	-1.8525
II_3486395_3486623	II	3486395	3486623	228	-1.35473
III_1496814_1497042	III	1496814	1497042	228	-1.253
II_487747_487975	II	487747	487975	228	-1.11564
II_2528082_2528311	II	2528082	2528311	229	-1.98428
II_1810671_1810900	II	1810671	1810900	229	-1.02645
II_1952927_1953157	II	1952927	1953157	230	-2.08339
II_384058_384288	II	384058	384288	230	-1.53936
I_4531861_4532091	I	4531861	4532091	230	-1.08602
II_1224287_1224518	II	1224287	1224518	231	-2.27805
III_111672_111903	III	111672	111903	231	-2.08735
II_2807352_2807584	II	2807352	2807584	232	-1.67311
II_963044_963277	II	963044	963277	233	-2.06452
I_3241708_3241941	I	3241708	3241941	233	-1.71426
III_1644603_1644836	III	1644603	1644836	233	-1.28488
I_1778281_1778514	I	1778281	1778514	233	-1.20705
III_2195479_2195712	III	2195479	2195712	233	-1.1686
I_3066891_3066910	I	3066891	3066910	19	-1.24486
II_4057063_4057296	II	4057063	4057296	233	-1.05602
II_2887119_2887353	II	2887119	2887353	234	-2.15272
III_1231876_1232110	III	1231876	1232110	234	-2.01006
II_4466333_4466567	II	4466333	4466567	234	-1.76601
II_4296966_4297200	II	4296966	4297200	234	-1.74431
II_3983061_3983295	II	3983061	3983295	234	-1.69754
I_5321420_5321654	I	5321420	5321654	234	-1.61083
I_1294062_1294297	I	1294062	1294297	235	-1.91317
II_2113389_2113624	II	2113389	2113624	235	-1.80766
I_3405921_3406156	I	3405921	3406156	235	-1.28826
II_2217950_2218185	II	2217950	2218185	235	-1.07032
II_1721720_1721956	II	1721720	1721956	236	-2.14262
II_1751082_1751318	II	1751082	1751318	236	-1.86865
III_810518_810754	III	810518	810754	236	-1.75619
II_2899530_2899766	II	2899530	2899766	236	-1.41197
I_1675519_1675755	I	1675519	1675755	236	-1.0672
I_4195587_4195824	I	4195587	4195824	237	-1.26805
III_2113545_2113782	III	2113545	2113782	237	-1.10517
II_1938511_1938748	II	1938511	1938748	237	-1.02079
I_1968654_1968891	I	1968654	1968891	237	-1.01595
II_1278166_1278404	II	1278166	1278404	238	-1.87438
III_852670_852908	III	852670	852908	238	-1.33928
III_208062_208300	III	208062	208300	238	-1.2916
II_1942426_1942665	II	1942426	1942665	239	-2.30596
II_376996_377235	II	376996	377235	239	-1.81554
II_523145_523385	II	523145	523385	240	-1.15635
III_1629405_1629646	III	1629405	1629646	241	-1.96318
II_734754_734995	II	734754	734995	241	-1.49111
I_3924441_3924682	I	3924441	3924682	241	-1.02275
II_692429_692671	II	692429	692671	242	-1.74692
III_136641_136883	III	136641	136883	242	-1.48514
II_3361559_3361801	II	3361559	3361801	242	-1.07943
I_4287743_4287986	I	4287743	4287986	243	-1.724
I_1454552_1454795	I	1454552	1454795	243	-1.53554
I_54680_54924	I	54680	54924	244	-1.93056
II_2778716_2778961	II	2778716	2778961	245	-1.22506
I_3980829_3981075	I	3980829	3981075	246	-1.42071
I_3934767_3935013	I	3934767	3935013	246	-1.25883
III_211363_211610	III	211363	211610	247	-2.19044
II_1940780_1941027	II	1940780	1941027	247	-1.35837
I_3642772_3643020	I	3642772	3643020	248	-1.9446
II_3959113_3959362	II	3959113	3959362	249	-2.09476
III_930288_930537	III	930288	930537	249	-1.30827
I_4606131_4606380	I	4606131	4606380	249	-1.18636
III_67170_67419	III	67170	67419	249	-1.13283
III_827736_827987	III	827736	827987	251	-1.62569
II_3204204_3204455	II	3204204	3204455	251	-1.19407
II_2113792_2114044	II	2113792	2114044	252	-1.39164
I_442011_442264	I	442011	442264	253	-1.95486
II_1457191_1457444	II	1457191	1457444	253	-1.325
I_2821059_2821312	I	2821059	2821312	253	-1.26255
II_3849461_3849715	II	3849461	3849715	254	-1.05927
II_1679245_1679500	II	1679245	1679500	255	-2.00277
III_809377_809632	III	809377	809632	255	-1.95212
III_278673_278928	III	278673	278928	255	-1.72199
I_4644413_4644457	I	4644413	4644457	44	-1.21266
I_1179973_1180228	I	1179973	1180228	255	-1.43274
I_3968770_3969025	I	3968770	3969025	255	-1.34376
I_4973413_4973668	I	4973413	4973668	255	-1.23664
II_1888979_1889235	II	1888979	1889235	256	-1.35239
III_2017226_2017482	III	2017226	2017482	256	-1.31465
II_4096714_4096970	II	4096714	4096970	256	-1.2757
III_286692_286948	III	286692	286948	256	-1.26264
III_717371_717628	III	717371	717628	257	-1.8267
II_3127641_3127898	II	3127641	3127898	257	-1.67412
I_2693791_2694048	I	2693791	2694048	257	-1.6484
III_896934_897191	III	896934	897191	257	-1.59802
I_2132997_2133254	I	2132997	2133254	257	-1.14548
I_746124_746381	I	746124	746381	257	-1.11124
I_1339955_1340213	I	1339955	1340213	258	-2.02799
I_478730_478988	I	478730	478988	258	-1.95457
I_383334_383592	I	383334	383592	258	-1.37254
II_2927698_2927956	II	2927698	2927956	258	-1.23389
II_2889723_2889981	II	2889723	2889981	258	-1.15927
I_2177086_2177345	I	2177086	2177345	259	-2.29977
II_3199909_3200168	II	3199909	3200168	259	-1.17474
I_3321783_3322042	I	3321783	3322042	259	-1.08594
I_4497970_4498015	I	4497970	4498015	45	-1.19774
II_2163423_2163458	II	2163423	2163458	35	-1.19722
I_4013910_4014169	I	4013910	4014169	259	-1.06709
II_1160782_1161042	II	1160782	1161042	260	-1.41484
I_3076713_3076975	I	3076713	3076975	262	-2.09401
II_715000_715262	II	715000	715262	262	-1.50564
I_4716358_4716620	I	4716358	4716620	262	-1.50373
II_1247112_1247375	II	1247112	1247375	263	-1.56053
I_5116770_5117034	I	5116770	5117034	264	-1.76342
II_2081277_2081541	II	2081277	2081541	264	-1.64471
I_650312_650576	I	650312	650576	264	-1.12201
II_204103_204368	II	204103	204368	265	-1.23963
II_841064_841330	II	841064	841330	266	-1.7577
III_836052_836319	III	836052	836319	267	-1.53904
I_2371521_2371788	I	2371521	2371788	267	-1.32163
I_1496077_1496344	I	1496077	1496344	267	-1.029
III_972527_972794	III	972527	972794	267	-1.02044
III_2019720_2019988	III	2019720	2019988	268	-1.91662
II_1651748_1652016	II	1651748	1652016	268	-1.35278
II_3829316_3829585	II	3829316	3829585	269	-2.16399
II_1573051_1573320	II	1573051	1573320	269	-1.27151
III_1354364_1354633	III	1354364	1354633	269	-1.07996
III_2063988_2064258	III	2063988	2064258	270	-1.9755
II_3812200_3812242	II	3812200	3812242	42	-1.18424
II_2307084_2307354	II	2307084	2307354	270	-1.8957
I_983525_983796	I	983525	983796	271	-1.44773
II_3396502_3396773	II	3396502	3396773	271	-1.07043
II_1805939_1806211	II	1805939	1806211	272	-2.43576
[truncated: 301 more rows]

## Sheet: README
This file gives the genomic location, the average signal intensity and length of NDRs reported by Lantermann et al. 2010. Only NDRs longer than 50 bps are shown. The signal intensity is a log2 value. The data was downloaded from: http://www.ncbi.nlm.nih.gov/geo/query/acc.cgi?acc=GSE16040
